# Supplementary material for: Alterations of gut microbial pathways and virulence factors in hemodialysis patients
Source: Front Cell Infect Microbiol. 2022 Aug 26;12:904284. doi: 10.3389/fcimb.2022.904284 (PMC9461950; doi:10.3389/fcimb.2022.904284)
Supplement: Supplementary file 1 [file DataSheet_1.xlsx]

## Sheet: Table S1 
Table S1. Number of sequencing reads
ID	Total reads(paired)	Dropped reads	Reads after trimming	Aligned reads	Reads Mapped to VF database	Reads Mapped to CARD database
R23-W2	13459005	18492 (0.14%)	12867732 (95.61%)	12864544 (99.98%)	14897	6616
R10-W2	12351818	15842 (0.13%)	11792203 (95.47%)	11375570 (96.47%)	17129	5484
R25-W2	13794392	16700 (0.12%)	13185756 (95.59%)	13183852 (99.99%)	18180	10888
R15-W2	11896848	15588 (0.13%)	11335501 (95.28%)	11334837 (99.99%)	14683	5609
R27-W2	10454228	15979 (0.15%)	9947856 (95.16%)	9944351 (99.96%)	81791	8929
R20-W2	13389694	18763 (0.14%)	12806119 (95.64%)	12784479 (99.83%)	20157	5857
R26-W2	12838332	14042 (0.11%)	12331066 (96.05%)	12094306 (98.08%)	11909	3960
R05-W2	13460988	4788 (0.04%)	13257005 (98.48%)	13256106 (99.99%)	16729	2653
HC-316	14129981	12728 (0.09%)	13636374 (96.51%)	13636113 (100.00%)	11638	4893
HC-322	10721318	9902 (0.09%)	10373599 (96.76%)	10371134 (99.98%)	26704	4474
HC-323	12667473	14016 (0.11%)	12108100 (95.58%)	12107971 (100.00%)	11452	6692
HC-306	12395840	17684 (0.14%)	11789445 (95.11%)	11785689 (99.97%)	63126	10905
HC-309	12714755	18677 (0.15%)	12009047 (94.45%)	12005925 (99.97%)	14669	1564
HC-308	8959765	12995 (0.15%)	8548543 (95.41%)	8488752 (99.30%)	5537	1960
HC-318	11485313	13080 (0.11%)	10970965 (95.52%)	10970474 (100.00%)	11905	3268
HC-315	10425809	11389 (0.11%)	9986586 (95.79%)	9982935 (99.96%)	22291	4390
HC-312	13765221	16910 (0.12%)	13172461 (95.69%)	13170289 (99.98%)	9829	2167
HC-310	12992443	16997 (0.13%)	12399382 (95.44%)	12388090 (99.91%)	217762	49156
HC-319	11155420	16826 (0.15%)	10640628 (95.39%)	10637105 (99.97%)	18743	3242
HC-301	10584913	15607 (0.15%)	10034911 (94.80%)	10034405 (99.99%)	9869	4030
HC-317	13099359	17244 (0.13%)	12473723 (95.22%)	12468430 (99.96%)	12743	2696
HC-313	11429266	13747 (0.12%)	10931930 (95.65%)	10923114 (99.92%)	23180	4743
HC-321	13456815	14162 (0.11%)	12923479 (96.04%)	12921867 (99.99%)	12430	3044
HC-302	8399950	11737 (0.14%)	8025756 (95.55%)	8023631 (99.97%)	4358	1049
R04-W2	11366534	7036 (0.06%)	11078575 (97.47%)	11076784 (99.98%)	2668	956
R06-W2	15548748	7965 (0.05%)	15226590 (97.93%)	15223135 (99.98%)	68448	9358
R09-W2	11011621	17463 (0.16%)	10392714 (94.38%)	10332850 (99.42%)	15215	5363
R13-W2	11928688	14793 (0.12%)	11373231 (95.34%)	11365799 (99.93%)	15470	5038
R21-W2	11519796	17204 (0.15%)	10954863 (95.10%)	10944630 (99.91%)	13586	2661
R07-W2	14974275	5997 (0.04%)	14746648 (98.48%)	14746315 (100.00%)	39378	3656
R08-W2	11919815	16870 (0.14%)	11300406 (94.80%)	11296688 (99.97%)	16026	11942
R17-W2	11123179	19149 (0.17%)	10481815 (94.23%)	10334776 (98.60%)	180203	17744
R01-W2	15101543	9622 (0.06%)	14695053 (97.31%)	14597508 (99.34%)	31531	15866
R22-W2	10212813	10611 (0.10%)	9820721 (96.16%)	9816821 (99.96%)	34869	6143
R02-W2	14512848	9238 (0.06%)	14142083 (97.45%)	14076650 (99.54%)	66072	14688
R03-W2	12997809	7850 (0.06%)	12688357 (97.62%)	12687622 (99.99%)	17082	1637
R12-W2	12957648	21246 (0.16%)	12156798 (93.82%)	12149880 (99.94%	10726	2615
R11-W2	12594219	22835 (0.18%)	11775997 (93.50%)	11774332 (99.99%)	14341	2434
R18-W2	11834731	14681 (0.12%)	11303214 (95.51%)	11300331 (99.97%)	5037	2053
R24-W2	12275770	14333 (0.12%)	11729701 (95.55%)	11729113 (99.99%)	14774	4200

## Sheet: Table S2
Table S2 Microbial species detected in each subject
Group		HC	HC	HC	HC	HC	HC	HC	HC	HC	HC	HC	HC	HC	HC	HC	HC	HD	HD	HD	HD	HD	HD	HD	HD	HD	HD	HD	HD	HD	HD	HD	HD	HD	HD	HD	HD	HD	HD	HD	HD
ID	P-value	HC-316	HC-322	HC-323	HC-306	HC-309	HC-308	HC-318	HC-315	HC-312	HC-310	HC-319	HC-301	HC-317	HC-313	HC-321	HC-302	R23-W2	R10-W2	R25-W2	R15-W2	R27-W2	R20-W2	R26-W2	R05-W2	R04-W2	R06-W2	R09-W2	R13-W2	R21-W2	R07-W2	R08-W2	R17-W2	R01-W2	R22-W2	R02-W2	R03-W2	R12-W2	R11-W2	R18-W2	R24-W2
k__Archaea|p__Euryarchaeota|c__Methanobacteria|o__Methanobacteriales|f__Methanobacteriaceae|g__Methanobrevibacter|s__Methanobrevibacter_smithii	0.282587	0	0	0	0	0.02352	1.84003	0	0	1.8733	0	0	0.00754	0	0	2.89014	2.97942	0	1.16068	17.649	0.02856	3.29591	0	0	0	0.12676	0.00577	0.01095	0	0	0	0.86745	2.99103	0.06738	0	1.22065	0	0	0	8.88123	6.80311
k__Archaea|p__Euryarchaeota|c__Methanobacteria|o__Methanobacteriales|f__Methanobacteriaceae|g__Methanobrevibacter|s__Methanobrevibacter_unclassified	0.656788	0	0	0	0	0	0.01949	0	0	0	0	0	0.00802	0	0	0	0	0	0	0	0.02044	0	0	0	0	0	0	0	0	0.0039	0	0	0.13001	0	0	0.10343	0	0	0	0	0
k__Archaea|p__Euryarchaeota|c__Methanobacteria|o__Methanobacteriales|f__Methanobacteriaceae|g__Methanosphaera|s__Methanosphaera_stadtmanae	0.414216	0	0	0	0	0	0	0	0	0	0	0	0	0	0	0	0	0	0	0	0	0	0	0	0	0	0	0	0	0	0	0	0	0	0	0.04772	0	0	0	0	0
k__Bacteria|p__Acidobacteria|c__Acidobacteriia|o__Acidobacteriales|f__Acidobacteriaceae|g__Granulicella|s__Granulicella_unclassified	0.414216	0	0	0	0	0	0	0	0	0	0	0	0	0	0	0	0	0	0	0	0	0	0	0	0	0	0	0	0	0	0.00437	0	0	0	0	0	0	0	0	0	0
k__Bacteria|p__Actinobacteria|c__Actinobacteria|o__Actinomycetales|f__Actinomycetaceae|g__Actinobaculum|s__Actinobaculum_schaalii	0.414216	0	0	0	0	0	0	0	0	0	0	0	0	0	0	0	0	0	0	0	0	0	0	0	0	0	0	0	0	0	0	0	0.03988	0	0	0	0	0	0	0	0
k__Bacteria|p__Actinobacteria|c__Actinobacteria|o__Actinomycetales|f__Actinomycetaceae|g__Actinomyces|s__Actinomyces_graevenitzii	0.885396	0	0	0	0.00504	0	0	0	0.01583	0	0	0	0	0	0	0	0	0	0	0	0	0	0	0.05646	0	0	0	0	0	0.02541	0	0.02673	0	0	0	0	0	0	0	0	0
k__Bacteria|p__Actinobacteria|c__Actinobacteria|o__Actinomycetales|f__Actinomycetaceae|g__Actinomyces|s__Actinomyces_odontolyticus	0.242238	0	0	0	0	0	0	0	0	0	0	0	0	0	0	0	0	0	0	0	0.00554	0	0	0.04156	0	0	0	0	0	0	0	0	0	0	0	0	0	0	0	0	0
k__Bacteria|p__Actinobacteria|c__Actinobacteria|o__Actinomycetales|f__Actinomycetaceae|g__Actinomyces|s__Actinomyces_turicensis	0.414216	0	0	0	0	0	0	0	0	0	0	0	0	0	0	0	0	0.02059	0	0	0	0	0	0	0	0	0	0	0	0	0	0	0	0	0	0	0	0	0	0	0
k__Bacteria|p__Actinobacteria|c__Actinobacteria|o__Actinomycetales|f__Actinomycetaceae|g__Actinomyces|s__Actinomyces_viscosus	0.414216	0	0	0	0	0	0	0	0	0	0	0	0	0	0	0	0	0	0	0	0	0.01011	0	0	0	0	0	0	0	0	0	0	0	0	0	0	0	0	0	0	0
k__Bacteria|p__Actinobacteria|c__Actinobacteria|o__Actinomycetales|f__Micrococcaceae|g__Rothia|s__Rothia_dentocariosa	0.220671	0	0.00227	0	0	0	0	0	0	0	0	0	0	0	0	0	0	0	0	0	0	0	0	0	0	0	0	0	0	0	0	0	0	0	0	0	0	0	0	0	0
k__Bacteria|p__Actinobacteria|c__Actinobacteria|o__Actinomycetales|f__Micrococcaceae|g__Rothia|s__Rothia_mucilaginosa	0.884543	0	0	0	0	0	0	0	0.01971	0.01743	0	0	0.00609	0	0	0.0002	0	0	0	0.00752	0.00755	0	0	0.13603	0	0	0	0	0	0.00729	0	0.01284	0	0	0	0.02276	0	0	0	0	0
k__Bacteria|p__Actinobacteria|c__Actinobacteria|o__Actinomycetales|f__Micrococcaceae|g__Rothia|s__Rothia_unclassified	0.85611	0	0	0	0	0	0	0	0	0.00713	0	0	0	0	0	0	0	0	0	0.00079	0	0	0	0	0	0	0	0	0	0	0	0.00121	0	0	0	0	0	0	0	0	0
k__Bacteria|p__Actinobacteria|c__Actinobacteria|o__Bifidobacteriales|f__Bifidobacteriaceae|g__Alloscardovia|s__Alloscardovia_omnicolens	0.414216	0	0	0	0	0	0	0	0	0	0	0	0	0	0	0	0	0	0	0	0	0	0	0	0	0	0	0	0	0	0	0	0.08651	0	0	0	0	0	0	0	0
k__Bacteria|p__Actinobacteria|c__Actinobacteria|o__Bifidobacteriales|f__Bifidobacteriaceae|g__Bifidobacterium|s__Bifidobacterium_adolescentis	0.932153	0	0	0	9.68604	0.10359	0	0.0603	0	0	0	0	0.13073	0	0.16396	0	0	0	0	0	0	0	0	0	0.20247	0	0.02886	0	0	0	0.20406	0.1886	0	0.71135	0	0.90064	0	0	0	1.15208	0
k__Bacteria|p__Actinobacteria|c__Actinobacteria|o__Bifidobacteriales|f__Bifidobacteriaceae|g__Bifidobacterium|s__Bifidobacterium_bifidum	0.15999	0	0	0	0	0	0	0.13024	0	0	0	0	0	0.16619	0.21409	0	0	0	0	0	0	1.46667	0	0	0	0	0	0	0	0	0	0	0	0	0	0	0	0	0	0	0
k__Bacteria|p__Actinobacteria|c__Actinobacteria|o__Bifidobacteriales|f__Bifidobacteriaceae|g__Bifidobacterium|s__Bifidobacterium_breve	0.689218	0	0	0	0	0	0	0	0	0	0	0	0	0	0.00135	0.0409	0	0	0	0.01222	0	0	0.16203	0	0	0	0	0	0	0	0	0	0.02667	0	0	0	0	0	0	0.0086	0
k__Bacteria|p__Actinobacteria|c__Actinobacteria|o__Bifidobacteriales|f__Bifidobacteriaceae|g__Bifidobacterium|s__Bifidobacterium_catenulatum	0.0794106	0	0	0	0	0.01387	0	0	0	0	0	0	0	0	0	0.00298	0	0	0	0	0	0	0	0	0	0	0	0	0	0	0	0	0	0	0	0	0	0	0	0	0
k__Bacteria|p__Actinobacteria|c__Actinobacteria|o__Bifidobacteriales|f__Bifidobacteriaceae|g__Bifidobacterium|s__Bifidobacterium_dentium	0.722229	0	0	0	0.11141	0	0	0	0	0	0	0	0	0	0.01042	0	0	0	0	0	0	0	0.05428	0.02235	0	0	0	0	0	0	0	0	0	0	0	0	0.02535	0	0	0.01453	0
k__Bacteria|p__Actinobacteria|c__Actinobacteria|o__Bifidobacteriales|f__Bifidobacteriaceae|g__Bifidobacterium|s__Bifidobacterium_longum	0.261733	0	0	0	0	0.24906	0	0.01215	0.46828	0	5.18637	0	0	0.01835	8.07043	1.22525	0.29182	0	0	0	0.06737	0.3434	0	0.02651	0.24743	0	1.18622	0	0	10.0564	0	0.01343	0	0	0	0	0.43255	0	0	0	0
k__Bacteria|p__Actinobacteria|c__Actinobacteria|o__Bifidobacteriales|f__Bifidobacteriaceae|g__Bifidobacterium|s__Bifidobacterium_pseudocatenulatum	0.578594	0	0	0	0	0	0	0.0355	0	0	0	0	0	0.03126	0	2.39586	0	0	0	0	0	0	0	0.22711	0.13491	0	0	0	0	0	0	0.01009	0	0	0	0	0	0	0	0	0
k__Bacteria|p__Actinobacteria|c__Actinobacteria|o__Bifidobacteriales|f__Bifidobacteriaceae|g__Gardnerella|s__Gardnerella_vaginalis	0.414216	0	0	0	0	0	0	0	0	0	0	0	0	0	0	0	0	0	0.04595	0	0	0	0	0	0	0	0	0	0	0	0	0	0	0	0	0	0	0	0	0	0
k__Bacteria|p__Actinobacteria|c__Actinobacteria|o__Bifidobacteriales|f__Bifidobacteriaceae|g__Parascardovia|s__Parascardovia_denticolens	0.414216	0	0	0	0	0	0	0	0	0	0	0	0	0	0	0	0	0	0	0	0	0	0.00026	0	0	0	0	0	0	0	0	0	0	0	0	0	0	0	0	0	0
k__Bacteria|p__Actinobacteria|c__Actinobacteria|o__Bifidobacteriales|f__Bifidobacteriaceae|g__Scardovia|s__Scardovia_wiggsiae	0.242238	0	0	0	0	0	0	0	0	0	0	0	0	0	0	0	0	0	0	0	0	0.02323	0	0.01333	0	0	0	0	0	0	0	0	0	0	0	0	0	0	0	0	0
k__Bacteria|p__Actinobacteria|c__Actinobacteria|o__Coriobacteriales|f__Coriobacteriaceae|g__Adlercreutzia|s__Adlercreutzia_equolifaciens	0.26646	0	0	0	0	0.0068	0	0.0106	0	0.0526	0	0	0	0	0	0.0271	0.00272	0	0.07429	0.14804	0	0	0	0	0	0.04185	0	0.017	0	0.39082	0	0	0	0.05294	0	0.01923	0	0.00296	0	0.14408	0.02792
k__Bacteria|p__Actinobacteria|c__Actinobacteria|o__Coriobacteriales|f__Coriobacteriaceae|g__Atopobium|s__Atopobium_parvulum	0.104015	0	0	0	0	0	0	0	0	0	0	0	0.00212	0	0	0	0	0	0	0	0.03425	0.0159	0	0.01255	0	0	0	0	0	0	0	0.01498	0.01273	0	0	0	0	0	0	0.00582	0
k__Bacteria|p__Actinobacteria|c__Actinobacteria|o__Coriobacteriales|f__Coriobacteriaceae|g__Atopobium|s__Atopobium_rimae	0.242238	0	0	0	0	0	0	0	0	0	0	0	0	0	0	0	0	0	0	0	0	0.00232	0	0	0	0	0	0	0	0	0	0	0.00332	0	0	0	0	0	0	0	0
k__Bacteria|p__Actinobacteria|c__Actinobacteria|o__Coriobacteriales|f__Coriobacteriaceae|g__Atopobium|s__Atopobium_vaginae	0.414216	0	0	0	0	0	0	0	0	0	0	0	0	0	0	0	0	0	0.0175	0	0	0	0	0	0	0	0	0	0	0	0	0	0	0	0	0	0	0	0	0	0
k__Bacteria|p__Actinobacteria|c__Actinobacteria|o__Coriobacteriales|f__Coriobacteriaceae|g__Collinsella|s__Collinsella_aerofaciens	0.751985	0	0	0.18973	0	0.2865	2.17695	0.09388	0	0.58133	0	0.34915	0.31814	0.03888	0.20856	0.74914	0.91827	1.89992	0	0.36918	0	0.50878	0	1.14887	0.40021	0	0.26067	1.88735	1.37659	0	0	0.30512	0	0	0	0	0	0	0.44152	6.72993	0.19836
k__Bacteria|p__Actinobacteria|c__Actinobacteria|o__Coriobacteriales|f__Coriobacteriaceae|g__Collinsella|s__Collinsella_intestinalis	0.414216	0	0	0	0	0	0	0	0	0	0	0	0	0	0	0	0	0	0	0	0	0	0	0	0	0	0	0	0.013	0	0	0	0	0	0	0	0	0	0	0	0
k__Bacteria|p__Actinobacteria|c__Actinobacteria|o__Coriobacteriales|f__Coriobacteriaceae|g__Collinsella|s__Collinsella_tanakaei	0.220671	0	0	0	0	0	0	0	0	0	0	0	0	0	0.01881	0	0	0	0	0	0	0	0	0	0	0	0	0	0	0	0	0	0	0	0	0	0	0	0	0	0
k__Bacteria|p__Actinobacteria|c__Actinobacteria|o__Coriobacteriales|f__Coriobacteriaceae|g__Collinsella|s__Collinsella_unclassified	0.242238	0	0	0	0	0	0	0	0	0	0	0	0	0	0	0	0	0	0.67531	0	0	0	0	0	0	0	0	0	0	0	0.22042	0	0	0	0	0	0	0	0	0	0
k__Bacteria|p__Actinobacteria|c__Actinobacteria|o__Coriobacteriales|f__Coriobacteriaceae|g__Eggerthella|s__Eggerthella_lenta	0.19925	0	0.01577	0	0.06918	0	0	0	0.01501	0.0161	0.01514	0	0	0	0	0	0	0.03085	0.00104	0	0.00287	0	0.00127	0.04185	0.00848	0	0.00253	0.01815	0	0.12467	0.00268	0	0.01282	0	0.00243	0.04146	0.00446	0	0	0	0.00064
k__Bacteria|p__Actinobacteria|c__Actinobacteria|o__Coriobacteriales|f__Coriobacteriaceae|g__Eggerthella|s__Eggerthella_unclassified	0.0642703	0.00834	0.11658	0	0.22588	0	0	0	0.32809	0.08572	0.29861	0.13618	0	0.0016	0	0.01348	0	0.12604	0.0232	0.13575	0.07422	0.00184	2.09081	3.14422	0.12605	0.00658	0.01923	0.35399	0	0.93634	0.05773	0	0.47809	0.03266	0.276	0.12324	0.06248	0.00841	0	0.04502	0.11385
k__Bacteria|p__Actinobacteria|c__Actinobacteria|o__Coriobacteriales|f__Coriobacteriaceae|g__Gordonibacter|s__Gordonibacter_pamelaeae	0.587889	0	0	0	0	0	0	0	0	0	0.01969	0	0	0	0	0.03057	0	0	0	0	0	0.00329	0	0	0	0	0.00246	0.00127	0	0	0	0	0.08534	0	0	0	0	0.0016	0	0	0
k__Bacteria|p__Actinobacteria|c__Actinobacteria|o__Coriobacteriales|f__Coriobacteriaceae|g__Olsenella|s__Olsenella_unclassified	0.933558	0	0	0.00737	0	0	0.00623	0	0	0.00845	0	0	0	0	0	0	0	0.04574	0	0	0	0.00876	0	0	0	0	0	0.01027	0	0	0	0	0	0	0	0	0	0	0	0.0189	0
k__Bacteria|p__Actinobacteria|c__Actinobacteria|o__Coriobacteriales|f__Coriobacteriaceae|g__Slackia|s__Slackia_unclassified	0.414216	0	0	0	0	0	0	0	0	0	0	0	0	0	0	0	0	0	0	0	0	0	0	0	0	0	0	0	0	0	0	0	0.00452	0	0	0	0	0	0	0	0
k__Bacteria|p__Bacteroidetes|c__Bacteroidetes_noname|o__Bacteroidetes_noname|f__Bacteroidetes_noname|g__Bacteroidetes_noname|s__Bacteroidetes_bacterium_oral_taxon_272	0.414216	0	0	0	0	0	0	0	0	0	0	0	0	0	0	0	0	0	0	0	0	0	0	0	0	0	0	0	0	0	0	0.00873	0	0	0	0	0	0	0	0	0
k__Bacteria|p__Bacteroidetes|c__Bacteroidia|o__Bacteroidales|f__Bacteroidaceae|g__Bacteroides|s__Bacteroides_caccae	0.550535	0.46342	0	0	0	8.00179	0	0	0	3.66462	0	0	0.06455	3.70919	0	4.08178	0.23629	7.22578	0	2.78523	0	0.49835	18.6228	0	0	0	0	6.6664	0	0	0	1.31995	24.2839	0	0	0.40063	24.0734	2.3321	0	0.78065	0.00081
k__Bacteria|p__Bacteroidetes|c__Bacteroidia|o__Bacteroidales|f__Bacteroidaceae|g__Bacteroides|s__Bacteroides_cellulosilyticus	0.837964	0	0.75045	0	0	2.87713	0	0	0	0.24993	0	13.593	0.07152	2.83928	1.451	0.05528	0.04989	0	0.22146	0	0	0	0	0	0	13.9662	1.76642	0.1354	0.0316	0	0	0.54436	0.31162	2.8071	0	0.33689	8.53021	2.85678	1.36321	0	0
k__Bacteria|p__Bacteroidetes|c__Bacteroidia|o__Bacteroidales|f__Bacteroidaceae|g__Bacteroides|s__Bacteroides_clarus	0.507468	0	0	0	0	0	0	0	0	0.0657	0	0	0	0	0	0	0	0	0	0	0	0	0	0	0	1.78743	0	0.00253	0	0	0	0	0	0	0	0	0	0	0.93501	0	0
k__Bacteria|p__Bacteroidetes|c__Bacteroidia|o__Bacteroidales|f__Bacteroidaceae|g__Bacteroides|s__Bacteroides_coprocola	0.0794106	0.71969	0	0	0	0	0	0	0	0	0	0	0	0	0	0	0.5296	0	0	0	0	0	0	0	0	0	0	0	0	0	0	0	0	0	0	0	0	0	0	0	0
k__Bacteria|p__Bacteroidetes|c__Bacteroidia|o__Bacteroidales|f__Bacteroidaceae|g__Bacteroides|s__Bacteroides_dorei	0.942293	0	0.00146	0.00981	0	17.6247	0	0.70898	0	0.13172	0	23.9343	0.35873	0	0	0.05586	0.77175	0.30823	1.01734	3.75249	0	0.26613	0	2.07718	0	0	0	0.82147	0	0	0	0.02203	0.12539	0	0	0.03523	0	2.35186	1.45967	0.79756	0.0017
k__Bacteria|p__Bacteroidetes|c__Bacteroidia|o__Bacteroidales|f__Bacteroidaceae|g__Bacteroides|s__Bacteroides_eggerthii	0.342967	0	20.8051	0	0	0	0	28.6816	0	0	0	0	0	0	0	15.0888	13.4086	0	0.15239	0	0	1.02236	0	0	0	0	0	0.62419	0.00647	0	0	0	0	0	0	0	0	0	0	0	0
k__Bacteria|p__Bacteroidetes|c__Bacteroidia|o__Bacteroidales|f__Bacteroidaceae|g__Bacteroides|s__Bacteroides_faecis	0.219854	0.02581	0.01341	0.01136	0	0	0	0	0	0.05966	0	0.03862	0.00479	2.8264	0	0.00474	0.17107	0	7.11322	0	0	0	0.01339	0	6.54414	0	0	3.47687	0.02134	0	0	0.05522	0	0	0	0	0	0	0	0.00234	0.00035
k__Bacteria|p__Bacteroidetes|c__Bacteroidia|o__Bacteroidales|f__Bacteroidaceae|g__Bacteroides|s__Bacteroides_finegoldii	0.39359	0.28534	0	0	0	0	0	0	0	0.01754	0	0	0.37123	0	0	0	0	0	0	0.44266	0	0	0	0	0	0	0	0.69098	0	0	9.11591	0.18847	0	0	0	0.00106	0	0	0.3769	0.19123	0
k__Bacteria|p__Bacteroidetes|c__Bacteroidia|o__Bacteroidales|f__Bacteroidaceae|g__Bacteroides|s__Bacteroides_fragilis	0.0427254	0	0	0	1.77666	0.41199	0	0.14458	0	0	0	0	0	0	0.4084	0	0	0	0	0	3.15393	0	0	1.30463	3.36224	4.21013	1.38557	0	0	0	4.52753	0	0	0	1.69614	6.95523	0.7178	0.97527	0.7452	0	1.76241
k__Bacteria|p__Bacteroidetes|c__Bacteroidia|o__Bacteroidales|f__Bacteroidaceae|g__Bacteroides|s__Bacteroides_gallinarum	0.414216	0	0	0	0	0	0	0	0	0	0	0	0	0	0	0	0	0	0	0	0	0	0	0	1.15172	0	0	0	0	0	0	0	0	0	0	0	0	0	0	0	0
k__Bacteria|p__Bacteroidetes|c__Bacteroidia|o__Bacteroidales|f__Bacteroidaceae|g__Bacteroides|s__Bacteroides_intestinalis	0.580136	0	0	0.00787	0	0.13233	0	0	0	0.81803	0	0	0	0	0	0.29195	0	0	0	0	0	0	0	0	0	0	0	0	0	0	0	12.0601	0	2.23445	0	0.01471	0.06397	0	0	0	0
k__Bacteria|p__Bacteroidetes|c__Bacteroidia|o__Bacteroidales|f__Bacteroidaceae|g__Bacteroides|s__Bacteroides_massiliensis	0.453735	1.28503	0	0	0	0	0	13.5133	0	0.01234	0	5.15141	2.41595	0	0	2.39279	0	0	15.2531	0	0	0	0	0	0	0	0	9.71028	0.05872	0	0	0.15088	0	17.5159	0	0	0	0	0	1.23279	0
k__Bacteria|p__Bacteroidetes|c__Bacteroidia|o__Bacteroidales|f__Bacteroidaceae|g__Bacteroides|s__Bacteroides_nordii	0.942119	0	0.09168	0.06152	0	0.05444	0	0	0	0.00485	0	0	0	0	0	0	0	0	0.01294	0	0.02899	0	0	0	0	0	0	0	0	0	0	0.03058	0	0.09351	0	0.02285	0	0.06102	0	0	0
k__Bacteria|p__Bacteroidetes|c__Bacteroidia|o__Bacteroidales|f__Bacteroidaceae|g__Bacteroides|s__Bacteroides_oleiciplenus	0.333502	0	0	0	0	0	0	0	0	0	0	0	0	0	0	0.00203	0.00109	0	0	0	0	0	0	0	0	0	0	0	0	0	0	0	0	0	0	0	0.00134	0	0	0	0
k__Bacteria|p__Bacteroidetes|c__Bacteroidia|o__Bacteroidales|f__Bacteroidaceae|g__Bacteroides|s__Bacteroides_ovatus	0.332633	0.83891	0.01699	0.6551	2.13555	3.38911	0	1.11644	4.31383	0.04347	0	5.67468	0.45303	0.20737	15.2883	0.72564	0.42348	0	0.0311	0.16095	2.02935	0.00473	0	0	7.7255	2.51229	1.72041	2.87565	0.02224	0	0.25323	0.16758	0.15191	0.18845	0	0.10173	28.3146	6.4472	1.89281	0.32029	1.68527
k__Bacteria|p__Bacteroidetes|c__Bacteroidia|o__Bacteroidales|f__Bacteroidaceae|g__Bacteroides|s__Bacteroides_plebeius	0.144805	0	0	0.02549	0	0	0	0	0	0	0	0	1.33995	0	0	0	0.7665	0	0	0	0	0	0	0	0	0	0	0	0	0	0	0	0	0	0	0.83032	0	0	0	0	0
k__Bacteria|p__Bacteroidetes|c__Bacteroidia|o__Bacteroidales|f__Bacteroidaceae|g__Bacteroides|s__Bacteroides_salyersiae	0.0581362	0	0	0	0	0	0	0	0	0.02171	0	0	0.23419	0	0	0	0	0.0905	3.75899	0	0	0.33691	0	0	0	0	0	0.41906	0	0	0	1.95772	0.3099	0	0	0.22027	0	0	0	0.12277	3.35343
k__Bacteria|p__Bacteroidetes|c__Bacteroidia|o__Bacteroidales|f__Bacteroidaceae|g__Bacteroides|s__Bacteroides_sp_2_1_22	0.220671	0	0	0	0	0	0	0	10.2945	0	0	0	0	0	0	0	0	0	0	0	0	0	0	0	0	0	0	0	0	0	0	0	0	0	0	0	0	0	0	0	0
k__Bacteria|p__Bacteroidetes|c__Bacteroidia|o__Bacteroidales|f__Bacteroidaceae|g__Bacteroides|s__Bacteroides_sp_2_1_7	0.798099	0.81088	0	0	0	0	0	0	0	0	0	0	0	0	0	0	0	0	0	0	0	0	0	0	0	0	0	4.77756	0	0	0	0	0	0	0	0	0	0	0	0	0
k__Bacteria|p__Bacteroidetes|c__Bacteroidia|o__Bacteroidales|f__Bacteroidaceae|g__Bacteroides|s__Bacteroides_sp_3_2_5	0.798099	0	0	0	0	0.88873	0	0	0	0	0	0	0	0	0	0	0	0	0	0	0	0	0	0	0	0	0	0	0	0	0	0	0	0	0	0	0	2.02934	0	0	0
k__Bacteria|p__Bacteroidetes|c__Bacteroidia|o__Bacteroidales|f__Bacteroidaceae|g__Bacteroides|s__Bacteroides_sp_4_3_47FAA	0.220671	0	0	0	0	0	0	0	0	0	0	0	0	0	0	18.6507	0	0	0	0	0	0	0	0	0	0	0	0	0	0	0	0	0	0	0	0	0	0	0	0	0
k__Bacteria|p__Bacteroidetes|c__Bacteroidia|o__Bacteroidales|f__Bacteroidaceae|g__Bacteroides|s__Bacteroides_stercoris	0.114666	2.83514	11.7085	0	0	0	0	7.6811	0	0.08847	0	0	0.46832	0	0	0.00716	0	0.00635	2.06545	0	0	0.04176	11.0671	0	3.97579	0	1.58479	2.37413	0.09267	0	14.6965	0.01699	0.5894	0	48.1526	0.46083	0	0	13.5542	0	15.3117
k__Bacteria|p__Bacteroidetes|c__Bacteroidia|o__Bacteroidales|f__Bacteroidaceae|g__Bacteroides|s__Bacteroides_thetaiotaomicron	0.47545	0.06394	1.43063	0.25705	0	1.13534	0	2.03128	0	0	0	0.91331	1.12922	0.00049	2.9664	0.24136	0.12995	0	0	1.05977	5.22073	0.59259	2.24228	3.44777	4.65124	0	0.57701	0.03943	0.32122	0	0	0.8771	0.5047	0	3.68348	0.4055	2.53915	0.09564	0	0.00477	4.67848
k__Bacteria|p__Bacteroidetes|c__Bacteroidia|o__Bacteroidales|f__Bacteroidaceae|g__Bacteroides|s__Bacteroides_uniformis	0.224028	2.44811	23.8638	0.26778	2.04073	9.46307	0.2658	14.6626	2.38153	1.27371	0	7.96533	0.56135	8.37279	4.47993	4.04419	14.6519	3.29997	1.93421	1.33922	0	0.29275	0.00521	2.5432	16.1657	6.13983	11.3315	16.5247	0.19159	0	0	0.49923	0.36117	0.64709	15.08	1.02916	0	9.37872	2.88689	0.46711	7.73005
k__Bacteria|p__Bacteroidetes|c__Bacteroidia|o__Bacteroidales|f__Bacteroidaceae|g__Bacteroides|s__Bacteroides_vulgatus	0.0549023	0.43808	0.65592	0.37256	0.00374	2.16356	0.24694	3.5747	0	1.03909	0	0.16495	1.08112	16.0189	7.86346	2.64989	0	0.00553	5.33956	3.10252	6.09217	0.1612	5.77595	0.00035	6.07186	31.8475	5.93972	8.18416	0.56836	0.00125	14.7305	2.42003	4.06824	32.5711	1.02134	0.31689	6.57644	0	6.73133	0.94168	9.25492
k__Bacteria|p__Bacteroidetes|c__Bacteroidia|o__Bacteroidales|f__Bacteroidaceae|g__Bacteroides|s__Bacteroides_xylanisolvens	0.682541	0.01823	0.34585	0.14492	0	0.75285	0	0.53484	4.95517	0	0	0	0.09764	0	0.23849	0.10511	0	0	0.07902	0	0	0	0	0	0.35809	0	4.70207	0.03877	0	0	0	0.01143	0.02079	1.12702	11.9686	0.10008	8.147	0	0	0.03242	0.52276
k__Bacteria|p__Bacteroidetes|c__Bacteroidia|o__Bacteroidales|f__Bacteroidales_noname|g__Bacteroidales_noname|s__Bacteroidales_bacterium_ph8	0.816382	0	0	0	0.00094	0.19006	0	0	0	1.67544	0	0	0.16372	0	0	0.13498	0.00665	0	0.69907	0	0	0.16303	0.44639	0	0.19058	0	0	0	0.03049	0	0	0.88329	0	0	0	1.08554	0	0	0	0	0
k__Bacteria|p__Bacteroidetes|c__Bacteroidia|o__Bacteroidales|f__Porphyromonadaceae|g__Barnesiella|s__Barnesiella_intestinihominis	0.00975378	0	0	0	0	8.75344	0	0	0	0.44435	0	0	0	3.85539	1.37153	2.75218	1.94096	0	0	0	0	0	0	0	0	7.94218	0	0	0	0	0	0	0	0	0	0	0	0	0	0	0
k__Bacteria|p__Bacteroidetes|c__Bacteroidia|o__Bacteroidales|f__Porphyromonadaceae|g__Butyricimonas|s__Butyricimonas_synergistica	0.414216	0	0	0	0	0	0	0	0	0	0	0	0	0	0	0	0	0	0	0	0	0	0	0	0	0	0	0	0	0	0	0.02493	0	0	0	0	0	0	0	0	0
k__Bacteria|p__Bacteroidetes|c__Bacteroidia|o__Bacteroidales|f__Porphyromonadaceae|g__Coprobacter|s__Coprobacter_fastidiosus	0.0794106	0	0	0	0	0.8237	0	0	0	0	0	0	0	0	0	0	0.12215	0	0	0	0	0	0	0	0	0	0	0	0	0	0	0	0	0	0	0	0	0	0	0	0
k__Bacteria|p__Bacteroidetes|c__Bacteroidia|o__Bacteroidales|f__Porphyromonadaceae|g__Dysgonomonas|s__Dysgonomonas_gadei	0.414216	0	0	0	0	0	0	0	0	0	0	0	0	0	0	0	0	0	0	0	0	0	0	0	0	0	0	0	0	0.6928	0	0	0	0	0	0	0	0	0	0	0
k__Bacteria|p__Bacteroidetes|c__Bacteroidia|o__Bacteroidales|f__Porphyromonadaceae|g__Dysgonomonas|s__Dysgonomonas_unclassified	0.742234	0	0.03736	0	0	0	0	0	0	0	0	0	0	0	0	0	0	0	0	0	0	0	0	0	0	0	0	0	0	0.03158	0	0	0	0	0	0	0	0	0	0	0
k__Bacteria|p__Bacteroidetes|c__Bacteroidia|o__Bacteroidales|f__Porphyromonadaceae|g__Odoribacter|s__Odoribacter_laneus	0.762489	0	0	0	0	0	0	0.16458	0	0	0	0	0	0	0	0	0	0	0	0.76381	0	0	0	0	0	0	0	0	0	0	0	0	0	0	0	0	0	0	8.82975	0	0
k__Bacteria|p__Bacteroidetes|c__Bacteroidia|o__Bacteroidales|f__Porphyromonadaceae|g__Odoribacter|s__Odoribacter_splanchnicus	0.461639	0	0.33646	0	0	1.66369	0.70498	2.43952	0	0.91958	0	0	0.50875	0	0	0.12783	1.0838	0	1.16514	0	0.34349	0	0	0.40789	0	0	0	0.45171	0	0	0.82635	2.02987	0	0	0	0.13554	0	1.45375	1.32753	0	0
k__Bacteria|p__Bacteroidetes|c__Bacteroidia|o__Bacteroidales|f__Porphyromonadaceae|g__Odoribacter|s__Odoribacter_unclassified	0.361327	0	0	0	0	0	0	0	0	0	0	0	0	0.05738	0	0	0	0	0	0.6471	0	0	0	0	0	0	0	0	0.01096	0	0	0	0	0.00608	0	0	0	0	0	0.0081	0
k__Bacteria|p__Bacteroidetes|c__Bacteroidia|o__Bacteroidales|f__Porphyromonadaceae|g__Parabacteroides|s__Parabacteroides_distasonis	0.0703036	0	0.01655	0.51519	0	1.6258	1.53069	0.153	1.57577	1.23604	0	1.83065	1.21604	1.85277	12.2514	1.38541	0	1.44668	0	0	0.00701	0	2.3774	0.20288	0	0	0	0	0	0	9.86455	3.05032	0.98359	0.10985	0	0	0	0.00204	3.02807	0	1.04056
k__Bacteria|p__Bacteroidetes|c__Bacteroidia|o__Bacteroidales|f__Porphyromonadaceae|g__Parabacteroides|s__Parabacteroides_goldsteinii	0.550449	0.02586	1.72555	0.06409	0	0	0	0	0	2.27276	0	0	0	0	0	0.05554	0.11104	0.00223	0	0.6399	0	1.10487	0	0	0	0	0	0	0	0	0	2.17224	0	0	0	1.16774	0	0	0.05159	0	0.02957
k__Bacteria|p__Bacteroidetes|c__Bacteroidia|o__Bacteroidales|f__Porphyromonadaceae|g__Parabacteroides|s__Parabacteroides_johnsonii	0.168949	0	0	0	0	0	0	1.53725	0	0	0	0	0	0	0	0	0	0	0	0.05611	0	0.05631	0	0.33883	0	0	0	0	0	0	0	0	0	0	0	1.44514	0	0.9868	0.3266	0	0
k__Bacteria|p__Bacteroidetes|c__Bacteroidia|o__Bacteroidales|f__Porphyromonadaceae|g__Parabacteroides|s__Parabacteroides_merdae	0.83375	0.01538	0	0	3.04118	6.95959	0	0.34707	0	0.1747	0	0.97057	5.68696	2.36347	2.30989	2.1174	2.48673	0.76929	3.03211	0.01924	0	0.22389	0.76294	0	5.90128	7.36049	1.7077	2.88716	0.40808	0	0	2.71037	1.85143	0	0	1.58841	4.3889	0	4.33326	0.05202	3.76309
k__Bacteria|p__Bacteroidetes|c__Bacteroidia|o__Bacteroidales|f__Porphyromonadaceae|g__Parabacteroides|s__Parabacteroides_unclassified	0.384001	0.62939	2.65846	0	0	0	0.19406	0.28292	6.26731	0	0	0.04686	0	0	2.98917	0	0	0	0.94432	1.3038	1.35387	4.83956	0	0	0	0	4.63953	1.88788	0	0	11.7268	0.39493	1.52438	2.57826	0	0	0.95045	0.38956	0	0.27208	0
k__Bacteria|p__Bacteroidetes|c__Bacteroidia|o__Bacteroidales|f__Porphyromonadaceae|g__Porphyromonas|s__Porphyromonas_asaccharolytica	0.226986	0	0	0	0.17239	0	0	0	0	0	0	0	0	0	0.00219	0	0	0.04433	0.05071	0	0	0.01969	0.0201	0	0	0	0	0	0	0	0	0.08304	0	0	0	0.01507	0	0	0	0.03702	0
k__Bacteria|p__Bacteroidetes|c__Bacteroidia|o__Bacteroidales|f__Porphyromonadaceae|g__Porphyromonas|s__Porphyromonas_bennonis	0.542019	0	0	0	0.02901	0	0	0	0	0	0	0	0	0	0	0	0	0	0	0.01168	0	0	0.01873	0	0	0	0	0	0	0	0	0	0	0	0	0	0	0	0	0.06422	0
k__Bacteria|p__Bacteroidetes|c__Bacteroidia|o__Bacteroidales|f__Porphyromonadaceae|g__Porphyromonas|s__Porphyromonas_somerae	0.220671	0	0	0	0	0	0	0	0	0	0	0	0	0	0.00151	0	0	0	0	0	0	0	0	0	0	0	0	0	0	0	0	0	0	0	0	0	0	0	0	0	0
k__Bacteria|p__Bacteroidetes|c__Bacteroidia|o__Bacteroidales|f__Porphyromonadaceae|g__Porphyromonas|s__Porphyromonas_uenonis	0.542019	0	0	0	0.01495	0	0	0	0	0	0	0	0	0	0	0	0	0.0111	0.08162	0	0	0	0	0	0	0	0	0	0	0	0	0.00262	0	0	0	0	0	0	0	0	0
k__Bacteria|p__Bacteroidetes|c__Bacteroidia|o__Bacteroidales|f__Prevotellaceae|g__Paraprevotella|s__Paraprevotella_clara	0.689218	0	0	0	0	0	0	0	0	0.00349	0	0	0.21861	0	0	0	0	0	0	0	0	0	0	0	0	0	0	0.73084	0	0	0	0.06458	0	0	0	0.12673	0	0	0.1668	0	0
k__Bacteria|p__Bacteroidetes|c__Bacteroidia|o__Bacteroidales|f__Prevotellaceae|g__Paraprevotella|s__Paraprevotella_unclassified	0.933558	0	0	0	0	0	0.00459	0	0	0.01629	0	0	0.20376	0	0	0	0	0	0	0	0	0	0	0	0	0	0	1.41667	0	0	0	0.21127	0	0	0	0.31727	0	0	0.38511	0	0
k__Bacteria|p__Bacteroidetes|c__Bacteroidia|o__Bacteroidales|f__Prevotellaceae|g__Paraprevotella|s__Paraprevotella_xylaniphila	0.542019	0	0	0	0	0	0	0	0	0	0	0	0.04786	0	0	0	0	0	0	0	0	0	0	0	0	0	0	0.06452	0	0	0	0	0	0	0	0.02177	0	0	0.02288	0	0
k__Bacteria|p__Bacteroidetes|c__Bacteroidia|o__Bacteroidales|f__Prevotellaceae|g__Prevotella|s__Prevotella_bivia	0.59388	0.00091	0	0	0	0	0.019	0	0	0	0	0	0	0	0	0	0	0	0.08642	0.0781	0	0.08994	0	0	0	0	0	0	0	0	0	0	0	0	0.15002	0	0	0	0	0	0
k__Bacteria|p__Bacteroidetes|c__Bacteroidia|o__Bacteroidales|f__Prevotellaceae|g__Prevotella|s__Prevotella_buccalis	0.798099	0	0	0	0.00118	0	0	0	0	0	0	0	0	0	0	0	0	0	0	0	0	0	0.01611	0	0	0	0	0	0	0	0	0	0	0	0	0	0	0	0	0	0
k__Bacteria|p__Bacteroidetes|c__Bacteroidia|o__Bacteroidales|f__Prevotellaceae|g__Prevotella|s__Prevotella_copri	0.598682	0	1.4431	46.6311	0	0	9.05817	0	0.03268	0	0	0	61.5305	0	0	0	0	0.18186	5.22466	0	0	0	0	0	0	0	0	4.72586	20.2997	0	0	2.58182	0	0	0	0	0	0	0	2.93668	0
k__Bacteria|p__Bacteroidetes|c__Bacteroidia|o__Bacteroidales|f__Prevotellaceae|g__Prevotella|s__Prevotella_disiens	0.0897477	0	0	0	0	0	0	0	0	0	0	0	0	0	0	0	0	0.01254	0.08014	0	0	0.21899	0.00725	0	0	0	0	0	0	0	0	0	0	0	0	0	0	0	0	0	0
k__Bacteria|p__Bacteroidetes|c__Bacteroidia|o__Bacteroidales|f__Prevotellaceae|g__Prevotella|s__Prevotella_melaninogenica	0.414216	0	0	0	0	0	0	0	0	0	0	0	0	0	0	0	0	0	0	0	0	0	0	0	0	0	0	0	0	0	0	0	0.0018	0	0	0	0	0	0	0	0
k__Bacteria|p__Bacteroidetes|c__Bacteroidia|o__Bacteroidales|f__Prevotellaceae|g__Prevotella|s__Prevotella_stercorea	0.609348	0	0	0	0	0	5.5063	0	0	0.84031	0	0	0.06774	0	0	0	0	0	0	0	0	0	0	0	0	0	0	0.31797	1.00053	0	0	5.0384	0	0	0	0	0	0	0	0	0
k__Bacteria|p__Bacteroidetes|c__Bacteroidia|o__Bacteroidales|f__Prevotellaceae|g__Prevotella|s__Prevotella_timonensis	0.414216	0	0	0	0	0	0	0	0	0	0	0	0	0	0	0	0	0	0	0	0	0	0.00836	0	0	0	0	0	0	0	0	0	0	0	0	0	0	0	0	0	0
k__Bacteria|p__Bacteroidetes|c__Bacteroidia|o__Bacteroidales|f__Rikenellaceae|g__Alistipes|s__Alistipes_finegoldii	0.496055	0.02845	0.00746	0	0	0.16919	0	0.84448	0	0.00239	0	0.14248	0.51834	0	0	0.51398	1.14787	0	0.71693	0.01326	0.0663	0.12055	0	0	0.84757	0	2.72408	0.27677	0	0	0	1.94971	0.45133	0.42846	1.00673	0.43839	0.00731	0.02326	0.0007	0.16028	0
k__Bacteria|p__Bacteroidetes|c__Bacteroidia|o__Bacteroidales|f__Rikenellaceae|g__Alistipes|s__Alistipes_indistinctus	0.807946	0	0	0	0.57837	0.04611	0	0	0	0.96303	0	0	0.17778	0	0.0211	0	0	0	0	0.59609	0	0	0	0.01594	0	0	0	1.71123	0	0	0	0.52404	0	0.1285	0	0.12689	0	0.01068	0	0.12816	0.0095
k__Bacteria|p__Bacteroidetes|c__Bacteroidia|o__Bacteroidales|f__Rikenellaceae|g__Alistipes|s__Alistipes_onderdonkii	0.485533	0	0.0015	0	0.61875	9.77732	0	0.25128	0	32.5145	19.8274	3.26725	0.10924	1.57033	0	0.11135	2.89617	4.88001	4.89178	0.2571	2.76948	5.66046	2.53361	0.68965	1.85892	0	9.74453	0.53554	0	0	4.68846	0.42153	1.30273	4.8031	1.66595	3.85255	1.00801	0	0	0.68693	0
k__Bacteria|p__Bacteroidetes|c__Bacteroidia|o__Bacteroidales|f__Rikenellaceae|g__Alistipes|s__Alistipes_putredinis	0.562518	1.21533	0	0	0	0.0475	0.07508	0	0	4.67293	0	13.1332	0.10441	3.19555	14.9323	4.17251	15.1181	0	0	6.85373	7.98214	0.55432	0	0	6.25247	0	0.03393	0.16518	0	0	0	4.81662	0	4.11908	5.60036	2.20037	0	0	6.31745	0	12.3309
k__Bacteria|p__Bacteroidetes|c__Bacteroidia|o__Bacteroidales|f__Rikenellaceae|g__Alistipes|s__Alistipes_senegalensis	0.685274	0	0.11345	0	0.00101	0.08144	0.02296	0	0	0.16833	0	0	0.1051	0	0	0	0	0	0	0.0521	0	0.02439	0	0	0	0.03778	0	0.16339	0	0	0	0.23248	0	0	0	0.21392	0	0.10543	0.14202	0.01059	0.03747
k__Bacteria|p__Bacteroidetes|c__Bacteroidia|o__Bacteroidales|f__Rikenellaceae|g__Alistipes|s__Alistipes_shahii	0.795972	0	2.31556	0	0.47067	1.04473	0.03659	0	0	1.82626	0	0	0.76718	1.61696	2.0265	1.15874	0	0	1.18418	1.67754	0	0.19126	0	0	0	0.61246	0	0.69134	0.04621	0	0	3.75434	0.92897	1.01606	0	3.31368	0	3.72859	4.99947	0.00043	3.47267
k__Bacteria|p__Bacteroidetes|c__Bacteroidia|o__Bacteroidales|f__Rikenellaceae|g__Alistipes|s__Alistipes_sp_AP11	0.671433	0	0	0	0	0	0	0	0	0.34412	0	0	0	0	0	0.51167	0	0	0	0	0	0	0	0	0	0	0	0.24987	0	0	0	1.33136	0	0	0	0	0	0	0	0	0
k__Bacteria|p__Bacteroidetes|c__Bacteroidia|o__Bacteroidales|f__Rikenellaceae|g__Alistipes|s__Alistipes_sp_HGB5	0.220671	0	0	0	0	0	0	0	0	0	0	0	0	0.5444	0	0	0	0	0	0	0	0	0	0	0	0	0	0	0	0	0	0	0	0	0	0	0	0	0	0	0
k__Bacteria|p__Bacteroidetes|c__Bacteroidia|o__Bacteroidales|f__Rikenellaceae|g__Alistipes|s__Alistipes_unclassified	0.354585	0	5.37718	0	0	1.82981	0	2.50603	0	1.46357	7.15277	0	0	0	0	0	0	0	2.32074	0	0	0	0	0	0	3.89616	0	0	0.01883	0	2.39794	0	0	0	0	0	0.96759	0	0	0	0
k__Bacteria|p__Bacteroidetes|c__Flavobacteriia|o__Flavobacteriales|f__Flavobacteriaceae|g__Cellulophaga|s__Cellulophaga_unclassified	0.414216	0	0	0	0	0	0	0	0	0	0	0	0	0	0	0	0	0	0.01134	0	0	0	0	0	0	0	0	0	0	0	0	0	0	0	0	0	0	0	0	0	0
k__Bacteria|p__Candidatus_Saccharibacteria|c__Candidatus_Saccharibacteria_noname|o__Candidatus_Saccharibacteria_noname|f__Candidatus_Saccharibacteria_noname|g__Candidatus_Saccharibacteria_noname|s__candidate_division_TM7_single_cell_isolate_TM7b	0.242238	0	0	0	0	0	0	0	0	0	0	0	0	0	0	0	0	0	0	0	0	0	0	0.01276	0	0	0	0	0	0	0	0	0	0	0	0	0	0	0	0.0112	0
k__Bacteria|p__Candidatus_Saccharibacteria|c__Candidatus_Saccharibacteria_noname|o__Candidatus_Saccharibacteria_noname|f__Candidatus_Saccharibacteria_noname|g__Candidatus_Saccharibacteria_noname|s__candidate_division_TM7_single_cell_isolate_TM7c	0.146884	0	0	0	0	0	0	0	0	0	0	0	0	0	0	0	0	0.00216	0	0	0	0	0	0.01824	0	0	0	0	0	0	0	0	0	0	0	0	0	0	0	0.03242	0
k__Bacteria|p__Deinococcus_Thermus|c__Deinococci|o__Deinococcales|f__Deinococcaceae|g__Deinococcus|s__Deinococcus_unclassified	0.414216	0	0	0	0	0	0	0	0	0	0	0	0	0	0	0	0	0	0	0	0	0	0	0	0	0	0	0	0	0	0	0	0	0	0	0	0	0	0.00639	0	0
k__Bacteria|p__Firmicutes|c__Bacilli|o__Bacillales|f__Bacillaceae|g__Lysinibacillus|s__Lysinibacillus_unclassified	0.414216	0	0	0	0	0	0	0	0	0	0	0	0	0	0	0	0	0	0	0	0	0.00662	0	0	0	0	0	0	0	0	0	0	0	0	0	0	0	0	0	0	0
k__Bacteria|p__Firmicutes|c__Bacilli|o__Bacillales|f__Bacillales_noname|g__Gemella|s__Gemella_morbillorum	0.414216	0	0	0	0	0	0	0	0	0	0	0	0	0	0	0	0	0	0	0	0	0	0	0	0	0	0	0	0	0	0	0	0	0.00343	0	0	0	0	0	0	0
k__Bacteria|p__Firmicutes|c__Bacilli|o__Bacillales|f__Bacillales_noname|g__Gemella|s__Gemella_sanguinis	0.824177	0	0	0	0	0	0	0	0.19661	0	0	0	0.09839	0	0	0	0	0	0	0	0.03018	0	0	0.02832	0	0	0	0	0.01364	0	0	0	0	0	0	0	0	0	0	0.10233	0
k__Bacteria|p__Firmicutes|c__Bacilli|o__Bacillales|f__Bacillales_noname|g__Gemella|s__Gemella_unclassified	0.414216	0	0	0	0	0	0	0	0	0	0	0	0	0	0	0	0	0	0	0	0	0	0	0	0	0	0	0	0	0	0	0	0.0029	0	0	0	0	0	0	0	0
k__Bacteria|p__Firmicutes|c__Bacilli|o__Lactobacillales|f__Carnobacteriaceae|g__Granulicatella|s__Granulicatella_adiacens	0.762489	0	0	0	0	0	0	0	0.00138	0	0	0	0	0	0	0	0	0	0	0	0.00691	0	0	0.01657	0	0	0	0	0	0	0	0	0	0	0	0	0	0	0	0	0
k__Bacteria|p__Firmicutes|c__Bacilli|o__Lactobacillales|f__Carnobacteriaceae|g__Granulicatella|s__Granulicatella_unclassified	0.373773	0	0	0	0	0	0	0.00156	0.01038	0	0	0	0.01346	0	0	0	0	0	0	0	0.02667	0	0	0.03253	0	0	0.00251	0	0.03386	0.02074	0	0	0.00492	0	0	0	0	0	0	0.00737	0
k__Bacteria|p__Firmicutes|c__Bacilli|o__Lactobacillales|f__Enterococcaceae|g__Enterococcus|s__Enterococcus_avium	0.220671	0	0	0	0	0	0	0	0	0	0.03315	0	0	0	0	0	0	0	0	0	0	0	0	0	0	0	0	0	0	0	0	0	0	0	0	0	0	0	0	0	0
k__Bacteria|p__Firmicutes|c__Bacilli|o__Lactobacillales|f__Enterococcaceae|g__Enterococcus|s__Enterococcus_faecalis	0.304172	0	0	0	0	0	0	0	0	0	0.07682	0	0	0	0.00333	0	0	0	0	0	0	0	0	0.00073	0	0	0	0	0	0	0	0	0	0	0	0	0	0	0	0	0
k__Bacteria|p__Firmicutes|c__Bacilli|o__Lactobacillales|f__Enterococcaceae|g__Enterococcus|s__Enterococcus_faecium	0.242238	0	0	0	0	0	0	0	0	0	0	0	0	0	0	0	0	0	0	0	0	0	0	0	0	0	0.01831	0	0	0	0	0	0	0	0	0.29247	0	0	0	0	0
k__Bacteria|p__Firmicutes|c__Bacilli|o__Lactobacillales|f__Enterococcaceae|g__Enterococcus|s__Enterococcus_gallinarum	0.220671	0	0	0	0	0	0	0	0	0	0.00046	0	0	0	0	0	0	0	0	0	0	0	0	0	0	0	0	0	0	0	0	0	0	0	0	0	0	0	0	0	0
k__Bacteria|p__Firmicutes|c__Bacilli|o__Lactobacillales|f__Enterococcaceae|g__Enterococcus|s__Enterococcus_hirae	0.414216	0	0	0	0	0	0	0	0	0	0	0	0	0	0	0	0	0	0	0	0	0	0	0	0	0	0	0	0	0	0	0	0	0	0	0.02256	0	0	0	0	0
k__Bacteria|p__Firmicutes|c__Bacilli|o__Lactobacillales|f__Lactobacillaceae|g__Lactobacillus|s__Lactobacillus_animalis	0.414216	0	0	0	0	0	0	0	0	0	0	0	0	0	0	0	0	0	0	0	0	0	0	0	0	0	0	0	0.96173	0	0	0	0	0	0	0	0	0	0	0	0
k__Bacteria|p__Firmicutes|c__Bacilli|o__Lactobacillales|f__Lactobacillaceae|g__Lactobacillus|s__Lactobacillus_antri	0.414216	0	0	0	0	0	0	0	0	0	0	0	0	0	0	0	0	0	0	0	0	0	0	0	0	0	0	0	0.00074	0	0	0	0	0	0	0	0	0	0	0	0
k__Bacteria|p__Firmicutes|c__Bacilli|o__Lactobacillales|f__Lactobacillaceae|g__Lactobacillus|s__Lactobacillus_casei_paracasei	0.0794106	0	0	0	0	0	0	0	0	0	0.00117	0	0	0	0	0.01885	0	0	0	0	0	0	0	0	0	0	0	0	0	0	0	0	0	0	0	0	0	0	0	0	0
k__Bacteria|p__Firmicutes|c__Bacilli|o__Lactobacillales|f__Lactobacillaceae|g__Lactobacillus|s__Lactobacillus_crispatus	0.146884	0	0	0	0	0	0	0	0	0	0	0	0	0	0	0	0	0	0	0	0	0.00274	0.03545	0	0	0	0	0	2.28538	0	0	0	0	0	0	0	0	0	0	0	0
k__Bacteria|p__Firmicutes|c__Bacilli|o__Lactobacillales|f__Lactobacillaceae|g__Lactobacillus|s__Lactobacillus_fermentum	0.827957	0	0	0	0.03986	0	0	0	0	0	0.00828	0	0	0	0	0.01814	0	0	0	0.10126	1.45095	0.01299	0.00273	0	0	0	0	0	0	0	0	0	0	0	0	0.03402	0	0	0	0	0
k__Bacteria|p__Firmicutes|c__Bacilli|o__Lactobacillales|f__Lactobacillaceae|g__Lactobacillus|s__Lactobacillus_gasseri	0.867576	0	0	0	0.039	0	0	0	0	0	0	0	0	0	0.10886	0.0006	0	0	0	0.02329	0	0	0.03134	0.01626	0	0	0	0	8.99543	0	0	0	0	0	0	0	0	0	0	0	0
k__Bacteria|p__Firmicutes|c__Bacilli|o__Lactobacillales|f__Lactobacillaceae|g__Lactobacillus|s__Lactobacillus_helveticus	0.414216	0	0	0	0	0	0	0	0	0	0	0	0	0	0	0	0	0	0	0	0	0	0	0.11605	0	0	0	0	0	0	0	0	0	0	0	0	0	0	0	0	0
k__Bacteria|p__Firmicutes|c__Bacilli|o__Lactobacillales|f__Lactobacillaceae|g__Lactobacillus|s__Lactobacillus_johnsonii	0.798099	0	0	0	0	0	0	0	0	0	0	0	0	0	0.00365	0	0	0	0	0	0	0	0.1344	0	0	0	0	0	0	0	0	0	0	0	0	0	0	0	0	0	0
k__Bacteria|p__Firmicutes|c__Bacilli|o__Lactobacillales|f__Lactobacillaceae|g__Lactobacillus|s__Lactobacillus_mucosae	0.220671	0	0	0	3.42852	0	0	0	0	0	0	0	0	0	0	0	0	0	0	0	0	0	0	0	0	0	0	0	0	0	0	0	0	0	0	0	0	0	0	0	0
k__Bacteria|p__Firmicutes|c__Bacilli|o__Lactobacillales|f__Lactobacillaceae|g__Lactobacillus|s__Lactobacillus_reuteri	0.414216	0	0	0	0	0	0	0	0	0	0	0	0	0	0	0	0	0	0	0	0	0	0	0	0	0	0	0	1.02631	0	0	0	0	0	0	0	0	0	0	0	0
k__Bacteria|p__Firmicutes|c__Bacilli|o__Lactobacillales|f__Lactobacillaceae|g__Lactobacillus|s__Lactobacillus_rhamnosus	0.0794106	0	0	0	0	0	0	0	0	0	0.00202	0	0	0	0	0.02247	0	0	0	0	0	0	0	0	0	0	0	0	0	0	0	0	0	0	0	0	0	0	0	0	0
k__Bacteria|p__Firmicutes|c__Bacilli|o__Lactobacillales|f__Lactobacillaceae|g__Lactobacillus|s__Lactobacillus_ruminis	0.0794106	0	0	0.05667	0	0	0	0	0	0	0	0	0.30115	0	0	0	0	0	0	0	0	0	0	0	0	0	0	0	0	0	0	0	0	0	0	0	0	0	0	0	0
k__Bacteria|p__Firmicutes|c__Bacilli|o__Lactobacillales|f__Lactobacillaceae|g__Lactobacillus|s__Lactobacillus_sakei	0.414216	0	0	0	0	0	0	0	0	0	0	0	0	0	0	0	0	0	0	0	0	0	0	0	0	0	0	0	0	0	0	0	0	0	0	0	0	0.00296	0	0	0
k__Bacteria|p__Firmicutes|c__Bacilli|o__Lactobacillales|f__Lactobacillaceae|g__Lactobacillus|s__Lactobacillus_salivarius	0.885396	0	0	0	0	0	0	0	0	0	0	0	0	0	0.00332	0.03795	0	0	0	0.38841	0	0.3702	0.03956	0	0	0	0	0	0	0	0	0	0	0	0	0	0	0	0	0	0
k__Bacteria|p__Firmicutes|c__Bacilli|o__Lactobacillales|f__Lactobacillaceae|g__Lactobacillus|s__Lactobacillus_vaginalis	0.0590596	0	0	0	0	0	0	0	0	0	0	0	0	0	0.03724	0	0	0.00461	0	0.00597	0	0.02967	0.01766	0.02416	0	0	0	0	1.86033	0	0.00119	0	0.04731	0	0	0	0	0	0	0	0
k__Bacteria|p__Firmicutes|c__Bacilli|o__Lactobacillales|f__Leuconostocaceae|g__Leuconostoc|s__Leuconostoc_lactis	0.220671	0	0	0	0	0	0	0	0	0	0	0	0.00723	0	0	0	0	0	0	0	0	0	0	0	0	0	0	0	0	0	0	0	0	0	0	0	0	0	0	0	0
k__Bacteria|p__Firmicutes|c__Bacilli|o__Lactobacillales|f__Leuconostocaceae|g__Weissella|s__Weissella_confusa	0.742234	0	0	0	0	0	0	0	0.03651	0	0	0	0	0	0	0	0	0	0	0	0.01191	0	0	0	0	0	0	0	0	0	0	0	0	0	0	0	0	0	0	0	0
k__Bacteria|p__Firmicutes|c__Bacilli|o__Lactobacillales|f__Leuconostocaceae|g__Weissella|s__Weissella_unclassified	0.414216	0	0	0	0	0	0	0	0	0	0	0	0	0	0	0	0	0	0	0	0.01147	0	0	0	0	0	0	0	0	0	0	0	0	0	0	0	0	0	0	0	0
k__Bacteria|p__Firmicutes|c__Bacilli|o__Lactobacillales|f__Streptococcaceae|g__Lactococcus|s__Lactococcus_lactis	0.885396	0.00272	0	0	0	0.00467	0	0	0	0	0	0	0	0	0	0	0	0	0	0.01151	0	0	0	0.01502	0	0	0	0	0	0	0	0	0	0	0	0	0	0	0	0.00891	0
k__Bacteria|p__Firmicutes|c__Bacilli|o__Lactobacillales|f__Streptococcaceae|g__Streptococcus|s__Streptococcus_agalactiae	0.220671	0	0	0	0	0	0	0	0	0	0.00819	0	0	0	0	0	0	0	0	0	0	0	0	0	0	0	0	0	0	0	0	0	0	0	0	0	0	0	0	0	0
k__Bacteria|p__Firmicutes|c__Bacilli|o__Lactobacillales|f__Streptococcaceae|g__Streptococcus|s__Streptococcus_anginosus	0.257362	0	0	0	0	0	0	0	0.01372	0	0	0	0.01073	0	0	0	0	0	0	0	0	0.00953	0	0.12048	0	0	0	0	0.00553	0	0	0	0.07799	0	0	0.0071	0.0122	0	0	0.00092	0
k__Bacteria|p__Firmicutes|c__Bacilli|o__Lactobacillales|f__Streptococcaceae|g__Streptococcus|s__Streptococcus_australis	0.677919	0.00403	0	0	0	0	0	0	0.04249	0	0	0	0.60835	0	0	0	0	0	0	0	0.07319	0	0	0.09741	0.00196	0	0	0	0	0.00754	0	0	0	0	0	0	0.02382	0	0	0.10635	0
k__Bacteria|p__Firmicutes|c__Bacilli|o__Lactobacillales|f__Streptococcaceae|g__Streptococcus|s__Streptococcus_constellatus	0.220671	0	0	0	0	0	0	0	0	0	0	0	0.03339	0	0	0	0	0	0	0	0	0	0	0	0	0	0	0	0	0	0	0	0	0	0	0	0	0	0	0	0
k__Bacteria|p__Firmicutes|c__Bacilli|o__Lactobacillales|f__Streptococcaceae|g__Streptococcus|s__Streptococcus_gallolyticus	0.220671	0	0	0.00375	0	0	0	0	0	0	0	0	0	0	0	0	0	0	0	0	0	0	0	0	0	0	0	0	0	0	0	0	0	0	0	0	0	0	0	0	0
k__Bacteria|p__Firmicutes|c__Bacilli|o__Lactobacillales|f__Streptococcaceae|g__Streptococcus|s__Streptococcus_gordonii	0.473161	0	0	0	0.00039	0	0	0	0.01038	0	0.00114	0	0	0	0	0	0	0	0	0	0	0	0	0.06687	0	0	0	0	0.01107	0	0	0.00825	0.00695	0	0	0	0.01964	0	0	0.01923	0
k__Bacteria|p__Firmicutes|c__Bacilli|o__Lactobacillales|f__Streptococcaceae|g__Streptococcus|s__Streptococcus_infantis	0.549171	0.00063	0	0	0	0	0	0	0.30648	0	0	0	0.11358	0	0	0	0	0	0	0.01935	0.00986	0	0	0.0413	0	0	0	0	0	0	0	0.04728	0	0	0	0.00785	0.00574	0	0	0.04114	0
k__Bacteria|p__Firmicutes|c__Bacilli|o__Lactobacillales|f__Streptococcaceae|g__Streptococcus|s__Streptococcus_intermedius	0.220671	0	0	0	0	0	0	0	0.00092	0	0	0	0	0	0	0	0	0	0	0	0	0	0	0	0	0	0	0	0	0	0	0	0	0	0	0	0	0	0	0	0
k__Bacteria|p__Firmicutes|c__Bacilli|o__Lactobacillales|f__Streptococcaceae|g__Streptococcus|s__Streptococcus_macedonicus	0.414216	0	0	0	0	0	0	0	0	0	0	0	0	0	0	0	0	0	0	0	0	0	0	0	0	0	0	0	0	0	0	0	0.0032	0	0	0	0	0	0	0	0
k__Bacteria|p__Firmicutes|c__Bacilli|o__Lactobacillales|f__Streptococcaceae|g__Streptococcus|s__Streptococcus_mitis_oralis_pneumoniae	0.406664	0	0	0	0	0	0	0	0.00842	0	0	0	0.03137	0	0	0	0	0.0051	0	0	0.00687	0	0	0.02395	0	0	0	0	0	0.02131	0	0	0.00266	0	0	0	0	0.03008	0	0	0
k__Bacteria|p__Firmicutes|c__Bacilli|o__Lactobacillales|f__Streptococcaceae|g__Streptococcus|s__Streptococcus_mutans	0.0329339	0	0	0	0	0	0	0	0	0	0	0	0	0	0	0	0	0	0	0	0.20174	0.26094	0.00077	0.84515	0	0	0	0	0	0	0	0	0.00832	0	0	0	0	0	0	0.00723	0
k__Bacteria|p__Firmicutes|c__Bacilli|o__Lactobacillales|f__Streptococcaceae|g__Streptococcus|s__Streptococcus_parasanguinis	0.3979	0.01655	0.03823	0.00377	0.26631	0.00207	0.06015	0.02281	1.70361	0.00355	0.01659	0.02064	0.77031	0	0	0.03433	0	0.18734	0	0.22121	1.78141	0.34154	0.06513	5.02602	0.00925	0.00671	0	0.0162	1.2771	0.05907	0	0.34072	0.14124	0.00468	0.00989	0	0.25812	0.61006	0	0.14064	0.00776
k__Bacteria|p__Firmicutes|c__Bacilli|o__Lactobacillales|f__Streptococcaceae|g__Streptococcus|s__Streptococcus_pasteurianus	0.146884	0	0	0	0	0	0	0	0	0	0	0	0	0	0	0	0	0.10385	0	0	0	0	0	0	0	0	0	0	0.23297	0	0	0	0.07146	0	0	0	0	0	0	0	0
k__Bacteria|p__Firmicutes|c__Bacilli|o__Lactobacillales|f__Streptococcaceae|g__Streptococcus|s__Streptococcus_peroris	0.220671	0	0	0	0	0	0	0	0.00198	0	0	0	0	0	0	0	0	0	0	0	0	0	0	0	0	0	0	0	0	0	0	0	0	0	0	0	0	0	0	0	0
k__Bacteria|p__Firmicutes|c__Bacilli|o__Lactobacillales|f__Streptococcaceae|g__Streptococcus|s__Streptococcus_salivarius	0.269367	0.04138	0.08934	0.09383	0.47403	0	0.14281	0	1.34126	0.01506	0.01681	0.06279	2.07634	0.00416	0	0.07338	0.01126	0.41836	0.01138	0.46621	3.02793	0.21796	0.0098	6.65246	0.00091	0.00268	0.00647	0.04074	1.54809	0.86607	0.01761	0.74666	0.28643	0.04453	0.01141	0.00634	0.52808	0.35174	0.01583	0.7811	0.05742
k__Bacteria|p__Firmicutes|c__Bacilli|o__Lactobacillales|f__Streptococcaceae|g__Streptococcus|s__Streptococcus_sanguinis	0.238983	0	0	0	0	0	0	0	0	0	0	0	0.01371	0	0	0	0	0	0	0	0	0	0	0.02137	0	0	0	0	0	0.00263	0	0.00118	0	0	0	0	0.00167	0	0	0.00645	0
k__Bacteria|p__Firmicutes|c__Bacilli|o__Lactobacillales|f__Streptococcaceae|g__Streptococcus|s__Streptococcus_thermophilus	0.807946	0.0094	0	0	0.16778	0	0	0	0	0	0.1059	0	0	0.12581	0	0.3233	0	0.06229	0	0.00882	0.18864	0.09993	0	1.08905	0	0	0	0.07519	0.89264	0.00548	0	0	0	0	0	0	0	0	0.0397	0	0
k__Bacteria|p__Firmicutes|c__Bacilli|o__Lactobacillales|f__Streptococcaceae|g__Streptococcus|s__Streptococcus_tigurinus	0.85611	0	0	0	0	0	0	0	0.05628	0	0	0	0	0	0	0	0	0	0	0	0	0	0	0.00334	0	0	0	0	0	0	0	0	0.00615	0	0	0	0	0	0	0	0
k__Bacteria|p__Firmicutes|c__Bacilli|o__Lactobacillales|f__Streptococcaceae|g__Streptococcus|s__Streptococcus_vestibularis	-	0	0	0	0.00634	0	0	0	0.01345	0	0	0.01298	0.067	0	0	0.03383	0	0	0	0	0.08578	0.04044	0	0.16053	0	0	0	0	0	0	0	0	0.11742	0	0	0	0.06907	0.02041	0	0	0
k__Bacteria|p__Firmicutes|c__Clostridia|o__Clostridiales|f__Clostridiaceae|g__Clostridiaceae_noname|s__Clostridiaceae_bacterium_JC118	0.750903	0.00623	0.22034	0	0.25257	0	0	0.02174	0.05214	0	0	0	0	0.03359	0	0.00093	0	0	0.00753	0.0446	0.08538	0	0	0	0.00392	0.0046	0.00685	0	0	0	0	0.01652	0	0	0.00903	0	0	0.00269	0.01843	0	0.01321
k__Bacteria|p__Firmicutes|c__Clostridia|o__Clostridiales|f__Clostridiaceae|g__Clostridium|s__Clostridium_asparagiforme	0.230448	0	0.01541	0	0.12732	0	0	0.00403	0	0	0	0.10278	0	0.01317	0.50155	0.1096	0	0.00686	0.04889	0.0402	0.18467	0.00502	0.06127	0	0.04076	0.05667	0.00096	0.07281	0.00083	0	0.00782	0	0.00043	0.02678	0.10393	0.00066	0.07063	0	0.10729	0	0.00181
k__Bacteria|p__Firmicutes|c__Clostridia|o__Clostridiales|f__Clostridiaceae|g__Clostridium|s__Clostridium_bolteae	0.0426813	0.00087	0.02715	0.00749	0.07084	0	0	0.00365	1.17874	0	0	0.30649	0.00402	0.02895	0.05737	0.03077	0	0.03469	0.51298	0.64513	0.38925	0	0.35731	0.00582	5.14626	0.56765	0.00125	0.3547	0.00152	0.56522	0.01379	0	0.0981	0.05445	1.72606	0.0002	1.01461	0	0.92192	0	1.19544
k__Bacteria|p__Firmicutes|c__Clostridia|o__Clostridiales|f__Clostridiaceae|g__Clostridium|s__Clostridium_celatum	0.414216	0	0	0	0	0	0	0	0	0	0	0	0	0	0	0	0	0	0	0	0	0	0	0	0	0	0	0	0	0	0	0	0.00093	0	0	0	0	0	0	0	0
k__Bacteria|p__Firmicutes|c__Clostridia|o__Clostridiales|f__Clostridiaceae|g__Clostridium|s__Clostridium_citroniae	0.03063	0	0	0	0.01404	0	0	0	0.02582	0	0	0	0	0.00221	0.02193	0.00727	0	0.03369	0.00609	0.0025	0.03013	0	0.00988	0	0.03802	0.00032	0	0.00754	0.01309	0.03912	0	0	0.03139	0.03023	0.0082	0	0.04636	0	0.00392	0	0.00198
k__Bacteria|p__Firmicutes|c__Clostridia|o__Clostridiales|f__Clostridiaceae|g__Clostridium|s__Clostridium_clostridioforme	0.628576	0	0.00369	0	0.00424	0	0	0	0.09427	0	0	0.56946	0	0	0.21729	0.11145	0	0.05898	0.02997	0.08101	0	0.00933	0	0	0.1458	0	0	0.01868	0	0.00402	0.42532	0	0.03724	0	0.00886	0	0.05709	0	0.04977	0	0
k__Bacteria|p__Firmicutes|c__Clostridia|o__Clostridiales|f__Clostridiaceae|g__Clostridium|s__Clostridium_hathewayi	0.0231204	0.00138	0.01054	0	0.03449	0	0	0	0.0763	0	0	0.09175	0	0.00618	0	0.0984	0	0.01941	0.04211	0.02019	0.10761	0.01055	0.08719	0	0.05852	0.0419	0.04123	0.03174	0	0.34128	0.02802	0	0.41186	0.0723	0.11896	0.31072	0.03034	0	0.00616	0	0.00294
k__Bacteria|p__Firmicutes|c__Clostridia|o__Clostridiales|f__Clostridiaceae|g__Clostridium|s__Clostridium_hylemonae	0.242238	0	0	0	0	0	0	0	0	0	0	0	0	0	0	0	0	0	0	0	0.00502	0	0.08425	0	0	0	0	0	0	0	0	0	0	0	0	0	0	0	0	0	0
k__Bacteria|p__Firmicutes|c__Clostridia|o__Clostridiales|f__Clostridiaceae|g__Clostridium|s__Clostridium_leptum	0.055396	0.02104	0.01378	0	0.05177	0.27347	0.02049	0	0	0.0263	0	0	0.01338	0	1.06115	0.17903	0.04858	1.61934	0.03444	0.12396	0.04901	0.41533	2.40886	0.01933	0	0.00731	0.05659	0.63675	0.02354	0.83862	0.05826	0.01548	0.15191	0	0.13252	0.00836	0.10714	0	0.02281	0.18327	0.04883
k__Bacteria|p__Firmicutes|c__Clostridia|o__Clostridiales|f__Clostridiaceae|g__Clostridium|s__Clostridium_methylpentosum	0.336611	0	0	0	0.01514	0	0	0	0	0	0	0	0	0	0	0	0	0	0	0.00755	0	0	0	0.14415	0	0	0	0	0	0.06831	0	0	0	0	0	0	0	0	0	0	0.00247
k__Bacteria|p__Firmicutes|c__Clostridia|o__Clostridiales|f__Clostridiaceae|g__Clostridium|s__Clostridium_nexile	0.802505	0	0	0	0	0	0	0	0.95452	0	0.82681	0.56543	0	0	0	0	0	0	0	0	0	0	0	0	0	0	0.00033	0	0	1.86858	0.64974	0	0	0	0.05202	0	0	0	0	0	0
k__Bacteria|p__Firmicutes|c__Clostridia|o__Clostridiales|f__Clostridiaceae|g__Clostridium|s__Clostridium_perfringens	0.47411	0	0	0	0	0	0	0	0	0	0	0	0	0	0.03406	0	0	0	0	0	0.15841	0	0	0	0	0	0.28074	0	1.00452	0	0	0	0	0	0	0	0	0	0	0	0
k__Bacteria|p__Firmicutes|c__Clostridia|o__Clostridiales|f__Clostridiaceae|g__Clostridium|s__Clostridium_scindens	0.016469	0	0	0	0.00851	0	0	0	0	0	0	0	0	0	0	0.01126	0	0	0.15635	0.00368	0	0.0098	0.73272	0	0	0.01631	0	0	0.00077	0.02399	0.00186	0.05821	0.03158	0	0	0.00034	0	0	0	0	0.01067
k__Bacteria|p__Firmicutes|c__Clostridia|o__Clostridiales|f__Clostridiaceae|g__Clostridium|s__Clostridium_sp_KLE_1755	0.242238	0	0	0	0	0	0	0	0	0	0	0	0	0	0	0	0	0	0	0	0	0	0.29318	1.05394	0	0	0	0	0	0	0	0	0	0	0	0	0	0	0	0	0
k__Bacteria|p__Firmicutes|c__Clostridia|o__Clostridiales|f__Clostridiaceae|g__Clostridium|s__Clostridium_sp_L2_50	0.414216	0	0	0	0	0	0	0	0	0	0	0	0	0	0	0	0	0	0	0	0	0	0	0	0	0	0	0	0	0	0	0	0	0	0	0	0	0	0	2.40645	0
k__Bacteria|p__Firmicutes|c__Clostridia|o__Clostridiales|f__Clostridiaceae|g__Clostridium|s__Clostridium_symbiosum	0.0376373	0	0	0	0.30039	0	0	0.00421	0.69549	0	0	0.26167	0	0.1218	0.0139	0.06449	0	0.03764	0.15866	0.18777	1.24617	0.03137	0.03573	0.3579	0	0	0.06522	0.4246	0.00622	0.0719	0.05669	0.00244	0.81987	0.02013	0.02477	0.01605	0.77271	0	0.00333	0	0.39455
k__Bacteria|p__Firmicutes|c__Clostridia|o__Clostridiales|f__Clostridiales_Family_XIII_Incertae_Sedis|g__Clostridiales_Family_XIII_Incertae_Sedis_noname|s__Eubacterium_infirmum	0.742234	0.00073	0	0	0	0	0	0	0	0	0	0	0	0	0	0	0	0	0	0	0	0	0	0	0	0	0	0	0	0	0	0	0	0	0	0	0	0	0	0.00038	0
k__Bacteria|p__Firmicutes|c__Clostridia|o__Clostridiales|f__Clostridiales_Family_XI_Incertae_Sedis|g__Anaerococcus|s__Anaerococcus_obesiensis	0.414216	0	0	0	0	0	0	0	0	0	0	0	0	0	0	0	0	0	0	0	0	0	0	0	0	0	0	0	0	0	0	0	0.02168	0	0	0	0	0	0	0	0
k__Bacteria|p__Firmicutes|c__Clostridia|o__Clostridiales|f__Clostridiales_Family_XI_Incertae_Sedis|g__Anaerococcus|s__Anaerococcus_vaginalis	0.414216	0	0	0	0	0	0	0	0	0	0	0	0	0	0	0	0	0	0	0	0	0	0	0	0	0	0	0	0	0	0	0	0.14601	0	0	0	0	0	0	0	0
k__Bacteria|p__Firmicutes|c__Clostridia|o__Clostridiales|f__Clostridiales_Family_XI_Incertae_Sedis|g__Finegoldia|s__Finegoldia_magna	0.414216	0	0	0	0	0	0	0	0	0	0	0	0	0	0	0	0	0	0	0	0	0	0	0	0	0	0	0	0	0	0	0	0.08797	0	0	0	0	0	0	0	0
k__Bacteria|p__Firmicutes|c__Clostridia|o__Clostridiales|f__Clostridiales_Family_XI_Incertae_Sedis|g__Parvimonas|s__Parvimonas_unclassified	0.414216	0	0	0	0	0	0	0	0	0	0	0	0	0	0	0	0	0	0	0	0	0.00217	0	0	0	0	0	0	0	0	0	0	0	0	0	0	0	0	0	0	0
k__Bacteria|p__Firmicutes|c__Clostridia|o__Clostridiales|f__Clostridiales_Family_XI_Incertae_Sedis|g__Peptoniphilus|s__Peptoniphilus_duerdenii	0.414216	0	0	0	0	0	0	0	0	0	0	0	0	0	0	0	0	0.00933	0	0	0	0	0	0	0	0	0	0	0	0	0	0	0	0	0	0	0	0	0	0	0
k__Bacteria|p__Firmicutes|c__Clostridia|o__Clostridiales|f__Clostridiales_Family_XI_Incertae_Sedis|g__Peptoniphilus|s__Peptoniphilus_harei	0.414216	0	0	0	0	0	0	0	0	0	0	0	0	0	0	0	0	0	0	0	0	0	0	0	0	0	0	0	0	0	0	0	0.17056	0	0	0	0	0	0	0	0
k__Bacteria|p__Firmicutes|c__Clostridia|o__Clostridiales|f__Clostridiales_noname|g__Clostridiales_noname|s__Bacteroides_pectinophilus	0.220671	0	0	0.19933	0	0	0	0	0	0	0	0	0	0	0	0	0	0	0	0	0	0	0	0	0	0	0	0	0	0	0	0	0	0	0	0	0	0	0	0	0
k__Bacteria|p__Firmicutes|c__Clostridia|o__Clostridiales|f__Clostridiales_noname|g__Clostridiales_noname|s__Clostridiales_bacterium_1_7_47FAA	0.219825	0	0	0	0.00145	0.00174	0	0	0.06738	0	0	0	0	0.01795	0.01765	0.0255	0	0.00539	0.02152	0.00133	0.11279	0	0.01172	0	0.00457	0.00508	0.00076	0	0	0	0.00048	0	0.71124	0.00974	0.02014	0	0.03898	0	0.0052	0	0.00526
k__Bacteria|p__Firmicutes|c__Clostridia|o__Clostridiales|f__Clostridiales_noname|g__Flavonifractor|s__Flavonifractor_plautii	0.920451	0	0	0	0	0.00234	0	0.02289	0.29302	0	0.16676	0.27987	0	0.05563	0.22461	0.00277	0.00687	0.42513	0.0072	0.00384	0	0	0.28564	0.01304	0.53606	0.00902	0.00713	0.16012	0.02858	0.02984	0.05362	0	0	0	0	0	0.003	0	0.00223	0	0.00191
k__Bacteria|p__Firmicutes|c__Clostridia|o__Clostridiales|f__Clostridiales_noname|g__Pseudoflavonifractor|s__Pseudoflavonifractor_capillosus	0.765288	0	0	0	0	0.00384	0	0	0	0.00966	0.00354	0	0	0	0	0.00894	0.00085	0.00066	0.00314	0.03396	0	0.01536	0.01315	0	0	0.0194	0	0	0	0	0	0	0	0	0	0	0	0.00753	0	0	0.00146
k__Bacteria|p__Firmicutes|c__Clostridia|o__Clostridiales|f__Eubacteriaceae|g__Anaerofustis|s__Anaerofustis_stercorihominis	0.199258	0	0	0	0.02842	0	0	0	0	0	0	0	0	0	0	0.00189	0	0	0	0.00963	0.00802	0	0	0.05594	0.00058	0	0	0	0	0	0	0	0.03427	0	0	0.00195	0	0	0	0	0.03392
k__Bacteria|p__Firmicutes|c__Clostridia|o__Clostridiales|f__Eubacteriaceae|g__Eubacterium|s__Eubacterium_brachy	0.414216	0	0	0	0	0	0	0	0	0	0	0	0	0	0	0	0	0	0	0	0	0.01357	0	0	0	0	0	0	0	0	0	0	0	0	0	0	0	0	0	0	0
k__Bacteria|p__Firmicutes|c__Clostridia|o__Clostridiales|f__Eubacteriaceae|g__Eubacterium|s__Eubacterium_eligens	0.811974	1.4292	0.13607	5.90761	0.11702	0	3.19357	0	0	0.34053	0	7.74411	0.19175	5.06058	0	0.00693	0.81845	0	0	0.32963	0	0.1833	0	0.1973	4.69558	0.9522	0.31601	0	1.58288	1.50699	0	0.40519	0.35589	0.06131	0	0.56116	0.02828	2.89587	1.88237	0.16094	0.334
k__Bacteria|p__Firmicutes|c__Clostridia|o__Clostridiales|f__Eubacteriaceae|g__Eubacterium|s__Eubacterium_hallii	0.175414	0.11816	0.09725	0.25333	0	0.14105	0.03509	0.07227	0	0.0283	0	1.49302	0.11863	0.08961	0.08503	0	0.51467	0.38901	0.0127	0.21962	0.25931	0.004	0.05207	0.76442	1.07463	0	0.03628	0.3028	1.06445	2.09658	0.0044	0.14792	0.00039	0.14933	0	0.01658	0.45415	0.12345	0.11836	1.90531	0.10019
k__Bacteria|p__Firmicutes|c__Clostridia|o__Clostridiales|f__Eubacteriaceae|g__Eubacterium|s__Eubacterium_limosum	0.952737	0	0	0	0.01427	0	0	0	0	0	0.01522	0	0	0	0	0.10575	0	0.00896	0	0.00914	0	0.01682	0	0	0	0	0	0.0128	0	0	0	0	0.30784	0	0	0	0	0	0	0	0
k__Bacteria|p__Firmicutes|c__Clostridia|o__Clostridiales|f__Eubacteriaceae|g__Eubacterium|s__Eubacterium_ramulus	0.726901	0	0.07629	0.01622	0	0.05838	0.29062	0.04342	0	0	0	0	0.03615	0	0	0	0	0	0	0.12658	0.09692	0	0	0.04734	0	0	0	0	0.00246	1.07478	0	0.16666	0	0	0	0	0	0.04993	0.12067	0	0.29151
k__Bacteria|p__Firmicutes|c__Clostridia|o__Clostridiales|f__Eubacteriaceae|g__Eubacterium|s__Eubacterium_rectale	0.0678566	2.50801	2.39329	0.02275	0	5.22255	3.09211	3.75405	38.8554	0.22456	0	5.70454	1.15757	6.42744	0.55732	18.717	1.71186	0	4.78848	5.36184	5.90114	0	0	0	5.60699	0	4.28224	0	0.9655	20.3414	0.25482	0.2678	0	0	0	0	0.66577	17.4978	0.30357	1.33325	0
k__Bacteria|p__Firmicutes|c__Clostridia|o__Clostridiales|f__Eubacteriaceae|g__Eubacterium|s__Eubacterium_siraeum	0.81822	1.95643	0.8858	29.8125	0	0	1.20611	0.36105	0	0.4014	0.03691	0	0	16.0031	0	1.54498	0	0	0	9.05722	14.3	1.24721	0	0	0	0	3.32699	0	0	0	0.33016	4.81778	0.28696	0.22702	0	2.86706	0.00591	0.45468	3.83215	3.51229	2.25617
k__Bacteria|p__Firmicutes|c__Clostridia|o__Clostridiales|f__Eubacteriaceae|g__Eubacterium|s__Eubacterium_sp_3_1_31	0.162079	0.18198	0	0	0.599	0	0	0.00254	0.18527	0.64981	0.00147	0	0	0	0	0.19443	0.00135	0	0.80285	1.79586	1.01204	0.07103	0.09185	0	0.01108	0.71753	0	0	0	12.0665	0.00695	0.02924	0.07542	0.02214	0.05265	0.25335	0.01152	0	0	0	1.82574
k__Bacteria|p__Firmicutes|c__Clostridia|o__Clostridiales|f__Eubacteriaceae|g__Eubacterium|s__Eubacterium_ventriosum	0.0986057	0.19836	0.00903	0.48292	0	0.68585	0	0.37495	0	0.2564	0	0	0	0	0	0	0.33026	0	0	0	0	0	0	0.03383	0	0	0.69351	0	0	0.26604	0	0	0	0	0	0	0	0	0	0.11255	0.12069
k__Bacteria|p__Firmicutes|c__Clostridia|o__Clostridiales|f__Lachnospiraceae|g__Anaerostipes|s__Anaerostipes_caccae	0.0897477	0	0	0	0	0	0	0	0	0	0	0	0	0	0	0	0	0	0	0	0	0	0.00993	0.0019	0	0	0	0	0	0	0	0	0.04474	0	0	0.01522	0	0	0	0	0
k__Bacteria|p__Firmicutes|c__Clostridia|o__Clostridiales|f__Lachnospiraceae|g__Anaerostipes|s__Anaerostipes_hadrus	0.441069	0.00245	0	0	0.03443	0.02185	0.0099	0	1.49998	0.08714	0	0	0	0.09718	0.03784	0.27557	0.04476	0.00062	0	0.00455	0	0.02504	0.14848	0.01388	0.1885	0	0.02161	0	0.03667	0	0	0	0	0.00924	0	0.00117	0.02165	0.05484	0	0.15935	0.052
k__Bacteria|p__Firmicutes|c__Clostridia|o__Clostridiales|f__Lachnospiraceae|g__Anaerostipes|s__Anaerostipes_unclassified	0.033692	0	0	0	0	0	0	0	0	0	0	0.03502	0	0	0	0	0	0.00363	0.03964	0	0.03477	0	0.05454	0.00793	0	0	0	0.03744	0	0.01827	0	0	0.02109	0	0.00737	0	0	0	0	0	0
k__Bacteria|p__Firmicutes|c__Clostridia|o__Clostridiales|f__Lachnospiraceae|g__Blautia|s__Blautia_hydrogenotrophica	0.671433	0.01	0.06158	0	0	0	0	0	0	0	0	0	0	0	0	0	0	0	0	0.13945	0	0	0	0	0	0	0	0	0	0	0	0	0	0	0	0	0	0	0	0	0.00471
k__Bacteria|p__Firmicutes|c__Clostridia|o__Clostridiales|f__Lachnospiraceae|g__Blautia|s__Blautia_producta	0.545791	0	0	0	0.00761	0	0	0	0	0	0.00933	0	0	0	0	0.0026	0	0	0.00082	0	0	0	0.01197	0	0	0.00429	0	0.02751	0	0.07926	0	0	0	0	0.0128	0	0	0	0	0	0
k__Bacteria|p__Firmicutes|c__Clostridia|o__Clostridiales|f__Lachnospiraceae|g__Blautia|s__Ruminococcus_gnavus	0.822845	1.97502	0	0	10.1869	0	0	0.06896	1.32522	0	0.20178	0.93659	0	0.00273	0.33761	0.47246	0.0013	0.00025	0.00243	0	0.56115	0	9.42555	0.36535	1.08697	1.09261	0.03122	0.06479	0.03576	0.92533	3.39881	0	0	0.0029	1.75424	0	0.14739	0	0.06198	0.02271	0.00184
k__Bacteria|p__Firmicutes|c__Clostridia|o__Clostridiales|f__Lachnospiraceae|g__Blautia|s__Ruminococcus_obeum	0.347108	0.15989	0.07507	0.09903	0.02597	0.12477	0.32	0.10482	0.11159	1.07733	0	0.00438	0.11571	0.04081	0.00945	0	0.12817	0.20697	0.05263	1.1883	0.38557	0.13734	0	0.35724	0	0.03228	0.28956	0.09237	0.4679	0.19475	0.06034	0.13511	0	0.34987	0	0.07244	0.00107	0.25013	0.05329	0.48598	0.12078
k__Bacteria|p__Firmicutes|c__Clostridia|o__Clostridiales|f__Lachnospiraceae|g__Blautia|s__Ruminococcus_torques	0.00740711	3.52793	0.44318	0.35086	7.16813	0.02764	0.99321	0.73134	0.43692	0.5161	0.22147	0.21454	0.14095	0.45394	0.22296	0.13036	0.33434	0.64015	2.20434	8.26197	1.32748	0.37835	15.9493	2.13087	1.50153	3.07838	0.20791	9.90579	0.45378	2.46193	2.29464	0.88051	1.29393	0.19537	2.50202	2.48544	0.30938	0.64004	0.1495	7.79164	6.31127
k__Bacteria|p__Firmicutes|c__Clostridia|o__Clostridiales|f__Lachnospiraceae|g__Coprococcus|s__Coprococcus_catus	0.204084	0	0.20111	0.21278	1.62365	0.02834	0.09629	0	0	0	0	0	0.02282	0.13246	0	0	0.01592	0.0709	0	0	0	0.08256	0	0	0	0	0	0	1.20943	0	0	0.0583	0	0.02395	0	0	0	0.02921	0	0.27116	0
k__Bacteria|p__Firmicutes|c__Clostridia|o__Clostridiales|f__Lachnospiraceae|g__Coprococcus|s__Coprococcus_comes	0.393005	0	0.15538	0.06583	0	0.06594	0.80002	0.00923	0	0.04559	0	0	0.12889	0.01582	0	0	0.30527	0.20345	0	0	0	0.58191	0	1.82159	0.74714	0	0.18478	0	0.10797	1.86343	0	0.10437	0	0.11966	0	0	0	0.08823	0.21024	3.03075	0.42436
k__Bacteria|p__Firmicutes|c__Clostridia|o__Clostridiales|f__Lachnospiraceae|g__Coprococcus|s__Coprococcus_eutactus	0.0109248	0.00038	0	0.00431	0	0	0	0	0	0	0	0	0.61292	4.40767	0	0	0	0	0	0	0	0	0	0	0	0	0	0	0	0	0	0	0	0	0	0	0	0	0	0	0
k__Bacteria|p__Firmicutes|c__Clostridia|o__Clostridiales|f__Lachnospiraceae|g__Coprococcus|s__Coprococcus_sp_ART55_1	0.808958	0	0	0	0	0	2.62677	0	0	0	0	0	0	0	0	0	0	0	1.45147	0	0	0	0	0	0	0	0	0	0	0	0	0	0	0	0	0	0	3.77967	0	0	0
k__Bacteria|p__Firmicutes|c__Clostridia|o__Clostridiales|f__Lachnospiraceae|g__Dorea|s__Dorea_formicigenerans	0.431536	0.14792	0.19618	0.31511	0	0.14982	1.18889	0.08541	0	0	0	0	0.07054	0.17004	0.05816	0.19573	0.014	0.45069	0.05549	0.99549	0.4999	0.49836	0	2.63462	0	0	0.08015	0	0.84332	0	0	0.52449	0.00036	0.36265	0	0.00799	0.2957	0.15223	0	1.18929	0.97285
k__Bacteria|p__Firmicutes|c__Clostridia|o__Clostridiales|f__Lachnospiraceae|g__Dorea|s__Dorea_longicatena	0.883866	0	0.45762	0.19717	0	0.17263	0	0.08172	0	0	0	0.09279	0.38242	0.03404	0	0	0.07225	0	0	0.19007	0.01812	0.06143	0	0	0.18124	0	0.14422	0.49644	0.34989	0	0	0.09086	0	0.02159	0	0.02073	0	0.13757	0	4.03024	0.18412
k__Bacteria|p__Firmicutes|c__Clostridia|o__Clostridiales|f__Lachnospiraceae|g__Dorea|s__Dorea_unclassified	0.95926	0	0.09466	0	0.00663	0	0	0	0.01562	0.0128	0.00268	0	0	0	0	0	0	0	0.07214	0	0	0	0	0	0	0.01317	0	0.50614	0	0.01159	0.05225	0	0	0	0	0.00529	0	0	0.07834	0	0
k__Bacteria|p__Firmicutes|c__Clostridia|o__Clostridiales|f__Lachnospiraceae|g__Lachnospiraceae_noname|s__Lachnospiraceae_bacterium_1_1_57FAA	0.00940721	0	0	0	0	0	0	0	0	1.31304	0.00442	0	0	0.08166	0	0	0.06086	0	1.80168	1.84325	0.00849	0.18796	0	0.01353	0	0.08421	0.49369	0	0.24047	0	0.78011	0.26096	0	0.00658	0.14928	0.879	0	0.48505	0.02486	0.02472	0
k__Bacteria|p__Firmicutes|c__Clostridia|o__Clostridiales|f__Lachnospiraceae|g__Lachnospiraceae_noname|s__Lachnospiraceae_bacterium_1_4_56FAA	0.657975	0	0	0	0	0	0	0.00677	0	0	0	0.54063	0	0	0.02731	0.00864	0	0	0	0	0	0	0	0	0.00838	0	0.00055	1.8858	0	0.01939	0.00788	0	0	0	0.00389	0	0.02003	0	0	0	0.04992
k__Bacteria|p__Firmicutes|c__Clostridia|o__Clostridiales|f__Lachnospiraceae|g__Lachnospiraceae_noname|s__Lachnospiraceae_bacterium_2_1_46FAA	0.414216	0	0	0	0	0	0	0	0	0	0	0	0	0	0	0	0	0	0	0	0	0	0	25.9442	0	0	0	0	0	0	0	0	0	0	0	0	0	0	0	0	0
k__Bacteria|p__Firmicutes|c__Clostridia|o__Clostridiales|f__Lachnospiraceae|g__Lachnospiraceae_noname|s__Lachnospiraceae_bacterium_2_1_58FAA	0.685274	0.48666	0	0	0.00527	0	0	0.04818	0.00152	0	0	0	0	0	0.04967	0.0236	0	0	0	1.12351	0.07848	0	2.91577	0.02456	0	0.25714	0	0	0	0.00988	0.00091	0	0	0	0	0.02284	0	0	0.0508	0.00257	0
k__Bacteria|p__Firmicutes|c__Clostridia|o__Clostridiales|f__Lachnospiraceae|g__Lachnospiraceae_noname|s__Lachnospiraceae_bacterium_3_1_46FAA	0.331994	0.24576	0.02888	0.17905	0.00912	0.08977	0.12334	0.04854	0	0.43899	0	0	0	0.43985	0.00916	0.00273	0.04042	0.01981	0.15664	0.59701	0.01022	0.0522	0.01599	0.1975	0	0.23807	0.12648	0	0.17286	0.03089	0.00682	0.10303	0.18853	0	0	0.16024	0.03183	0.11451	0.36641	0.30009	0.36032
k__Bacteria|p__Firmicutes|c__Clostridia|o__Clostridiales|f__Lachnospiraceae|g__Lachnospiraceae_noname|s__Lachnospiraceae_bacterium_3_1_57FAA_CT1	0.0586539	0	0	0	0	0	0	0	0.13404	0.43743	0	0	0	0	0	0	0	0.0163	0.03437	0.02568	0.00292	0.15547	0	0.01856	0	0.01672	0	0	0	0	0.00755	0.00674	0.15915	0	0	1.12326	0	0	0	0	0
k__Bacteria|p__Firmicutes|c__Clostridia|o__Clostridiales|f__Lachnospiraceae|g__Lachnospiraceae_noname|s__Lachnospiraceae_bacterium_4_1_37FAA	-	0	0	0	0.10892	0	0	0	0.01606	0	0	0	0	0	0	0	0	0	0	0	0	0	0	0.0153	0	0	0	0.03465	0	0.5208	0	0	0	0	0	0	0	0	0	0	0
k__Bacteria|p__Firmicutes|c__Clostridia|o__Clostridiales|f__Lachnospiraceae|g__Lachnospiraceae_noname|s__Lachnospiraceae_bacterium_5_1_57FAA	0.0129731	0	0	0	0.03602	0	0	0	0	0	0	0	0	0	0.00257	0.07335	0	0.00293	0	0.04495	0.05191	0.01047	0.49898	0	0	0.17326	0	0.36968	0	0.03726	0.00219	0	0.09857	0.01024	0.05882	0	0.07158	0	0	0	0.01218
k__Bacteria|p__Firmicutes|c__Clostridia|o__Clostridiales|f__Lachnospiraceae|g__Lachnospiraceae_noname|s__Lachnospiraceae_bacterium_5_1_63FAA	0.61444	0.01813	0.0216	0	0.0034	0.01626	0.00726	0	0.24117	0.49184	0	0	0.00916	0.09709	0.04966	0.06304	0.02233	0.04444	0	0.05324	0	0.05321	1.9706	0.05181	0.2032	0	0.00772	0	0.11394	0	0.2399	0.07519	0	0.01109	0	0.10057	0.05088	0.06031	0	0.02611	0.1531
k__Bacteria|p__Firmicutes|c__Clostridia|o__Clostridiales|f__Lachnospiraceae|g__Lachnospiraceae_noname|s__Lachnospiraceae_bacterium_6_1_63FAA	0.507468	0	0	0	0.00101	0	0	0	0	0	0	0	0	0	0	0	0	0	0	0	0	0	0	0	0.0006	0	0	0	0	0	0.002	0	0	0	0.02207	0	0	0	0	0	0
k__Bacteria|p__Firmicutes|c__Clostridia|o__Clostridiales|f__Lachnospiraceae|g__Lachnospiraceae_noname|s__Lachnospiraceae_bacterium_7_1_58FAA	0.890189	0	0.02738	0	0.78743	0.03981	0.26747	0.13571	0.13834	0.06951	0.0088	0	0.00833	0.06742	0.32279	0.05344	0.04285	0.3546	0.02971	0.02456	0.46295	0.05594	0.05014	0.02208	0.32631	0.05204	0.01721	0.12439	0.26443	0.01032	0.10214	0.00804	0.03961	0.00568	0.01027	0.03019	0.03054	0.0218	0.05324	0.02088	0.05472
k__Bacteria|p__Firmicutes|c__Clostridia|o__Clostridiales|f__Lachnospiraceae|g__Lachnospiraceae_noname|s__Lachnospiraceae_bacterium_8_1_57FAA	0.495812	0	0.14353	0	0	0	0.6333	0	3.7336	0	0	0	0.0913	0	0.07343	0.04026	0	0.08796	0	0	0.30743	0.61269	0	0.1858	0	0	0	0	0.31435	0	0	0	0	0	0	0	0	0	0.18487	0	0
k__Bacteria|p__Firmicutes|c__Clostridia|o__Clostridiales|f__Lachnospiraceae|g__Lachnospiraceae_noname|s__Lachnospiraceae_bacterium_9_1_43BFAA	0.323235	0	0	0	0.00538	0	0	0	0.01648	0	0	0	0	0	0	0	0	0	0.00183	0	0	0	0	0.03674	0	0	0	0.00364	0.01153	0.16032	0	0	0	0	0.0223	0	0	0	0	0	0
k__Bacteria|p__Firmicutes|c__Clostridia|o__Clostridiales|f__Lachnospiraceae|g__Marvinbryantia|s__Marvinbryantia_formatexigens	0.47411	0	0	0	0	0	0	0	0	0.00594	0	0	0	0	0	0	0	0	0	0	0	0	0	0	0	0	0	0	0	0	0	0	0	0	0	0.06082	0	0	0.00723	0	0.1033
k__Bacteria|p__Firmicutes|c__Clostridia|o__Clostridiales|f__Lachnospiraceae|g__Oribacterium|s__Oribacterium_sinus	0.414216	0	0	0	0	0	0	0	0	0	0	0	0	0	0	0	0	0	0	0	0	0	0	0	0	0	0	0	0	0	0	0	0	0	0	0	0	0	0	0.02747	0
k__Bacteria|p__Firmicutes|c__Clostridia|o__Clostridiales|f__Lachnospiraceae|g__Roseburia|s__Roseburia_hominis	0.441069	0.1632	1.10687	0.09253	0.07751	0	0.28681	0.02358	0	0.18322	0	0	0.0099	1.0299	0	0	0.44242	0.79403	2.75336	2.87318	0.6036	0.11416	0	0.60037	0	0	0.13639	0	7.61039	0.47433	0.01958	0.36341	0	3.50716	0	1.07833	0	0	0	0.63796	0
k__Bacteria|p__Firmicutes|c__Clostridia|o__Clostridiales|f__Lachnospiraceae|g__Roseburia|s__Roseburia_intestinalis	0.977373	0.14215	2.24044	0.14687	0.16662	0.96474	0.05394	0.00175	0	0.01605	0	0	0.04683	1.93468	0.02827	0	0.18084	0.22822	0	0.1883	0	0	0	1.20209	0	1.11991	0.19113	0	4.14548	0.64369	0.33486	0.57927	0	0	0	0.01691	0	4.95248	0	0.15352	1.86241
k__Bacteria|p__Firmicutes|c__Clostridia|o__Clostridiales|f__Lachnospiraceae|g__Roseburia|s__Roseburia_inulinivorans	0.629685	0	0.44446	1.12294	0.56283	0.44347	2.74689	3.17925	0	0	0	0	0.33031	0.50664	0.05647	0.08004	0.07587	0.33924	2.47412	0	1.78105	0.12808	0	9.72631	0	0	0.09127	0	2.42387	0.13698	0	0.11812	0	0	0	0.0015	0.00485	0.55004	7.93591	0.95843	0
k__Bacteria|p__Firmicutes|c__Clostridia|o__Clostridiales|f__Lachnospiraceae|g__Roseburia|s__Roseburia_unclassified	0.766963	0	0	0	0	0	0	0	0.00548	0	0	0	0	0	0.03035	0.02206	0	0	0	0	0.20915	0.63371	0	0	0.00127	0.1621	0	0	0	0	0	0	0.02639	0	0	0	0	0	0	0	0
k__Bacteria|p__Firmicutes|c__Clostridia|o__Clostridiales|f__Oscillospiraceae|g__Oscillibacter|s__Oscillibacter_sp_KLE_1728	0.242238	0	0	0	0	0	0	0	0	0	0	0	0	0	0	0	0	1.3169	0	0	0	0	0	0	0	0	0	0	0	0	1.26689	0	0	0	0	0	0	0	0	0	0
k__Bacteria|p__Firmicutes|c__Clostridia|o__Clostridiales|f__Oscillospiraceae|g__Oscillibacter|s__Oscillibacter_sp_KLE_1745	0.789769	0	0	0	1.50885	0	0	0	0	0	0	0	0	0	0	0.46646	0	0	0	0	0.35755	0	0	0	0	0	0.26039	0	0	0.97116	0.75962	0	0	0	0	0	0	0	0	0	0
k__Bacteria|p__Firmicutes|c__Clostridia|o__Clostridiales|f__Oscillospiraceae|g__Oscillibacter|s__Oscillibacter_unclassified	0.868312	0	0.12574	0.04829	0.26015	0.73741	0.03691	0.33461	0	0.02077	5.07027	0	0.05002	1.22991	0.57829	0.23619	1.00547	0.92374	0.55889	0.03326	0.39341	0.92744	0.24551	0.03859	0.44574	0.28618	0.58781	2.46188	0.34413	0.07876	0	0.06853	0.51587	0.04806	0	0.07154	0.0354	0.10417	0.13246	0.02715	0.28669
k__Bacteria|p__Firmicutes|c__Clostridia|o__Clostridiales|f__Peptostreptococcaceae|g__Peptostreptococcaceae_noname|s__Clostridium_bartlettii	0.26646	0	0	0	0	0	0	0	0.22585	0	0	0.18951	0	0.00368	0.15706	0	0	0.34247	0	0	0.01768	0	0.00345	0.07092	0.0031	0	0.06036	0	0	1.83449	0.00516	0	0.00465	0	0	0	0	0.05927	0	0.22137	0
k__Bacteria|p__Firmicutes|c__Clostridia|o__Clostridiales|f__Peptostreptococcaceae|g__Peptostreptococcaceae_noname|s__Clostridium_difficile	0.710519	0	0	0	0	0	0	0	0	0	0.00021	0	0	0	0.0073	0	0	0	0.02663	0	0	0	0	0.00234	0	0	0	0	0	0	0	0	0	0	0	0	0	0	0	0	0
k__Bacteria|p__Firmicutes|c__Clostridia|o__Clostridiales|f__Peptostreptococcaceae|g__Peptostreptococcaceae_noname|s__Peptostreptococcaceae_noname_unclassified	-	0	0	0	0	0.06865	0	0.03303	0	0	0	0	0	0.0134	0	0	0.03194	0	0	0	0	0	0.1488	0.09637	0.04943	0	0	0	0	0	0	0	0.04609	0	0	0	0	0	0	0.18518	0
k__Bacteria|p__Firmicutes|c__Clostridia|o__Clostridiales|f__Peptostreptococcaceae|g__Peptostreptococcus|s__Peptostreptococcus_anaerobius	0.414216	0	0	0	0	0	0	0	0	0	0	0	0	0	0	0	0	0	0.00261	0	0	0	0	0	0	0	0	0	0	0	0	0	0	0	0	0	0	0	0	0	0
k__Bacteria|p__Firmicutes|c__Clostridia|o__Clostridiales|f__Peptostreptococcaceae|g__Peptostreptococcus|s__Peptostreptococcus_unclassified	0.146884	0	0	0	0	0	0	0	0	0	0	0	0	0	0	0	0	0.00429	0.00028	0	0	0	0	0	0	0	0	0	0	0	0	0	0	0	0	0.00286	0	0	0	0	0
k__Bacteria|p__Firmicutes|c__Clostridia|o__Clostridiales|f__Ruminococcaceae|g__Anaerotruncus|s__Anaerotruncus_colihominis	0.747941	0	0.01936	0	0.08437	0.02264	0	0.01508	0.00072	0	0.04935	0	0	0.12673	0	0.02615	0	0.02174	0.27337	0.06054	0.00182	0	0.18787	0.00436	0.07133	0	0.02158	0.0335	0	0.1025	0.00769	0	0.00178	0.049	0	0	0	0	0	0	0
k__Bacteria|p__Firmicutes|c__Clostridia|o__Clostridiales|f__Ruminococcaceae|g__Anaerotruncus|s__Anaerotruncus_unclassified	0.111038	0	0	0	0.0301	0	0	0.01827	0	0.24245	0	0	0	0.02851	0	0.08211	0.02825	0	0.42791	1.01374	0.06016	0.43415	0.0336	0	0	0	0.01297	0.01658	0	0	0	0.0594	0.42485	0.05809	0	0.07809	0	0	0.06869	0.04085	0.04571
k__Bacteria|p__Firmicutes|c__Clostridia|o__Clostridiales|f__Ruminococcaceae|g__Faecalibacterium|s__Faecalibacterium_prausnitzii	0.514816	0.35523	2.51356	3.04908	0	2.18659	6.28385	1.36386	2.09816	0.09282	0	0	1.013	2.41313	0.22103	1.37305	2.48507	1.03706	0.92718	2.27562	4.12306	1.90157	0	0.34313	0	3.76896	2.45102	0	8.39262	4.64592	0.19047	7.79855	0.10318	0.52257	0	0.47497	2.92523	22.1477	4.76757	17.2038	0
k__Bacteria|p__Firmicutes|c__Clostridia|o__Clostridiales|f__Ruminococcaceae|g__Ruminococcaceae_noname|s__Ruminococcaceae_bacterium_D16	0.525428	0	0	0	0	0	0	0.01649	0	0.20593	0	0	0.01747	0	0.10882	0.00024	0	0	0.57696	0	0.00485	0.00142	0.0006	0	0	0.0015	0	0	0	0.00052	0.12982	0	0	0.21001	0	0	0	0.00986	0.24207	0	0
k__Bacteria|p__Firmicutes|c__Clostridia|o__Clostridiales|f__Ruminococcaceae|g__Ruminococcus|s__Ruminococcus_albus	0.242238	0	0	0	0	0	0	0	0	0	0	0	0	0	0	0	0	0.00091	0	0	0	0	0	0	0	0	0	0	0	0.0081	0	0	0	0	0	0	0	0	0	0	0
k__Bacteria|p__Firmicutes|c__Clostridia|o__Clostridiales|f__Ruminococcaceae|g__Ruminococcus|s__Ruminococcus_bromii	0.463793	61.8918	0.90872	0	0	0	0	0.96341	0	4.95117	0.22778	0	0	2.40024	0	0	13.0462	0	0	0	1.06812	4.16456	0	0	0	0.19158	1.16358	0	0	0	0.71717	0.8404	0	0	0	0	0	0.00205	5.63181	1.35296	0
k__Bacteria|p__Firmicutes|c__Clostridia|o__Clostridiales|f__Ruminococcaceae|g__Ruminococcus|s__Ruminococcus_callidus	0.387152	0	0	0	0	0	0.23316	0	0	0	0	0	0	0	0	0	0	0	0	0.11724	0.15274	0	0	0	0	0	0.01719	0	0	0	0.07525	0	0	0	0	0	0	0	0	0	0
k__Bacteria|p__Firmicutes|c__Clostridia|o__Clostridiales|f__Ruminococcaceae|g__Ruminococcus|s__Ruminococcus_lactaris	0.0632248	0	0	0	0	0	0	0	0	0.13211	0	0	0	0	0	0.03011	0.3184	1.16964	9.04433	0	4.90391	0	0	0	1.42857	0	0.65702	0	0	0	0	0	0	0.23133	0	1.2779	0.03719	1.30901	0	1.02576	0
k__Bacteria|p__Firmicutes|c__Clostridia|o__Clostridiales|f__Ruminococcaceae|g__Ruminococcus|s__Ruminococcus_sp_5_1_39BFAA	0.3038	1.32624	2.61077	0	0	0.49308	0	0	0	0	0	0	0	0	0	0	0.51446	0.82076	0	3.96834	0	0	0	5.75113	0	0	0.75031	0	0.66	0	0.82976	0	0	2.13192	0	0	0	0	0	1.46354	1.38362
k__Bacteria|p__Firmicutes|c__Clostridia|o__Clostridiales|f__Ruminococcaceae|g__Subdoligranulum|s__Subdoligranulum_sp_4_3_54A2FAA	0.0104277	0	0	0	0	0	0	0	0	0	0	0	0	0	0	0.17293	0	0.68859	0	0.31758	0.31277	0.73189	0	0	1.11385	0.26485	1.2994	0	0	1.65336	0	0	0	0	0	0	0	0	0	0.31981	1.18989
k__Bacteria|p__Firmicutes|c__Clostridia|o__Clostridiales|f__Ruminococcaceae|g__Subdoligranulum|s__Subdoligranulum_unclassified	0.151113	1.62962	2.16669	0.8345	6.13613	3.74548	21.1677	1.29141	5.97212	23.709	2.85971	0.03969	0.50286	2.66767	1.3214	2.62032	4.07569	1.32098	2.01427	7.99396	11.7237	7.89203	7.22667	3.63867	5.59886	2.35504	7.43755	1.63472	5.06002	10.1209	3.05741	11.6896	5.14423	0.39354	0.3295	20.5368	1.14466	7.96473	2.82838	3.31573	6.43736
k__Bacteria|p__Firmicutes|c__Clostridia|o__Clostridiales|f__Ruminococcaceae|g__Subdoligranulum|s__Subdoligranulum_variabile	0.242238	0	0	0	0	0	0	0	0	0	0	0	0	0	0	0	0	0	0	0.00046	0	0	0	0	0	0	0	0	0	0	0	0	0	0	0	0	0	0	0	0.00316	0
k__Bacteria|p__Firmicutes|c__Erysipelotrichia|o__Erysipelotrichales|f__Erysipelotrichaceae|g__Bulleidia|s__Bulleidia_extructa	0.414216	0	0	0	0	0	0	0	0	0	0	0	0	0	0	0	0	0	0	0	0	0.00587	0	0	0	0	0	0	0	0	0	0	0	0	0	0	0	0	0	0	0
k__Bacteria|p__Firmicutes|c__Erysipelotrichia|o__Erysipelotrichales|f__Erysipelotrichaceae|g__Catenibacterium|s__Catenibacterium_mitsuokai	0.0551762	0	2.07948	0.53649	0	0.1863	6.57923	0	0	0.13973	0	0	0	0	0	0	0	0	0	0	0	0.7848	0	0	0	0	0	0	0.06538	0	0	0	0	0	0	0	0	0	0	0	0
k__Bacteria|p__Firmicutes|c__Erysipelotrichia|o__Erysipelotrichales|f__Erysipelotrichaceae|g__Coprobacillus|s__Coprobacillus_sp_29_1	0.414216	0	0	0	0	0	0	0	0	0	0	0	0	0	0	0	0	0	0	0	0	0	0.65037	0	0	0	0	0	0	0	0	0	0	0	0	0	0	0	0	0	0
k__Bacteria|p__Firmicutes|c__Erysipelotrichia|o__Erysipelotrichales|f__Erysipelotrichaceae|g__Coprobacillus|s__Coprobacillus_unclassified	0.110078	4.92736	0	0	0.01048	0	0	0.0015	0.74955	0	0.02096	0.07368	0	0	0.02223	0.01206	0	0	0.27681	0.04006	0.08503	0	0	0.17403	0.00144	1.32672	0.01693	0.1128	0	4.8837	0.04381	0	0.07902	0.09755	0.56087	1.01455	0	0	0.27908	0	0.30989
k__Bacteria|p__Firmicutes|c__Erysipelotrichia|o__Erysipelotrichales|f__Erysipelotrichaceae|g__Erysipelotrichaceae_noname|s__Clostridium_innocuum	0.440172	0.00836	0	0	0	0	0	0	0	0.03211	0	0.00701	0	0	0	0	0	0	0	0.17548	0.00122	0	0.00682	0	0.03057	0	0	0.00174	0.00226	0	0	0	0	0	0.00543	0	0	0	0	0.00749	0
k__Bacteria|p__Firmicutes|c__Erysipelotrichia|o__Erysipelotrichales|f__Erysipelotrichaceae|g__Erysipelotrichaceae_noname|s__Clostridium_ramosum	0.101841	1.91922	0	0	0	0	0	0	0.30018	0	0.00101	0.01358	0	0	0.00142	0.04215	0	0	0.06013	0	0.01531	0	0.22598	0.01186	0	0.09859	0.00441	0.1382	0	0.38811	0.00558	0	0.0216	0.04433	0.14926	0.07877	0	0	0.28802	0	0.27472
k__Bacteria|p__Firmicutes|c__Erysipelotrichia|o__Erysipelotrichales|f__Erysipelotrichaceae|g__Erysipelotrichaceae_noname|s__Clostridium_spiroforme	0.507468	0	0	0	0	0	0	0	0.30558	0	0	0	0	0	0	0	0	0	0	0	0	0	0	0.5968	0	0	0	0	0	6.03696	0	0	0	0	0	0	0	0	0.23307	0	0
k__Bacteria|p__Firmicutes|c__Erysipelotrichia|o__Erysipelotrichales|f__Erysipelotrichaceae|g__Erysipelotrichaceae_noname|s__Erysipelotrichaceae_bacterium_21_3	0.227624	0.0027	0	0	0.05835	0	0	0	0.00223	0.00671	0	0	0	0	0	0	0	0.00119	0.00469	0.00476	0.00264	0.02825	0.06179	0	0	0	0.00096	0	0	0.04522	0	0	0.01816	0	0	0	0	0	0.00536	0	0.00222
k__Bacteria|p__Firmicutes|c__Erysipelotrichia|o__Erysipelotrichales|f__Erysipelotrichaceae|g__Erysipelotrichaceae_noname|s__Erysipelotrichaceae_bacterium_2_2_44A	0.388434	0.00241	0	0	0	0	0	0	0	0.03901	0.01543	0.00508	0	0	0	0	0	0.0081	0	0.05802	0	0.01945	0.00148	0.00918	0.00707	0	0	0	0	0.03182	0	0	0	0	0	0.11589	0	0	0	0.00168	0
k__Bacteria|p__Firmicutes|c__Erysipelotrichia|o__Erysipelotrichales|f__Erysipelotrichaceae|g__Erysipelotrichaceae_noname|s__Erysipelotrichaceae_bacterium_3_1_53	0.242238	0	0	0	0	0	0	0	0	0	0	0	0	0	0	0	0	0	0	0.72954	0.00126	0	0	0	0	0	0	0	0	0	0	0	0	0	0	0	0	0	0	0	0
k__Bacteria|p__Firmicutes|c__Erysipelotrichia|o__Erysipelotrichales|f__Erysipelotrichaceae|g__Erysipelotrichaceae_noname|s__Erysipelotrichaceae_bacterium_5_2_54FAA	0.750381	0.02033	0	0	0	0	0	0	0	0.0029	0	0	0	0	0	0	0	0	0	0	0.22569	0	0	0	0	0	0	0	0	0.86826	0	0	0	0	0	0	0	0	0	0	0
k__Bacteria|p__Firmicutes|c__Erysipelotrichia|o__Erysipelotrichales|f__Erysipelotrichaceae|g__Erysipelotrichaceae_noname|s__Erysipelotrichaceae_bacterium_6_1_45	0.00719457	0.00116	0	0	0	0	0	0	0	0.00626	0.00282	0	0	0	0	0.00807	0.0015	0.00282	0.01084	0.15215	0.00769	0.04953	0.01854	0.00964	0.00579	0	0.00869	0.00572	0	0.11284	0	0.00064	0.0035	0	0	0.07252	0	0	0	0.0053	0.0098
k__Bacteria|p__Firmicutes|c__Erysipelotrichia|o__Erysipelotrichales|f__Erysipelotrichaceae|g__Erysipelotrichaceae_noname|s__Eubacterium_biforme	0.833263	0	0.72414	0.03148	0	0.7819	14.535	0	0	0	0	0	0.46922	0	0	0	0	2.07489	0	0	0	1.32922	0	0	0	0	0	0	9.37083	0	0	1.95809	0	0	0	0.20071	0	0	0	3.38344	0
k__Bacteria|p__Firmicutes|c__Erysipelotrichia|o__Erysipelotrichales|f__Erysipelotrichaceae|g__Erysipelotrichaceae_noname|s__Eubacterium_cylindroides	0.242238	0	0	0	0	0	0	0	0	0	0	0	0	0	0	0	0	0	0.48178	0	0	0	0	0	0	0	0	0	0	0	0	0	0	0	0	0	0	0	0	0	0.0025
k__Bacteria|p__Firmicutes|c__Erysipelotrichia|o__Erysipelotrichales|f__Erysipelotrichaceae|g__Erysipelotrichaceae_noname|s__Eubacterium_dolichum	0.144577	0	0	0	0	0	0	0	0	0	0.05532	0	0	0	0	0	0	0.00031	0	0	0.05534	0	0	0	0.04278	0	0.00346	0	0	0	0	0	0	0	0.20034	0	0	0.01083	0	0	0
k__Bacteria|p__Firmicutes|c__Erysipelotrichia|o__Erysipelotrichales|f__Erysipelotrichaceae|g__Holdemania|s__Holdemania_filiformis	0.0149089	0	0	0	0	0.02549	0	0.04118	0	0.00991	0	0	0	0	0	0.04215	0.00637	0	0.01754	0.25917	0	0	0	0.34755	0.09604	0.0769	0	0	0.21441	0.08116	0.00812	0.04877	0.06328	0	0	0.01167	0.00381	0	0.06145	0.07629	0.04359
k__Bacteria|p__Firmicutes|c__Erysipelotrichia|o__Erysipelotrichales|f__Erysipelotrichaceae|g__Holdemania|s__Holdemania_sp_AP2	0.414216	0	0	0	0	0	0	0	0	0	0	0	0	0	0	0	0	0	0	0	0.27514	0	0	0	0	0	0	0	0	0	0	0	0	0	0	0	0	0	0	0	0
k__Bacteria|p__Firmicutes|c__Erysipelotrichia|o__Erysipelotrichales|f__Erysipelotrichaceae|g__Holdemania|s__Holdemania_unclassified	0.986415	0	0	0	0	0.01111	0	0	0.15069	0	0	0	0.00499	0.01142	0.06696	0	0	0	0.09512	0	0	0.01345	0	0.45433	0	0	0	0	0	0.01263	0.00839	0	0	0	0	0	0	0.01621	0.03794	0	0
k__Bacteria|p__Firmicutes|c__Erysipelotrichia|o__Erysipelotrichales|f__Erysipelotrichaceae|g__Solobacterium|s__Solobacterium_moorei	0.0897477	0	0	0	0	0	0	0	0	0	0	0	0	0	0	0	0	0.0005	0	0	0	0.06543	0	0	0	0	0	0	0	0	0	0	0	0	0	0.00159	0	0	0	0.00327	0
k__Bacteria|p__Firmicutes|c__Erysipelotrichia|o__Erysipelotrichales|f__Erysipelotrichaceae|g__Turicibacter|s__Turicibacter_sanguinis	0.242238	0	0	0	0	0	0	0	0	0	0	0	0	0	0	0	0	0.0284	0	0	0	0	0	0	0	0	0	0	0	0	0	0	0	0	0	0	0	0	0	0.01639	0
k__Bacteria|p__Firmicutes|c__Erysipelotrichia|o__Erysipelotrichales|f__Erysipelotrichaceae|g__Turicibacter|s__Turicibacter_unclassified	0.146884	0	0	0	0	0	0	0	0	0	0	0	0	0	0	0	0	0.02023	0	0	0	0	0	0.00073	0	0	0	0	0	0	0	0	0	0	0	0	0	0	0	0.00401	0
k__Bacteria|p__Firmicutes|c__Negativicutes|o__Selenomonadales|f__Acidaminococcaceae|g__Acidaminococcus|s__Acidaminococcus_fermentans	0.633216	0	0.01489	1.02162	0	0	0	0	0	0	0	0	0	0	0	0	0	0	0	0	0	0	0	0	0.00076	0	0	0.26953	0	0	0	0	0	0	0	0	0	0	0	0	0
k__Bacteria|p__Firmicutes|c__Negativicutes|o__Selenomonadales|f__Acidaminococcaceae|g__Acidaminococcus|s__Acidaminococcus_intestini	0.226986	0	0	0.06906	0	0.16961	0	0	0	0	0	0	0.28322	0.22685	1.81633	0	0	0	0	0	0	0	0.06947	0	0.32811	0	0	0.08033	0	0	0	0	0	0	0.0229	0	0	0	0	0	0
k__Bacteria|p__Firmicutes|c__Negativicutes|o__Selenomonadales|f__Acidaminococcaceae|g__Acidaminococcus|s__Acidaminococcus_sp_BV3L6	0.242238	0	0	0	0	0	0	0	0	0	0	0	0	0	0	0	0	24.1533	0	0	0	0	0	0	0	0	0	0	2.94802	0	0	0	0	0	0	0	0	0	0	0	0
k__Bacteria|p__Firmicutes|c__Negativicutes|o__Selenomonadales|f__Acidaminococcaceae|g__Acidaminococcus|s__Acidaminococcus_sp_D21	0.595954	0	0	0	0	0	0	0	0	0	0	0	2.09588	0	9.54098	0	0	0	1.09657	0	0	0	0	0	1.1194	0	0	0	0	0	0	0	0	0	0	0	0	0	0	0	0
k__Bacteria|p__Firmicutes|c__Negativicutes|o__Selenomonadales|f__Acidaminococcaceae|g__Acidaminococcus|s__Acidaminococcus_sp_HPA0509	0.220671	0	0	0	0	0	0	0	0	0	0	0	1.16787	0	0	0	0	0	0	0	0	0	0	0	0	0	0	0	0	0	0	0	0	0	0	0	0	0	0	0	0
k__Bacteria|p__Firmicutes|c__Negativicutes|o__Selenomonadales|f__Acidaminococcaceae|g__Acidaminococcus|s__Acidaminococcus_unclassified	0.47855	0	0	0	0	0.57992	0	0	0	0	0	0	0	0.85307	0	0	0	12.3969	0.52945	0	0	0	6.05135	0	0	0	0	0	1.22528	0	0	0	0	0	0	0	0	0	0.05635	0	0
k__Bacteria|p__Firmicutes|c__Negativicutes|o__Selenomonadales|f__Acidaminococcaceae|g__Phascolarctobacterium|s__Phascolarctobacterium_succinatutens	0.92131	0	0	0	0	0	10.2887	0	0	0.06122	0	0	1.95543	0	0	0	0	0	0.65823	0	0	0.27319	0	0	0	0	0	0	1.28902	0	0	2.6286	0	0	0	0.3807	0	0	0	0	0
k__Bacteria|p__Firmicutes|c__Negativicutes|o__Selenomonadales|f__Veillonellaceae|g__Dialister|s__Dialister_invisus	0.0730637	2.2527	0	0	12.7382	0	0	0.4671	0	0	0	0	0	0	0	1.44699	10.1007	0	0	0	0	0	0	0	0	0	0	0	0	0	2.97447	0	0	0	0	0	0	0	0	8.53722	0
k__Bacteria|p__Firmicutes|c__Negativicutes|o__Selenomonadales|f__Veillonellaceae|g__Dialister|s__Dialister_succinatiphilus	0.220671	0	0	0	0	0.15529	0	0	0	0	0	0	0	0	0	0	0	0	0	0	0	0	0	0	0	0	0	0	0	0	0	0	0	0	0	0	0	0	0	0	0
k__Bacteria|p__Firmicutes|c__Negativicutes|o__Selenomonadales|f__Veillonellaceae|g__Megasphaera|s__Megasphaera_micronuciformis	0.242238	0	0	0	0	0	0	0	0	0	0	0	0	0	0	0	0	0	0	0	0	0	0	0	0	0	0	0	0	0	0	0	0.05319	0	0	0	0.00954	0	0	0	0
k__Bacteria|p__Firmicutes|c__Negativicutes|o__Selenomonadales|f__Veillonellaceae|g__Megasphaera|s__Megasphaera_sp_BV3C16_1	0.220671	0	0	0	0.56497	0	0	0	0	0	0	0	0	0	0	0	0	0	0	0	0	0	0	0	0	0	0	0	0	0	0	0	0	0	0	0	0	0	0	0	0
k__Bacteria|p__Firmicutes|c__Negativicutes|o__Selenomonadales|f__Veillonellaceae|g__Megasphaera|s__Megasphaera_unclassified	0.834899	0	0	0.44516	0	0	0	0	0	0	0	0	0.25625	0	0	1.05248	0	0	0	0	0	0	2.70683	0	0	0	0.03405	0.08486	0	0	0	0	0	0	0.50308	0	0	0	0	0	0
k__Bacteria|p__Firmicutes|c__Negativicutes|o__Selenomonadales|f__Veillonellaceae|g__Mitsuokella|s__Mitsuokella_multacida	0.0794106	0	0.00844	0.77411	0	0	0	0	0	0	0	0	0	0	0	0	0	0	0	0	0	0	0	0	0	0	0	0	0	0	0	0	0	0	0	0	0	0	0	0	0
k__Bacteria|p__Firmicutes|c__Negativicutes|o__Selenomonadales|f__Veillonellaceae|g__Mitsuokella|s__Mitsuokella_unclassified	0.0488602	0	0.08527	1.81718	0.00764	0	0	0	0	0	0	0	0	0	0	0.00591	0	0	0	0	0	0	0.00707	0	0	0	0	0	0	0	0	0	0	0	0	0	0	0	0	0	0
k__Bacteria|p__Firmicutes|c__Negativicutes|o__Selenomonadales|f__Veillonellaceae|g__Veillonella|s__Veillonella_atypica	0.35718	0	0	0.05084	0.08738	0	0	0	0.0221	0	0	0	0.03111	0	0.44078	0	0	0	0	0.12894	3.07417	0	0	0.60717	0	0	0.024	0	0.24856	0	0	0.05168	0	0	0.02905	0	0.5643	0.10016	0	0.03321	0
k__Bacteria|p__Firmicutes|c__Negativicutes|o__Selenomonadales|f__Veillonellaceae|g__Veillonella|s__Veillonella_dispar	0.292527	0	0	0	0.04376	0	0	0	0.0339	0	0	0	0	0	0.03201	0	0	0	0	0.11696	0.5502	0	0	0.49313	0	0	0.00185	0	0.03939	0	0	0	0	0	0.00188	0	0	0.13037	0	0.00556	0
k__Bacteria|p__Firmicutes|c__Negativicutes|o__Selenomonadales|f__Veillonellaceae|g__Veillonella|s__Veillonella_parvula	0.092554	0	0	0.00335	0.00892	0.00532	0	0	0.05828	0	0	0	0.00713	0	0.09665	0	0	0	0	0.02705	0.76379	0	0	3.30104	0	0.00148	0.01136	0	0.05267	0	0.0427	0.06844	0	0	0.12312	0.01708	0.23325	0.01802	0.00283	0.10641	0
k__Bacteria|p__Firmicutes|c__Negativicutes|o__Selenomonadales|f__Veillonellaceae|g__Veillonella|s__Veillonella_unclassified	0.250484	0.01132	0	0.06444	0.15506	0	0	0	0.16634	0	0	0.02626	0.08926	0	0.18271	0	0	0	0	0.40712	3.5155	0	0	4.92738	0	0.01203	0.03515	0	0.00652	0	0.02342	0.0104	0	0.00031	0.05737	0.0278	0.61536	0.97156	0.03208	0.24061	0.0101
k__Bacteria|p__Fusobacteria|c__Fusobacteriia|o__Fusobacteriales|f__Fusobacteriaceae|g__Fusobacterium|s__Fusobacterium_nucleatum	0.146884	0	0	0	0	0	0	0	0	0	0	0	0	0	0	0	0	0	0	0	0	0	0	0	0	0	0	0	0	0	0	0	0	0.00152	0.03494	0	0.00665	0	0	0	0
k__Bacteria|p__Fusobacteria|c__Fusobacteriia|o__Fusobacteriales|f__Fusobacteriaceae|g__Fusobacterium|s__Fusobacterium_ulcerans	0.742234	0	0	0	0	0	0	0	0	0	0	0.6086	0	0	0	0	0	0	0	0	0	0	0	0	0.22034	0	0	0	0	0	0	0	0	0	0	0	0	0	0	0	0
k__Bacteria|p__Proteobacteria|c__Betaproteobacteria|o__Burkholderiales|f__Burkholderiaceae|g__Burkholderia|s__Burkholderia_unclassified	0.414216	0	0	0	0	0	0	0	0	0	0	0	0	0	0	0	0	0	0	0	0	0	0	0	0	0	0	0.01844	0	0	0	0	0	0	0	0	0	0	0	0	0
k__Bacteria|p__Proteobacteria|c__Betaproteobacteria|o__Burkholderiales|f__Burkholderiaceae|g__Lautropia|s__Lautropia_mirabilis	0.414216	0	0	0	0	0	0	0	0	0	0	0	0	0	0	0	0	0	0	0	0	0	0	0	0	0	0	0	0	0	0	0.02634	0	0	0	0	0	0	0	0	0
k__Bacteria|p__Proteobacteria|c__Betaproteobacteria|o__Burkholderiales|f__Burkholderiales_noname|g__Burkholderiales_noname|s__Burkholderiales_bacterium_1_1_47	0.525428	0	0	0	1.02526	0	0	0.24615	0	0.00072	0	0	0.00388	0	0.8149	0	0	0	0.10076	0.40938	0	0	0	0	0.16463	0.27465	1.06448	0.00641	0	0	0.01659	0	0	0.03344	0	0.01392	0	0	0.02238	0	0
k__Bacteria|p__Proteobacteria|c__Betaproteobacteria|o__Burkholderiales|f__Comamonadaceae|g__Alicycliphilus|s__Alicycliphilus_unclassified	0.220671	0	0	0	0	0	0	0	0	0.49809	0	0	0	0	0	0	0	0	0	0	0	0	0	0	0	0	0	0	0	0	0	0	0	0	0	0	0	0	0	0	0
k__Bacteria|p__Proteobacteria|c__Betaproteobacteria|o__Burkholderiales|f__Comamonadaceae|g__Comamonas|s__Comamonas_unclassified	0.414216	0	0	0	0	0	0	0	0	0	0	0	0	0	0	0	0	0	0	0	0	0.01011	0	0	0	0	0	0	0	0	0	0	0	0	0	0	0	0	0	0	0
k__Bacteria|p__Proteobacteria|c__Betaproteobacteria|o__Burkholderiales|f__Oxalobacteraceae|g__Oxalobacter|s__Oxalobacter_formigenes	0.559501	0	0	0	0	0	0.11138	0	0	0	0	0	0	0	0	0	0.00801	0.0045	0	0	0	0	0	0	0	0	0	0	0	0	0	0.02531	0	0.03643	0	0.03681	0	0	0	0.00348	0
k__Bacteria|p__Proteobacteria|c__Betaproteobacteria|o__Burkholderiales|f__Sutterellaceae|g__Parasutterella|s__Parasutterella_excrementihominis	0.56766	0	0	0	2.13601	0	0	0.06294	0	0.013	0	0	0.01155	0	0.11556	0	0	0	0.10195	0.16794	0	0	0	0	0	0.87398	0	0.02356	0	0	0.06096	0.00377	0	0.09681	0	0.00366	0	0	0.05864	0	0.09279
k__Bacteria|p__Proteobacteria|c__Betaproteobacteria|o__Burkholderiales|f__Sutterellaceae|g__Sutterella|s__Sutterella_wadsworthensis	0.232409	0	0.0232	0.7456	0	0.86518	0.05423	1.413	0	0	0	0	1.10561	0	0	0.00038	0	0	0.69012	0	0	0	0	0	0	0	0	0.83371	0.59416	0	0	0.18234	0	0	0.01094	0	0	0	2.27116	0	0
k__Bacteria|p__Proteobacteria|c__Betaproteobacteria|o__Neisseriales|f__Neisseriaceae|g__Neisseria|s__Neisseria_flavescens	0.220671	0	0	0.07864	0	0	0	0	0	0	0	0	0	0	0	0	0	0	0	0	0	0	0	0	0	0	0	0	0	0	0	0	0	0	0	0	0	0	0	0	0
k__Bacteria|p__Proteobacteria|c__Betaproteobacteria|o__Neisseriales|f__Neisseriaceae|g__Neisseria|s__Neisseria_unclassified	0.220671	0	0	0.05246	0	0	0	0	0	0	0	0	0	0	0	0	0	0	0	0	0	0	0	0	0	0	0	0	0	0	0	0	0	0	0	0	0	0	0	0	0
k__Bacteria|p__Proteobacteria|c__Deltaproteobacteria|o__Desulfovibrionales|f__Desulfovibrionaceae|g__Bilophila|s__Bilophila_unclassified	0.066642	0	0	0.01874	2.22252	0.06074	0	0.70014	0	0	0	0.70503	0.04356	0	0	0.0214	0.12788	0.70384	0.80692	0.26437	0.22189	0	0	0.01325	1.00169	1.14491	1.19406	0.05809	0.08752	0	0.50666	0.46112	0	0.35089	0.27273	0.90005	0	0.55175	0.32492	0.01205	0
k__Bacteria|p__Proteobacteria|c__Deltaproteobacteria|o__Desulfovibrionales|f__Desulfovibrionaceae|g__Bilophila|s__Bilophila_wadsworthia	0.591086	0	0	0.01407	0.5445	0.00111	0	0.07575	0	0	0	0.00268	0.00557	0	0	0	0.09027	0.02067	0.03851	0.08421	0.0293	0	0	0	0.22462	0	0.23246	0.00079	0	0	0.06596	0.02058	0	0.02541	0.0047	0.08986	0	0	0	0	0
k__Bacteria|p__Proteobacteria|c__Deltaproteobacteria|o__Desulfovibrionales|f__Desulfovibrionaceae|g__Desulfovibrio|s__Desulfovibrio_desulfuricans	0.11185	0	0.10217	0	0	0	0.02797	0	0	0.19357	0	0	0	0	0	0	0.17887	0.00822	0.00768	0.35445	0	0.34126	0	0	0	0	0.00857	0.25473	0	0	0.03963	0	0.53518	0	0	1.40877	0	0	0.12036	0.00315	0.27691
k__Bacteria|p__Proteobacteria|c__Deltaproteobacteria|o__Desulfovibrionales|f__Desulfovibrionaceae|g__Desulfovibrio|s__Desulfovibrio_piger	0.595954	0	0	0	0	0.75326	0.37324	0	0	0	0	0	0	0	0	0	0	0	0	0	0	0	0	0	0	0	0	0	0	0	0	0.34915	0	0	0	0	0	0	0	0.06739	0
k__Bacteria|p__Proteobacteria|c__Epsilonproteobacteria|o__Campylobacterales|f__Campylobacteraceae|g__Campylobacter|s__Campylobacter_concisus	0.414216	0	0	0	0	0	0	0	0	0	0	0	0	0	0	0	0	0	0	0	0	0	0	0	0	0	0	0	0	0	0	0	0	0	0	0	0.0629	0	0	0	0
k__Bacteria|p__Proteobacteria|c__Epsilonproteobacteria|o__Campylobacterales|f__Campylobacteraceae|g__Campylobacter|s__Campylobacter_gracilis	0.414216	0	0	0	0	0	0	0	0	0	0	0	0	0	0	0	0	0	0	0	0	0	0	0	0	0	0	0	0	0	0	0	0	0	0	0	0.00951	0	0	0	0
k__Bacteria|p__Proteobacteria|c__Epsilonproteobacteria|o__Campylobacterales|f__Campylobacteraceae|g__Campylobacter|s__Campylobacter_hominis	0.47411	0	0	0	0	0	0	0	0	0	0	0	0	0.00251	0	0	0	0	0	0	0	0	0.07261	0	0	0	0	0	0	0	0	0	0	0	0.00464	0.00393	0	0	0	0	0
k__Bacteria|p__Proteobacteria|c__Epsilonproteobacteria|o__Campylobacterales|f__Campylobacteraceae|g__Campylobacter|s__Campylobacter_ureolyticus	0.220671	0	0	0	0	0	0	0	0	0	0	0	0	0	0.03008	0	0	0	0	0	0	0	0	0	0	0	0	0	0	0	0	0	0	0	0	0	0	0	0	0	0
k__Bacteria|p__Proteobacteria|c__Gammaproteobacteria|o__Enterobacteriales|f__Enterobacteriaceae|g__Citrobacter|s__Citrobacter_freundii	0.220671	0	0	0	0	0	0	0	0	0	4.56492	0	0	0	0	0	0	0	0	0	0	0	0	0	0	0	0	0	0	0	0	0	0	0	0	0	0	0	0	0	0
k__Bacteria|p__Proteobacteria|c__Gammaproteobacteria|o__Enterobacteriales|f__Enterobacteriaceae|g__Citrobacter|s__Citrobacter_koseri	0.242238	0	0	0	0	0	0	0	0	0	0	0	0	0	0	0	0	0	0	0	0	0	0	0	0	0	0	0	0	6.04088	0	0	0.03617	0	0	0	0	0	0	0	0
k__Bacteria|p__Proteobacteria|c__Gammaproteobacteria|o__Enterobacteriales|f__Enterobacteriaceae|g__Citrobacter|s__Citrobacter_unclassified	0.220671	0	0	0	0	0	0	0	0	0	0.39947	0	0	0	0	0	0	0	0	0	0	0	0	0	0	0	0	0	0	0	0	0	0	0	0	0	0	0	0	0	0
k__Bacteria|p__Proteobacteria|c__Gammaproteobacteria|o__Enterobacteriales|f__Enterobacteriaceae|g__Enterobacter|s__Enterobacter_aerogenes	0.414216	0	0	0	0	0	0	0	0	0	0	0	0	0	0	0	0	0	0	0	0	0	0	0	0	0	0.05736	0	0	0	0	0	0	0	0	0	0	0	0	0	0
k__Bacteria|p__Proteobacteria|c__Gammaproteobacteria|o__Enterobacteriales|f__Enterobacteriaceae|g__Enterobacter|s__Enterobacter_cloacae	0.0295598	0.00051	0	0	0	0	0	0	0	0	0	0	0	2.94542	0.04212	0	0	0	0	0	0	0	0	0	0	0	0	0	0	0	0	0	0	0	0	0	0	0	0	0	0
k__Bacteria|p__Proteobacteria|c__Gammaproteobacteria|o__Enterobacteriales|f__Enterobacteriaceae|g__Escherichia|s__Escherichia_coli	0.954997	0.08502	3.94997	0.22376	17.8369	0	0	0	2.20731	0.30169	24.6311	1.62569	0	0.01461	0.07269	0	0	0.00917	0.10289	0	0	31.4226	0	0.00957	0.15282	0	11.851	0.00335	1.90864	0.01249	4.70001	0	33.8209	0.37922	0.55495	8.73775	0.55837	0	0	0	0.11904
k__Bacteria|p__Proteobacteria|c__Gammaproteobacteria|o__Enterobacteriales|f__Enterobacteriaceae|g__Escherichia|s__Escherichia_unclassified	0.216446	0.03144	0.77548	0.15444	3.2131	0	0.17723	0	0.05908	0.05917	5.56449	0.35188	0.07391	0.2042	0.06371	0.0076	0	0.01852	0	0	0	2.64822	0	0.01828	0.09301	0	3.53548	0.01409	0.2712	0	0.74635	0	5.74912	0	0.00913	1.71003	0.51421	0	0	0.06676	0.00494
k__Bacteria|p__Proteobacteria|c__Gammaproteobacteria|o__Enterobacteriales|f__Enterobacteriaceae|g__Klebsiella|s__Klebsiella_oxytoca	0.742234	0	0	0	0	0	0	0	0	0	0	0	0.03786	0	0	0	0	0	0	0	0	0	0	0.016	0	0	0	0	0	0	0	0	0	0	0	0	0	0	0	0	0
k__Bacteria|p__Proteobacteria|c__Gammaproteobacteria|o__Enterobacteriales|f__Enterobacteriaceae|g__Klebsiella|s__Klebsiella_pneumoniae	0.92131	0	0	0.03537	0	0	0	0	1.85801	0	0	0	0	0	0.70297	0	0	0	0	0	0	0	0.12622	0.00763	0	0.02116	1.70578	0	0	0	0	0	0	0	0	0	0	0	5.54315	0	0
k__Bacteria|p__Proteobacteria|c__Gammaproteobacteria|o__Enterobacteriales|f__Enterobacteriaceae|g__Klebsiella|s__Klebsiella_unclassified	0.507468	0	0	0	0	0	0	0	0	0	0	0	0.01045	0	0	0	0	0	0	0	0	0	0.01568	0.0142	0	0.00929	0	0	0	0	0	0	0	0	0	0	0	0	0	0	0
k__Bacteria|p__Proteobacteria|c__Gammaproteobacteria|o__Enterobacteriales|f__Enterobacteriaceae|g__Proteus|s__Proteus_mirabilis	0.798099	0	0	0	0	0	0	0	0	0	0	0	0	0	0.0045	0	0	0	0	0	0	0	0	0	0	0	0	0	0	0	0	0	0.25642	0	0	0	0	0	0	0	0
k__Bacteria|p__Proteobacteria|c__Gammaproteobacteria|o__Enterobacteriales|f__Enterobacteriaceae|g__Proteus|s__Proteus_penneri	0.220671	0	0	0	0	0	0	0	0	0	0.10269	0	0	0	0	0	0	0	0	0	0	0	0	0	0	0	0	0	0	0	0	0	0	0	0	0	0	0	0	0	0
k__Bacteria|p__Proteobacteria|c__Gammaproteobacteria|o__Enterobacteriales|f__Enterobacteriaceae|g__Proteus|s__Proteus_unclassified	0.220671	0	0	0	0	0	0	0	0	0	0.0362	0	0	0	0	0	0	0	0	0	0	0	0	0	0	0	0	0	0	0	0	0	0	0	0	0	0	0	0	0	0
k__Bacteria|p__Proteobacteria|c__Gammaproteobacteria|o__Enterobacteriales|f__Enterobacteriaceae|g__Shigella|s__Shigella_sonnei	0.414216	0	0	0	0	0	0	0	0	0	0	0	0	0	0	0	0	0	0	0	0	0	0	0	0	0	0	0	0	0	0	0	0	0.02773	0	0	0	0	0	0	0
k__Bacteria|p__Proteobacteria|c__Gammaproteobacteria|o__Pasteurellales|f__Pasteurellaceae|g__Actinobacillus|s__Actinobacillus_unclassified	0.220671	0	0	0	0	0	0	0	0	0	0	0	0.06257	0	0	0	0	0	0	0	0	0	0	0	0	0	0	0	0	0	0	0	0	0	0	0	0	0	0	0	0
k__Bacteria|p__Proteobacteria|c__Gammaproteobacteria|o__Pasteurellales|f__Pasteurellaceae|g__Aggregatibacter|s__Aggregatibacter_aphrophilus	0.414216	0	0	0	0	0	0	0	0	0	0	0	0	0	0	0	0	0	0	0	0	0	0	0	0	0	0	0	0	0	0	0.01899	0	0	0	0	0	0	0	0	0
k__Bacteria|p__Proteobacteria|c__Gammaproteobacteria|o__Pasteurellales|f__Pasteurellaceae|g__Aggregatibacter|s__Aggregatibacter_unclassified	0.414216	0	0	0	0	0	0	0	0	0	0	0	0	0	0	0	0	0	0	0	0	0	0	0	0	0	0	0	0	0	0	0.00424	0	0	0	0	0	0	0	0	0
k__Bacteria|p__Proteobacteria|c__Gammaproteobacteria|o__Pasteurellales|f__Pasteurellaceae|g__Haemophilus|s__Haemophilus_haemolyticus	0.220671	0	0	0	0	0	0	0	0	0	0	0	0.00329	0	0	0	0	0	0	0	0	0	0	0	0	0	0	0	0	0	0	0	0	0	0	0	0	0	0	0	0
k__Bacteria|p__Proteobacteria|c__Gammaproteobacteria|o__Pasteurellales|f__Pasteurellaceae|g__Haemophilus|s__Haemophilus_parainfluenzae	0.611453	0	0.02385	1.06381	0	0.01916	0	0	0	0	0	0	2.50884	0.00095	0	0	0	0	0	0	0.2452	0	0	0.62624	0	0.00388	0.00139	0	0.05427	0	0	0.03144	0	0	0	0.0167	1.2555	0	0.0177	0.01802	0
k__Bacteria|p__Proteobacteria|c__Gammaproteobacteria|o__Pasteurellales|f__Pasteurellaceae|g__Haemophilus|s__Haemophilus_pittmaniae	0.414216	0	0	0	0	0	0	0	0	0	0	0	0	0	0	0	0	0	0	0	0	0	0	0	0	0	0	0	0	0	0	0	0	0	0	0	0.00335	0	0	0	0
k__Bacteria|p__Proteobacteria|c__Gammaproteobacteria|o__Pasteurellales|f__Pasteurellaceae|g__Haemophilus|s__Haemophilus_sputorum	0.220671	0	0	0	0	0	0	0	0	0	0	0	0.00244	0	0	0	0	0	0	0	0	0	0	0	0	0	0	0	0	0	0	0	0	0	0	0	0	0	0	0	0
k__Bacteria|p__Proteobacteria|c__Gammaproteobacteria|o__Pseudomonadales|f__Moraxellaceae|g__Acinetobacter|s__Acinetobacter_johnsonii	0.414216	0	0	0	0	0	0	0	0	0	0	0	0	0	0	0	0	0	0	0	0	0.07332	0	0	0	0	0	0	0	0	0	0	0	0	0	0	0	0	0	0	0
k__Bacteria|p__Proteobacteria|c__Gammaproteobacteria|o__Pseudomonadales|f__Moraxellaceae|g__Acinetobacter|s__Acinetobacter_ursingii	0.414216	0	0	0	0	0	0	0	0	0	0	0	0	0	0	0	0	0	0	0	0	0.45423	0	0	0	0	0	0	0	0	0	0	0	0	0	0	0	0	0	0	0
k__Bacteria|p__Proteobacteria|c__Gammaproteobacteria|o__Pseudomonadales|f__Pseudomonadaceae|g__Pseudomonas|s__Pseudomonas_aeruginosa	0.304172	0	0	0	0.02281	0	0	0	0	0.29219	0	0	0	0	0	0	0	0	0	0	0	0	0	0	0	0.01516	0	0	0	0	0	0	0	0	0	0	0	0	0	0	0
k__Bacteria|p__Proteobacteria|c__Gammaproteobacteria|o__Pseudomonadales|f__Pseudomonadaceae|g__Pseudomonas|s__Pseudomonas_unclassified	0.85611	0	0	0	0	0	0	0	0	0.93918	0	0	0	0	0	0	0	0	0	0	0	0	0	0	0	0.00563	0	0	0	0	0.01481	0	0	0	0	0	0	0	0	0	0
k__Bacteria|p__Spirochaetes|c__Spirochaetia|o__Spirochaetales|f__Brachyspiraceae|g__Brachyspira|s__Brachyspira_unclassified	0.220671	0	0	0	0	0	0.1411	0	0	0	0	0	0	0	0	0	0	0	0	0	0	0	0	0	0	0	0	0	0	0	0	0	0	0	0	0	0	0	0	0	0
k__Bacteria|p__Synergistetes|c__Synergistia|o__Synergistales|f__Synergistaceae|g__Pyramidobacter|s__Pyramidobacter_piscolens	0.104015	0	0	0	0.00584	0	0	0	0	0	0	0	0	0	0	0	0	4.91578	1.68666	0	0	11.8231	0	0	0	0	0	0	0	0	0.28414	0.30204	0	0	0	7.52372	0	0	0	0	0
k__Bacteria|p__Synergistetes|c__Synergistia|o__Synergistales|f__Synergistaceae|g__Synergistes|s__Synergistes_sp_3_1_syn1	0.798099	0	0	0	0	0	0	0	0	0.59037	0	0	0	0	0	0	0	0	0	0	0	1.89146	0	0	0	0	0	0	0	0	0	0	0	0	0	0	0	0	0	0	0
k__Bacteria|p__Verrucomicrobia|c__Verrucomicrobiae|o__Verrucomicrobiales|f__Verrucomicrobiaceae|g__Akkermansia|s__Akkermansia_muciniphila	0.352595	0	0	0	3.26766	0	0	2.22349	0	1.08905	22.0622	0	0	0	1.99334	0.25904	2.42973	19.6688	2.14011	0	0.43772	3.34761	0	0	0	0.04826	4.95909	2.30302	0	0	0.8792	8.92145	5.04984	18.6715	0	14.9388	0	0	0	5.95332	0
k__Eukaryota|p__Ascomycota|c__Saccharomycetes|o__Saccharomycetales|f__Saccharomycetaceae|g__Naumovozyma|s__Naumovozyma_unclassified	0.220671	0	0	0	0.00512	0	0	0	0	0	0	0	0	0	0	0	0	0	0	0	0	0	0	0	0	0	0	0	0	0	0	0	0	0	0	0	0	0	0	0	0
k__Eukaryota|p__Ascomycota|c__Saccharomycetes|o__Saccharomycetales|f__Saccharomycetaceae|g__Saccharomyces|s__Saccharomyces_cerevisiae	0.220671	0	0	0	0.15245	0	0	0	0	0	0	0	0	0	0	0	0	0	0	0	0	0	0	0	0	0	0	0	0	0	0	0	0	0	0	0	0	0	0	0	0
k__Viruses|p__Viruses_noname|c__Viruses_noname|o__Caudovirales|f__Myoviridae|g__PhiCD119likevirus|s__PhiCD119likevirus_unclassified	0.220671	0	0	0	0	0	0	0	0	0	0	0	0	0	0.01299	0	0	0	0	0	0	0	0	0	0	0	0	0	0	0	0	0	0	0	0	0	0	0	0	0	0
k__Viruses|p__Viruses_noname|c__Viruses_noname|o__Caudovirales|f__Myoviridae|g__T4likevirus|s__Escherichia_phage_wV7	0.220671	0	0	0	0	0	0	0	1.224	0	0	0	0	0	0	0	0	0	0	0	0	0	0	0	0	0	0	0	0	0	0	0	0	0	0	0	0	0	0	0	0
k__Viruses|p__Viruses_noname|c__Viruses_noname|o__Caudovirales|f__Podoviridae|g__Epsilon15likevirus|s__Epsilon15likevirus_unclassified	0.414216	0	0	0	0	0	0	0	0	0	0	0	0	0	0	0	0	0	0	0	0	0	0	0.02088	0	0	0	0	0	0	0	0	0	0	0	0	0	0	0	0	0
k__Viruses|p__Viruses_noname|c__Viruses_noname|o__Caudovirales|f__Siphoviridae|g__C2likevirus|s__C2likevirus_unclassified	0.885396	0	0	0	0	0	0	0	0	0.04941	0	0	0	0	0	0.04613	0	0	0	0	0	0	0	0.00199	0	0	0	0.00415	0	0	0	0	0	0	0	0	0	0	0.0198	0	0
k__Viruses|p__Viruses_noname|c__Viruses_noname|o__Caudovirales|f__Siphoviridae|g__Siphoviridae_noname|s__Lactococcus_phage_P680	0.414216	0	0	0	0	0	0	0	0	0	0	0	0	0	0	0	0	0	0	0	0.87706	0	0	0	0	0	0	0	0	0	0	0	0	0	0	0	0	0	0	0	0
k__Viruses|p__Viruses_noname|c__Viruses_noname|o__Caudovirales|f__Siphoviridae|g__Siphoviridae_noname|s__Staphylococcus_phage_PVL	0.220671	0	0	0	0	0	0	0	0	0	0.06641	0	0	0	0	0	0	0	0	0	0	0	0	0	0	0	0	0	0	0	0	0	0	0	0	0	0	0	0	0	0
k__Viruses|p__Viruses_noname|c__Viruses_noname|o__Viruses_noname|f__Adenoviridae|g__Mastadenovirus|s__Human_adenovirus_D	0.414216	0	0	0	0	0	0	0	0	0	0	0	0	0	0	0	0	0	0	0	0	0	0	0	0	0	0	0	0	0	0	0	0	0	0	0.00238	0	0	0	0	0

## Sheet: Table S3
Table S3. LEfSE result of microbial species, metabolic pathways, antibiotic resistance and virulence factors
biomakers	Logarithm value	group	LDA	p-value	FDR
k__Bacteria|p__Firmicutes|c__Clostridia|o__Clostridiales|f__Clostridiaceae|g__Clostridium|s__Clostridium_citroniae	2.10096	HD	2.9209	0.03063	0.559929
k__Bacteria|p__Firmicutes|c__Negativicutes|o__Selenomonadales|f__Veillonellaceae|g__Mitsuokella|s__Mitsuokella_unclassified	3.07833	HC	3.09448	0.0488602	0.615874
k__Bacteria|p__Firmicutes|c__Clostridia|o__Clostridiales|f__Clostridiaceae|g__Clostridium|s__Clostridium_hathewayi	2.87101	HD	2.5863	0.0231204	0.559929
k__Bacteria|p__Firmicutes|c__Clostridia|o__Clostridiales|f__Clostridiaceae|g__Clostridium|s__Clostridium_scindens	2.63944	HD	2.66031	0.0164689	0.478972
k__Bacteria|p__Firmicutes|c__Clostridia|o__Clostridiales|f__Clostridiaceae	4.20538	HD	3.68417	0.00529697	0.423639
k__Bacteria|p__Firmicutes|c__Negativicutes|o__Selenomonadales|f__Veillonellaceae|g__Mitsuokella	3.22706	HC	3.1103	0.0488602	0.615874
k__Bacteria|p__Bacteroidetes|c__Bacteroidia|o__Bacteroidales|f__Bacteroidaceae|g__Bacteroides|s__Bacteroides_fragilis	4.10829	HD	3.70058	0.0427254	0.615874
k__Bacteria|p__Firmicutes|c__Clostridia|o__Clostridiales|f__Lachnospiraceae	5.01824	HD	4.38428	0.0335193	0.559929
k__Bacteria|p__Firmicutes|c__Erysipelotrichia|o__Erysipelotrichales|f__Erysipelotrichaceae|g__Erysipelotrichaceae_noname|s__Erysipelotrichaceae_bacterium_6_1_45	2.29745	HD	2.80349	0.00719457	0.423639
k__Bacteria|p__Firmicutes|c__Clostridia|o__Clostridiales|f__Clostridiaceae|g__Clostridium|s__Clostridium_symbiosum	3.29504	HD	2.78111	0.0376373	0.597065
k__Bacteria|p__Firmicutes|c__Bacilli|o__Lactobacillales|f__Streptococcaceae|g__Streptococcus|s__Streptococcus_mutans	2.74174	HD	2.8622	0.0329339	0.559929
k__Bacteria|p__Firmicutes|c__Clostridia|o__Clostridiales|f__Lachnospiraceae|g__Blautia|s__Ruminococcus_torques	4.48528	HD	3.99433	0.00740711	0.423639
k__Bacteria|p__Firmicutes|c__Clostridia|o__Clostridiales|f__Lachnospiraceae|g__Blautia	4.60908	HD	3.97498	0.0203917	0.547438
k__Bacteria|p__Firmicutes|c__Clostridia|o__Clostridiales|f__Clostridiaceae|g__Clostridium	4.20298	HD	3.69859	0.00374561	0.423639
k__Bacteria|p__Proteobacteria|c__Gammaproteobacteria|o__Enterobacteriales|f__Enterobacteriaceae|g__Enterobacter|s__Enterobacter_cloacae	3.27156	HC	3.20781	0.0295598	0.559929
k__Bacteria|p__Firmicutes|c__Erysipelotrichia|o__Erysipelotrichales|f__Erysipelotrichaceae|g__Holdemania|s__Holdemania_filiformis	2.76895	HD	2.74853	0.0149089	0.473019
k__Bacteria|p__Firmicutes|c__Clostridia|o__Clostridiales|f__Lachnospiraceae|g__Lachnospiraceae_noname|s__Lachnospiraceae_bacterium_1_1_57FAA	3.48215	HD	3.01188	0.00940721	0.423639
k__Bacteria|p__Firmicutes|c__Clostridia|o__Clostridiales|f__Clostridiaceae|g__Clostridium|s__Clostridium_bolteae	3.75355	HD	3.3096	0.0426813	0.615874
k__Bacteria|p__Firmicutes|c__Clostridia|o__Clostridiales|f__Lachnospiraceae|g__Anaerostipes|s__Anaerostipes_unclassified	1.97143	HD	2.94803	0.033692	0.559929
k__Bacteria|p__Firmicutes|c__Clostridia|o__Clostridiales|f__Lachnospiraceae|g__Coprococcus|s__Coprococcus_eutactus	3.4973	HC	3.39155	0.0109248	0.423639
k__Bacteria|p__Firmicutes|c__Negativicutes|o__Selenomonadales|f__Veillonellaceae|g__Dialister	4.22998	HC	3.84492	0.032866	0.559929
k__Bacteria|p__Firmicutes|c__Erysipelotrichia|o__Erysipelotrichales|f__Erysipelotrichaceae|g__Holdemania	2.98585	HD	2.80544	0.0327638	0.559929
k__Bacteria|p__Firmicutes|c__Clostridia|o__Clostridiales|f__Lachnospiraceae|g__Lachnospiraceae_noname|s__Lachnospiraceae_bacterium_5_1_57FAA	2.77907	HD	2.68019	0.0129731	0.45276
k__Bacteria|p__Bacteroidetes|c__Bacteroidia|o__Bacteroidales|f__Porphyromonadaceae|g__Barnesiella	4.07742	HC	3.80743	0.00975378	0.423639
k__Bacteria|p__Firmicutes|c__Clostridia|o__Clostridiales|f__Ruminococcaceae|g__Subdoligranulum|s__Subdoligranulum_sp_4_3_54A2FAA	3.51739	HD	3.2513	0.0104277	0.423639
k__Bacteria|p__Bacteroidetes|c__Bacteroidia|o__Bacteroidales|f__Porphyromonadaceae|g__Barnesiella|s__Barnesiella_intestinihominis	4.07742	HC	3.76976	0.00975378	0.423639
NONMEVIPP-PWY: methylerythritol phosphate pathway I	4.19959	HC	3.055	0.0410541	0.781269
PWY-5941: glycogen degradation II (eukaryotic)	2.60658	HD	2.45683	0.0205871	0.781269
PWY66-409: superpathway of purine nucleotide salvage	3.45097	HD	2.75885	0.0410541	0.781269
PWY-6174: mevalonate pathway II (archaea)	1.43705	HD	2.72551	0.0414731	0.781269
PANTOSYN-PWY: pantothenate and coenzyme A biosynthesis I	3.7971	HD	2.79169	0.0438653	0.781269
ARG+POLYAMINE-SYN: superpathway of arginine and polyamine biosynthesis	3.2018	HD	2.70632	0.0235836	0.781269
PWY-6609: adenine and adenosine salvage III	3.85162	HD	3.02215	0.00576621	0.781269
SAT-4	3.4071	HD	3.37112	0.0303388	0.754399
Neisseria gonorrhoeae porin PIB (por)	2.60872	HD	3.57938	0.00656067	0.754399
mphA	3.44959	HC	3.87103	0.045408	0.754399
ErmB	4.80437	HD	4.39626	0.0410446	0.754399
APH(2'')-IIa	3.20361	HD	3.21183	0.0279599	0.754399
Pyridoxamine 5-phosphate oxidase	3.99344	HD	3.7758	0.0340136	0.748454
Streptothricine-acetyl-transferase	3.20492	HD	2.806	0.0486911	0.748454
Lambdoid prophage Qin lysis protein S	2.42227	HC	2.45972	0.0436065	0.748454
Protein found in conjugate transposon(virulence15917)	2.95026	HC	2.48063	0.0286924	0.748454
Lambdoid prophage Qin antitermination protein Q	2.90045	HC	2.60178	0.0109248	0.748454
Cold shock-like protein cspF	2.43703	HC	2.60712	0.00522442	0.748454
Cold shock-like protein cspI	3.15417	HC	2.62254	0.0439226	0.748454
Pic serine protease precursor	2.20609	HC	2.71157	0.0295598	0.748454
(set1B) toxin subunit Set1B	2.16651	HC	2.74918	0.0295598	0.748454
Protein found in conjugate transposon(virulence15864)	3.09426	HC	2.81282	0.0109248	0.748454
Macrolide phosphotransferase K	2.80482	HC	2.82439	0.0196562	0.748454
Dihydrofolate reductase	2.96894	HC	2.88867	0.0295598	0.748454

## Sheet: Table S4
Table S4 Microbial metabolic pathways detected in each subject
Group		HC	HC	HC	HC	HC	HC	HC	HC	HC	HC	HC	HC	HC	HC	HC	HC	HD	HD	HD	HD	HD	HD	HD	HD	HD	HD	HD	HD	HD	HD	HD	HD	HD	HD	HD	HD	HD	HD	HD	HD
ID	P-value	HC-316	HC-322	HC-323	HC-306	HC-309	HC-308	HC-318	HC-315	HC-312	HC-310	HC-319	HC-301	HC-317	HC-313	HC-321	HC-302	R23-W2	R10-W2	R25-W2	R15-W2	R27-W2	R20-W2	R26-W2	R05-W2	R04-W2	R06-W2	R09-W2	R13-W2	R21-W2	R07-W2	R08-W2	R17-W2	R01-W2	R22-W2	R02-W2	R03-W2	R12-W2	R11-W2	R18-W2	R24-W2
1CMET2-PWY: N10-formyl-tetrahydrofolate biosynthesis	0.91443	0.000193951	0.00018046	0.000106283	0.000125958	0.000252599	7.86322e-05	0.000274111	0.000173639	0.000211208	0.000154674	0.000273951	0.000171745	0.000237867	0.000262248	0.000211852	0.000259144	0.000258051	0.000270742	0.000159403	0.000249985	8.94574e-05	0.000273663	0.000180814	0.000223503	0.000327529	0.000152923	0.000257541	0.000111406	0.000160895	0.000304098	0.000205881	8.97752e-05	0.000363665	0.000330531	0.000150666	0.000266049	0.000230124	0.000181583	0.000157035	0.000239319
3-HYDROXYPHENYLACETATE-DEGRADATION-PWY: 4-hydroxyphenylacetate degradation	0.781269	0	0	0	2.88701e-05	0	0	0	4.38201e-06	0	4.82934e-05	8.75761e-07	0	0	0	0	0	0	0	0	0	0	0	0	0	0	1.57737e-05	0	0	0	0	0	0	0	0	1.64661e-05	0	0	0	0	0
7ALPHADEHYDROX-PWY: cholate degradation (bacteria, anaerobic)	0.781269	0	0	0	2.88089e-07	0	0	0	0	0	0	0	0	0	0	4.3115e-07	0	0	8.09675e-07	3.52397e-07	0	0	4.99423e-06	0	0	1.01405e-06	0	1.13751e-06	0	4.49136e-07	0	0	3.44692e-07	0	0	0	6.50617e-07	0	0	0	8.98592e-08
AEROBACTINSYN-PWY: aerobactin biosynthesis	0.974818	0	0	0	5.74715e-08	0	0	0	0	0	3.56038e-05	1.55321e-06	0	0	1.59539e-07	0	0	0	0	0	0	2.47471e-05	0	0	0	0	2.15582e-06	0	0	0	0	0	0	1.1662e-06	0	1.8751e-05	9.62647e-07	0	0	0	0
ALL-CHORISMATE-PWY: superpathway of chorismate metabolism	0.962375	0	1.30698e-05	0	0	0	0	0	0	3.19126e-06	0	0	0	0	0	0	0	0	0	0	0	3.86331e-06	0	0	0	0	0	0	0	0	0	0	7.80406e-06	0	0	1.33642e-05	2.57981e-06	0	0	0	0
ALLANTOINDEG-PWY: superpathway of allantoin degradation in yeast	0.95294	0	0	0	1.09515e-06	0	0	0	0	4.72046e-06	0	0	0	0	0	0	0	0	0	0	0	1.25116e-06	0	0	0	0	0	0	0	0	0	0	0	0	0	5.98053e-07	0	0	0	0	0
ANAEROFRUCAT-PWY: homolactic fermentation	0.801172	6.66986e-05	9.26702e-05	0.000133958	0.000120694	0.000125495	9.52421e-05	7.56209e-05	0.000180514	0.000121652	7.45169e-05	9.13097e-05	7.31039e-05	0.000118214	0.000149115	9.53893e-05	0.000113784	5.51999e-05	7.48344e-05	0.000119275	0.000100109	0.000110885	0.000118161	0.000103901	0.000134324	0.000111413	9.8153e-05	9.544e-05	0.000194361	0.000112126	0.000105822	0.000125279	8.69454e-05	7.65144e-05	0.000151946	0.00011595	0.000130149	0.000126321	0.00013539	0.000192833	0.000104684
ANAGLYCOLYSIS-PWY: glycolysis III (from glucose)	0.991221	0.000397579	0.000168221	0.000182373	0.000145709	0.000234748	0.000196566	0.000141726	0.000230462	0.000268616	0.000166768	0.000125544	0.000120589	0.0002496	0.000238695	0.000161563	0.000267324	9.30086e-05	0.000138035	0.000141125	0.000203367	0.000142393	0.000204336	0.00018557	0.000191092	0.000233307	0.000141935	0.000181691	0.000323778	0.000208659	0.000234978	0.000249297	0.00011682	0.000121564	0.000247646	0.000162618	0.000279622	0.0002989	0.000211875	0.000264411	0.000164476
ARG+POLYAMINE-SYN: superpathway of arginine and polyamine biosynthesis	0.781269	4.5474e-06	2.93483e-05	3.39144e-05	3.78265e-05	9.88804e-07	3.38325e-05	0	2.11809e-05	3.43265e-05	4.45923e-05	1.42409e-05	1.82667e-05	3.10211e-06	8.81688e-06	2.63014e-06	6.00005e-06	1.63522e-05	1.42818e-05	2.00981e-05	6.00904e-05	6.52656e-05	6.40294e-06	8.73254e-05	1.2279e-05	2.76567e-06	2.29595e-05	3.11805e-05	5.30904e-05	8.67023e-05	3.61927e-05	3.34114e-05	4.85725e-05	4.63775e-06	5.57521e-06	5.24353e-05	9.88582e-06	1.68174e-05	4.11578e-05	8.76442e-05	2.96745e-05
ARGDEG-PWY: superpathway of L-arginine, putrescine, and 4-aminobutanoate degradation	0.781269	0	0	5.30456e-07	2.59766e-05	0	0	0	5.22633e-06	0	5.16528e-05	3.16302e-06	0	0	4.53358e-07	0	0	0	6.97329e-07	0	0	0	0	0	0	0	1.57735e-05	0	0	0	0	0	0	0	0	1.99202e-05	5.86627e-07	0	0	0	0
ARGININE-SYN4-PWY: L-ornithine de novo biosynthesis	0.9183	5.61735e-05	0.000143245	2.6246e-05	2.69752e-05	0.000119517	8.75266e-06	0.000212459	9.34474e-05	5.10233e-05	0	0.000163674	4.05987e-05	7.69112e-05	0.000122021	0.000134191	0.000147684	6.61515e-05	0.000130107	4.22874e-05	7.13686e-05	1.93914e-05	0.000161476	4.58457e-05	0.000147918	0.000151411	7.47795e-05	0.000165743	4.47089e-06	0	0.000135283	6.97696e-05	4.44052e-05	0.000209339	0.000285376	5.9235e-05	0.000223141	0.000108849	8.81953e-05	1.36713e-05	0.000154977
ARGORNPROST-PWY: arginine, ornithine and proline interconversion	0.991221	0	7.03119e-07	0	1.14397e-05	0	0	0	0	1.28218e-05	0	0	5.16525e-06	4.8015e-07	0	0	0	0	1.59511e-06	0	2.21015e-06	0	0	0	0	0	7.59937e-07	7.29023e-07	0	0	7.361e-06	9.272e-07	6.77764e-07	0	0	2.89295e-06	0	0	0	0	0
ARGSYN-PWY: L-arginine biosynthesis I (via L-ornithine)	0.781269	2.72968e-05	8.12704e-05	4.08575e-05	0.00019546	7.4646e-05	4.55435e-05	2.24469e-05	0.000125557	0.00012218	0.000178689	5.73946e-05	5.82452e-05	9.10998e-05	0.000103759	4.49716e-05	6.60118e-06	3.8375e-05	3.32748e-05	4.24842e-05	0.000179674	0.000180097	1.8625e-05	0.000211859	8.89812e-05	7.54887e-05	0.000127373	9.44914e-05	0.000140222	0.000251913	0.000123776	5.0782e-05	9.28528e-05	5.48234e-05	1.63668e-05	0.000173884	5.44512e-05	0.000105975	0.000122363	0.000193676	7.64374e-05
ARGSYNBSUB-PWY: L-arginine biosynthesis II (acetyl cycle)	0.796249	1.04089e-05	3.95574e-05	1.5625e-05	0.000197525	3.75098e-05	1.82618e-05	9.34352e-06	7.03762e-05	5.37344e-05	0.000182251	2.86889e-05	3.26859e-05	4.47925e-05	7.51013e-05	1.94214e-05	2.46307e-06	1.50985e-05	1.34578e-05	1.73954e-05	0.000122178	0.000182417	6.33637e-06	0.000123404	5.00119e-05	3.63986e-05	0.000121666	4.47229e-05	6.70033e-05	0.000148406	8.94367e-05	2.1406e-05	9.75977e-05	2.42967e-05	6.88354e-06	0.000153107	3.51861e-05	4.81284e-05	4.24952e-05	8.65154e-05	4.0802e-05
ARO-PWY: chorismate biosynthesis I	0.962375	0.000392754	0.000235989	0.000475268	0.000161146	0.000210412	0.000396027	0.000174171	0.000288703	0.000416287	0.000182577	0.000206617	0.000202215	0.000266467	0.000189365	0.000237668	0.000269217	0.000430256	0.000278951	0.000262794	0.000285629	0.000137276	0.000282226	0.000446882	0.000217163	0.000218227	0.000150442	0.000227297	0.000325951	0.000381667	0.000175781	0.00031984	0.000105396	0.000242694	0.000111404	0.000185261	0.000126865	0.000349263	0.000238462	0.000420105	0.000185425
ASPASN-PWY: superpathway of L-aspartate and L-asparagine biosynthesis	0.991221	2.91839e-05	7.98561e-05	8.61943e-05	0.000104185	0.0001041	9.63674e-05	9.27922e-05	0.000111321	4.86299e-05	8.97455e-05	9.43247e-05	4.77008e-05	9.45052e-05	9.6871e-05	7.51827e-05	9.69299e-05	4.26316e-05	7.16329e-05	6.72937e-05	9.27495e-05	9.87523e-05	6.54427e-05	8.67883e-05	8.61372e-05	9.68477e-05	8.89525e-05	8.23112e-05	9.02145e-05	6.82202e-05	8.29777e-05	9.80891e-05	0.000110714	7.4459e-05	0.000129653	7.95746e-05	0.00017417	0.000168452	8.12621e-05	0.000137176	7.37201e-05
AST-PWY: L-arginine degradation II (AST pathway)	0.962375	9.57224e-08	5.38088e-06	5.28295e-07	1.66399e-05	0	0	0	4.80236e-06	4.91983e-06	3.7505e-05	3.34675e-06	0	0	5.2127e-07	0	0	0	0	0	0	2.3652e-05	0	0	1.13652e-07	0	1.26057e-05	0	1.29264e-06	1.51756e-05	5.79029e-06	0	1.84041e-05	4.37725e-07	8.48899e-07	1.48507e-05	8.71389e-07	0	0	0	0
BIOTIN-BIOSYNTHESIS-PWY: biotin biosynthesis I	0.868034	9.45361e-07	2.23371e-05	2.09358e-05	5.68555e-05	8.31393e-06	4.18647e-06	2.96257e-05	5.09005e-05	1.30598e-05	8.26996e-05	1.73222e-05	3.5774e-05	1.43487e-05	9.06943e-06	1.02509e-06	5.82714e-05	1.91852e-06	1.50351e-05	0	4.77235e-06	5.37982e-05	3.27961e-06	8.09623e-06	5.74441e-07	5.2962e-07	5.24329e-05	5.51797e-06	8.15219e-06	2.42891e-05	4.22909e-05	1.78817e-05	6.54179e-05	1.95687e-05	6.27266e-06	5.21798e-05	4.87804e-05	1.53039e-05	4.29496e-05	0	1.17772e-06
BRANCHED-CHAIN-AA-SYN-PWY: superpathway of branched amino acid biosynthesis	0.781269	6.54378e-05	8.68853e-05	0.000265648	0.000149058	8.14211e-05	0.000232155	8.99689e-05	0.000121821	0.000172466	0.000156753	1.7052e-05	0.000114829	0.000177547	9.37096e-05	0.000133773	0.000142344	0.000260461	0.000148959	0.000198918	0.000187911	0.000155179	0.000126263	0.000256063	5.16694e-05	9.79589e-05	9.02817e-05	7.09048e-05	0.00017662	0.000327984	7.28384e-05	0.000211007	0.000101302	0.000161902	1.9436e-05	0.000137174	4.88133e-05	0.000262455	0.00017604	0.000339121	0.000116255
CALVIN-PWY: Calvin-Benson-Bassham cycle	0.881611	0.00066874	0.000174004	0.000252096	0.000172701	0.000166592	0.000275671	0.000133143	0.000231816	0.000219944	0.000138387	0.00012687	0.000125259	0.000199486	0.000131824	0.000162189	0.000278027	0.000175033	0.000147894	0.00015931	0.000171626	0.000133965	0.000223739	0.000240161	0.00015074	0.000136423	0.000108735	0.000156147	0.000217615	0.000248731	0.000121215	0.000216255	6.25325e-05	0.000140822	0.000199209	0.000148832	0.000165495	0.000283928	0.000215058	0.000325148	0.000133569
CATECHOL-ORTHO-CLEAVAGE-PWY: catechol degradation to &beta;-ketoadipate	0.991221	0	0	0	0	0	0	0	0	3.75884e-06	0	0	0	0	6.48016e-07	0	0	0	0	0	0	5.02712e-07	0	0	0	2.71078e-07	0	0	0	0	0	0	0	0	0	0	0	0	1.38204e-05	0	0
CENTFERM-PWY: pyruvate fermentation to butanoate	0.909263	0	4.98582e-06	3.49212e-06	1.41945e-06	6.28759e-06	8.88117e-06	2.16536e-06	7.4291e-06	9.71041e-06	0	0	3.97883e-06	2.32458e-06	4.20412e-07	1.58309e-06	1.94809e-05	4.57671e-06	1.14324e-05	1.01091e-05	3.50234e-06	2.33426e-06	2.27249e-06	4.97721e-06	0	0	2.11262e-06	2.08552e-06	0	0	2.35181e-06	1.51222e-05	0	3.60633e-07	0	1.14344e-05	0	1.31056e-05	1.2056e-06	4.26238e-06	0
CITRULBIO-PWY: L-citrulline biosynthesis	0.962375	3.22385e-07	2.59925e-05	5.16659e-06	4.9326e-05	6.56735e-05	3.99154e-06	1.70063e-05	3.80503e-05	3.14596e-05	5.60289e-06	4.19549e-05	4.16918e-05	2.9979e-05	9.80261e-05	2.66276e-05	1.85947e-05	4.49968e-05	3.30367e-05	1.13913e-05	2.16011e-05	1.23662e-05	5.33769e-05	5.33093e-06	4.08329e-05	3.776e-05	1.47231e-05	6.28566e-05	7.68898e-06	3.38851e-06	9.47718e-05	5.03902e-05	1.68729e-05	1.55847e-05	1.09415e-05	1.89578e-05	3.41666e-05	1.00436e-05	4.7848e-05	1.97335e-06	2.52661e-05
COA-PWY-1: coenzyme A biosynthesis II (mammalian)	0.991221	0.000606262	0.000282378	0.000418517	0.000207082	0.000322272	0.000484224	0.000319454	0.0003001	0.000344867	0.000182735	0.00032542	0.000261835	0.000352657	0.000340675	0.000309566	0.000436031	0.000471375	0.000367311	0.000288534	0.000358482	0.000136603	0.000396195	0.000387276	0.000311183	0.00043124	0.000182048	0.000322357	0.000442909	0.00040521	0.00034647	0.000374718	0.000142493	0.000411474	0.000311675	0.000239627	0.000294136	0.000384351	0.000281523	0.000372536	0.000315246
COA-PWY: coenzyme A biosynthesis I	0.781269	5.4734e-05	4.05774e-05	8.7047e-05	9.59033e-05	7.66238e-05	8.23871e-05	4.67693e-05	0.00014319	6.92965e-05	0.000127204	4.27339e-05	3.61367e-05	4.79836e-05	0.000112456	4.1993e-05	6.29419e-05	0.000162018	6.52759e-05	9.66088e-05	8.52366e-05	7.96238e-05	8.01941e-05	0.000160507	7.94138e-05	5.09058e-05	7.47831e-05	5.69529e-05	0.000101996	5.18969e-05	3.66013e-05	9.93934e-05	4.77734e-05	0.000102772	0.0001018	0.000104852	0.000171398	0.00010951	4.91037e-05	0.000212136	4.75722e-05
COBALSYN-PWY: adenosylcobalamin salvage from cobinamide I	0.991221	8.83706e-05	3.6921e-05	4.62827e-05	6.17155e-05	4.79048e-05	5.19385e-05	3.98559e-05	0.000162387	3.06607e-05	6.95632e-05	3.12681e-05	2.71441e-05	7.36349e-05	6.92846e-06	7.73013e-05	6.18332e-05	5.14164e-05	4.02754e-05	3.79323e-05	7.75596e-05	6.37653e-05	0	3.93884e-05	2.30815e-05	5.82592e-05	4.61499e-05	4.78874e-05	8.5052e-05	9.34622e-05	3.03769e-05	7.82507e-05	5.1152e-05	8.08035e-06	2.96079e-06	6.1103e-05	2.26787e-05	0.00017687	6.22299e-05	0.00012586	1.99635e-05
COLANSYN-PWY: colanic acid building blocks biosynthesis	0.781269	2.44232e-05	3.95106e-05	2.94617e-05	4.11064e-05	4.61547e-05	1.01092e-05	4.17043e-05	7.98082e-05	3.1327e-05	6.55026e-05	3.46976e-05	2.69579e-05	3.59676e-05	2.4684e-05	1.8686e-05	4.125e-05	2.97046e-06	3.46731e-05	5.18419e-07	2.76591e-05	4.60195e-05	9.31799e-07	1.31577e-05	4.38342e-05	2.37936e-05	5.48394e-05	2.36407e-05	1.11197e-05	0	3.13974e-05	3.05591e-05	4.16961e-05	1.7103e-05	1.36397e-05	3.98679e-05	1.77702e-05	6.72491e-05	3.74119e-05	5.65466e-06	2.12712e-05
COMPLETE-ARO-PWY: superpathway of aromatic amino acid biosynthesis	0.9183	0.000422415	0.000237449	0.000476511	0.000157394	0.00021243	0.000356358	0.000182853	0.000281483	0.000363217	0.000177454	0.000212027	0.00021818	0.000263467	0.000194565	0.000236421	0.000277642	0.000429549	0.000278896	0.000250932	0.000276683	0.000130226	0.000291953	0.000399253	0.000218855	0.000225302	0.000149386	0.000236844	0.000300477	0.000353337	0.000184964	0.000299574	0.000105438	0.000255021	0.000121018	0.000180556	0.000135758	0.000340117	0.000223873	0.000380924	0.000190156
CRNFORCAT-PWY: creatinine degradation I	0.829459	0	0	0	8.72141e-07	8.15194e-07	2.6518e-05	0	0	0	0	0	0	1.92887e-06	0	0	0	0	6.20222e-06	2.30702e-06	0	6.04626e-06	0	1.15726e-05	0	0	0	0	1.62949e-05	0	0	3.7292e-06	0	1.45943e-06	0	0	0	6.38824e-06	0	2.19856e-06	0
DAPLYSINESYN-PWY: L-lysine biosynthesis I	0.881611	1.53635e-06	0.000154535	3.10875e-05	8.49126e-05	4.31531e-05	6.08824e-05	2.1299e-05	2.50612e-05	0.000127706	0.000112065	1.74948e-05	4.52456e-05	7.22619e-05	4.11158e-05	1.84209e-05	6.58528e-05	3.42976e-05	4.21676e-05	2.24008e-05	2.88267e-05	6.96444e-05	7.81436e-06	3.35869e-05	3.21229e-05	6.54567e-05	6.54294e-05	2.25783e-05	1.55384e-05	9.24608e-05	4.86786e-05	5.9336e-05	6.95171e-05	2.41714e-05	9.14999e-06	6.52649e-05	1.70571e-05	4.74943e-05	7.61444e-05	2.01867e-05	2.64826e-05
DENITRIFICATION-PWY: nitrate reduction I (denitrification)	0.781269	0	0	0	0	0	0	0	0	9.11886e-07	0	0	0	0	0	0	0	0	0	0	0	0	0	0	0	0	0	0	0	0	0	0	0	0	0	0	0	0	0	0	0
DENOVOPURINE2-PWY: superpathway of purine nucleotides de novo biosynthesis II	0.909263	4.75459e-05	6.73185e-05	0.000152396	7.29544e-05	8.56503e-05	0.000149258	6.25707e-05	7.38252e-05	0.000108665	3.82761e-05	6.32132e-05	0.000112971	8.86654e-05	7.90871e-05	7.34707e-05	0.000121882	8.27453e-05	0.000109373	0.000108989	0.000115729	8.07559e-05	8.28004e-05	0.000137626	5.60361e-05	9.29801e-05	8.44514e-05	7.62201e-05	0.000225263	7.20707e-05	4.41851e-05	0.000141104	4.08945e-05	7.34419e-05	5.41797e-05	0.00010522	7.30956e-05	9.49986e-05	8.5865e-05	0.000167959	9.46685e-05
DTDPRHAMSYN-PWY: dTDP-L-rhamnose biosynthesis I	0.991221	0.000297616	9.24234e-05	0.000225837	5.8414e-05	0.000151261	0.000192879	9.15499e-05	0.00027069	0.000127736	4.27346e-06	0.000100863	0.000120697	0.000122141	0.000137792	0.000142669	0.000188581	9.32136e-05	8.3814e-05	0.000161574	0.000166913	9.25281e-05	0.000109016	0.000331617	0.000111707	0.0001528	9.27835e-05	0.000127819	0.00011421	0.000192099	0.00012546	0.000152755	9.26471e-05	6.09205e-05	0.000198486	9.84948e-05	0.000238298	0.000341651	0.000148756	0.000277957	0.00010521
ECASYN-PWY: enterobacterial common antigen biosynthesis	0.962375	3.18795e-07	9.21407e-06	9.21503e-07	3.34853e-05	0	0	0	7.00942e-06	6.38934e-07	5.22685e-05	4.89788e-06	0	0	4.78913e-07	0	0	0	0	0	0	3.72651e-05	0	0	2.71196e-07	0	2.24472e-05	0	2.69276e-06	1.11971e-06	1.58127e-05	0	4.72418e-05	1.29387e-06	3.09562e-06	2.13912e-05	1.08238e-06	0	0	0	0
ENTBACSYN-PWY: enterobactin biosynthesis	0.9183	4.78588e-06	1.82829e-05	5.58401e-06	7.70453e-05	0	0	0	2.05585e-05	5.41564e-06	9.37409e-05	1.85829e-05	0	1.71552e-05	2.42867e-06	0	0	0	3.29666e-06	0	0	6.48253e-05	0	3.22243e-06	4.64805e-06	0	4.72272e-05	0	2.36128e-05	0	2.64656e-05	0	6.29869e-05	5.21935e-06	4.75158e-06	5.43278e-05	6.70696e-06	0	0	0	0
FAO-PWY: fatty acid &beta;-oxidation I	0.781269	1.67758e-06	1.03236e-05	3.82728e-06	2.13461e-05	7.34603e-07	6.7625e-06	0	1.93578e-05	1.91953e-05	1.32353e-05	8.81821e-07	3.09942e-06	1.44977e-05	3.9456e-06	1.16118e-05	1.63007e-05	4.20581e-07	7.22898e-07	8.20449e-06	1.69634e-06	7.69153e-06	1.49806e-06	2.13483e-07	0	1.95109e-06	2.08348e-05	0	1.09071e-05	3.02872e-05	1.66804e-06	3.30037e-06	1.26413e-06	3.02188e-06	0	1.63028e-05	2.60935e-06	2.06498e-07	6.17118e-06	2.73586e-05	1.03453e-05
FASYN-ELONG-PWY: fatty acid elongation -- saturated	0.801172	5.97883e-07	2.19543e-05	3.03134e-05	5.96144e-05	7.33495e-06	3.76365e-06	2.91329e-05	5.64298e-05	1.36201e-05	9.03857e-05	1.47717e-05	3.64951e-05	2.69018e-05	7.90983e-06	8.89212e-07	5.56088e-05	1.65369e-06	1.4288e-05	0	4.19259e-06	6.0681e-05	2.33903e-06	7.27653e-06	4.32594e-07	3.48712e-07	5.46e-05	4.89469e-06	1.0578e-05	1.97319e-05	4.74299e-05	1.66122e-05	7.00627e-05	1.73201e-05	5.08906e-06	5.43148e-05	4.63176e-05	1.42196e-05	5.00763e-05	0	1.02828e-06
FASYN-INITIAL-PWY: superpathway of fatty acid biosynthesis initiation (E. coli)	0.829459	3.74745e-07	1.43362e-05	1.97403e-05	5.13647e-05	4.63664e-06	2.36767e-06	1.84897e-05	3.97384e-05	8.68082e-06	8.52326e-05	9.50495e-06	2.6563e-05	1.79537e-05	5.03245e-06	5.56607e-07	3.74972e-05	1.03906e-06	9.12795e-06	0	2.64949e-06	5.08642e-05	1.46966e-06	4.70147e-06	2.70563e-07	2.18103e-07	3.9635e-05	3.08198e-06	6.76953e-06	3.5869e-05	3.21227e-05	1.08712e-05	6.20853e-05	1.11173e-05	3.19198e-06	4.18011e-05	3.09255e-05	9.26532e-06	3.49879e-05	0	6.44141e-07
FERMENTATION-PWY: mixed acid fermentation	0.781269	3.86325e-07	4.20552e-06	1.37313e-05	5.29465e-05	4.224e-06	0.000168358	2.00084e-05	1.79751e-05	9.13019e-05	8.0779e-05	2.28278e-05	4.20665e-05	1.90844e-05	7.16641e-06	3.63005e-05	7.9858e-05	4.98732e-05	1.05125e-05	7.64453e-05	3.19939e-06	2.05017e-05	1.10862e-05	0.000129887	1.35311e-05	4.02795e-06	3.74163e-05	4.41171e-05	3.78826e-05	1.33653e-06	3.9987e-06	7.3433e-07	1.18185e-05	2.4241e-06	2.70176e-06	3.84342e-05	3.35131e-06	0	6.2508e-05	0.000161135	3.23178e-07
FOLSYN-PWY: superpathway of tetrahydrofolate biosynthesis and salvage	0.853594	8.06517e-06	2.04138e-05	3.27559e-05	5.24912e-05	5.42647e-06	1.1667e-05	6.4821e-06	2.31931e-05	1.20547e-05	6.22032e-05	1.71454e-05	4.85115e-06	5.49001e-05	2.74901e-06	7.14733e-06	3.2151e-06	7.33633e-06	1.01576e-06	8.61721e-06	0	3.53198e-05	2.82625e-06	2.08151e-05	3.4451e-06	0	4.86012e-05	9.45712e-06	1.85457e-05	0	2.37231e-05	1.42244e-05	3.86808e-05	6.15236e-06	1.56487e-06	5.13402e-05	5.15497e-06	8.64864e-06	1.71425e-05	1.85885e-05	1.92959e-05
FUC-RHAMCAT-PWY: superpathway of fucose and rhamnose degradation	0.809038	3.66807e-06	1.92845e-05	1.30524e-05	4.1797e-05	0	0	0	1.61334e-05	8.21214e-06	6.49739e-05	1.58472e-05	0	3.74294e-06	7.69014e-06	0	0	0	4.15721e-06	9.49329e-06	4.31888e-05	5.36114e-05	0	3.09613e-05	1.1317e-06	0	4.24614e-05	0	1.27399e-05	4.56525e-05	2.89541e-05	6.79535e-07	6.81774e-05	7.43637e-06	5.32311e-06	3.9754e-05	2.79287e-06	3.75853e-06	2.20643e-05	5.6602e-06	4.01897e-06
FUCCAT-PWY: fucose degradation	0.91443	5.50993e-06	1.33513e-05	7.29388e-05	3.78088e-05	0	1.22076e-05	3.08229e-06	1.00476e-05	1.82211e-05	7.44928e-05	9.52272e-06	1.96531e-07	2.14104e-05	4.18473e-06	8.67501e-06	9.81475e-06	1.6983e-06	5.51884e-06	2.49437e-05	2.88089e-05	5.32221e-05	2.5313e-07	1.83333e-05	4.007e-06	1.11854e-06	2.81333e-05	1.98157e-05	7.05102e-06	3.65738e-05	1.89312e-05	1.91674e-05	6.18334e-05	5.94058e-06	2.45153e-06	3.95483e-05	1.25015e-06	1.70275e-06	1.94362e-05	5.42161e-05	1.44421e-05
GALACT-GLUCUROCAT-PWY: superpathway of hexuronide and hexuronate degradation	0.962375	1.66882e-05	4.07784e-05	5.42706e-05	4.27399e-05	3.72074e-05	4.60156e-05	1.63595e-05	5.73367e-05	1.7437e-05	5.64973e-05	1.49956e-05	2.15223e-05	3.6898e-05	3.0103e-05	2.41622e-05	4.31666e-05	1.295e-05	3.08307e-05	2.30697e-05	4.35119e-05	4.99764e-05	9.91473e-06	4.46075e-05	8.85899e-06	5.38002e-05	4.11356e-05	1.59123e-05	5.67448e-05	3.92593e-05	3.05068e-05	6.66925e-05	5.75646e-05	1.47175e-05	7.97939e-06	3.86276e-05	3.21552e-05	0.000150577	4.95308e-05	0.000114953	1.80205e-05
GALACTARDEG-PWY: D-galactarate degradation I	0.829459	3.48666e-07	2.60419e-06	1.6711e-06	3.05371e-05	0	0	0	3.78846e-06	5.73024e-07	3.91904e-05	4.60813e-06	3.7478e-07	1.05316e-05	1.48005e-06	0	0	0	5.2892e-07	0	0	8.48666e-06	5.15526e-07	0	3.23669e-07	0	1.56706e-05	0	9.92959e-07	2.23973e-05	2.74301e-06	0	1.01683e-05	0	0	2.45917e-05	7.64712e-07	0	1.95309e-06	0	0
GALACTUROCAT-PWY: D-galacturonate degradation I	0.829459	2.14268e-05	3.22444e-05	4.73076e-05	3.57979e-05	2.85251e-05	3.91375e-05	1.27866e-05	4.85697e-05	2.11352e-05	4.95141e-05	1.03845e-05	1.59159e-05	3.80494e-05	1.95207e-05	2.34151e-05	4.79063e-05	1.77865e-05	2.85247e-05	2.48535e-05	4.02001e-05	4.31457e-05	1.46511e-05	5.52167e-05	5.47251e-06	4.90766e-05	3.64827e-05	1.33823e-05	4.94941e-05	5.1109e-05	2.44443e-05	6.70996e-05	5.22179e-05	1.21819e-05	4.58569e-06	4.13755e-05	1.95494e-05	0.000153456	5.63899e-05	0.000116314	2.02355e-05
GALLATE-DEGRADATION-II-PWY: gallate degradation I	0.781269	0	0	0	0	0	0	0	0	1.66946e-06	0	0	0	0	0	0	0	0	0	0	0	0	0	0	0	0	0	0	0	0	0	0	0	0	0	0	0	0	0	0	0
GLCMANNANAUT-PWY: superpathway of N-acetylglucosamine, N-acetylmannosamine and N-acetylneuraminate degradation	0.781269	3.03753e-05	5.14681e-05	4.44102e-05	7.39131e-05	5.60809e-05	7.78909e-05	2.54099e-05	0.000102733	2.58754e-05	0.000106162	3.07217e-05	5.21371e-05	2.28815e-05	1.80758e-05	3.33804e-05	5.32827e-05	5.88846e-05	1.25829e-05	2.9867e-05	5.26048e-05	8.31335e-05	8.03916e-05	5.45939e-05	2.81682e-05	7.14586e-05	7.19739e-05	4.56146e-05	6.68705e-05	7.75013e-05	3.76662e-05	7.42434e-05	8.06403e-05	1.10624e-05	3.66697e-05	7.6299e-05	6.65013e-05	0.000137564	5.77559e-05	0.000174548	2.8266e-05
GLUCARDEG-PWY: D-glucarate degradation I	0.829459	5.45274e-07	2.47998e-06	1.13909e-06	3.52299e-05	0	0	0	4.49334e-06	6.19527e-07	5.42211e-05	5.50527e-06	6.33911e-07	9.24163e-06	2.0342e-06	0	0	0	4.80971e-07	0	0	8.30617e-06	6.77961e-07	0	4.64174e-07	0	1.76737e-05	0	9.47739e-07	2.08617e-05	2.76644e-06	0	1.02123e-05	0	0	2.12351e-05	9.2023e-07	0	9.05508e-07	0	0
GLUCARGALACTSUPER-PWY: superpathway of D-glucarate and D-galactarate degradation	0.829459	3.48666e-07	2.60419e-06	1.6711e-06	3.05371e-05	0	0	0	3.78846e-06	5.73024e-07	3.91904e-05	4.60813e-06	3.7478e-07	1.05316e-05	1.48005e-06	0	0	0	5.2892e-07	0	0	8.48666e-06	5.15526e-07	0	3.23669e-07	0	1.56706e-05	0	9.92959e-07	2.23973e-05	2.74301e-06	0	1.01683e-05	0	0	2.45917e-05	7.64712e-07	0	1.95309e-06	0	0
GLUCONEO-PWY: gluconeogenesis I	0.972395	1.96133e-05	6.93867e-06	2.76346e-05	1.82328e-06	2.38453e-06	4.47908e-05	0	6.2361e-06	7.14209e-05	4.87852e-05	6.26418e-05	4.77744e-05	4.06211e-05	0.000105538	2.18244e-05	1.3401e-06	1.13798e-06	6.62172e-06	2.61129e-05	5.9928e-05	1.98514e-05	2.9556e-05	7.43188e-06	4.22112e-05	6.17886e-06	1.47031e-05	1.09362e-05	4.0279e-05	4.76976e-05	1.90966e-06	6.98615e-05	6.76819e-06	4.24576e-05	5.47476e-05	4.40974e-05	0	4.83347e-06	7.70591e-05	1.20617e-05	5.65574e-05
GLUCOSE1PMETAB-PWY: glucose and glucose-1-phosphate degradation	0.991221	1.00741e-06	1.95473e-05	8.26168e-06	5.14409e-05	0	0	0	2.34617e-05	3.66334e-06	8.2913e-05	1.79335e-05	3.76269e-06	5.46701e-07	4.61726e-06	0	0	0	1.81496e-06	0	1.37495e-07	6.08758e-05	3.39465e-06	6.08199e-07	1.43123e-06	0	4.29915e-05	0	7.81662e-06	2.66394e-05	3.56978e-05	0	6.01104e-05	3.97553e-06	1.00269e-05	4.10187e-05	1.10883e-05	0	2.06714e-05	0	1.73691e-06
GLUCUROCAT-PWY: superpathway of &beta;-D-glucuronide and D-glucuronate degradation	0.962375	1.60479e-05	4.62562e-05	5.76766e-05	4.50511e-05	4.30551e-05	6.15401e-05	1.99941e-05	6.18722e-05	1.47237e-05	5.99722e-05	1.44183e-05	2.15132e-05	3.15533e-05	3.37497e-05	2.60702e-05	3.42125e-05	1.21935e-05	2.85695e-05	2.08836e-05	4.40885e-05	5.43124e-05	1.33722e-05	8.6389e-05	9.3531e-06	4.98014e-05	3.95823e-05	1.53881e-05	5.74232e-05	3.65943e-05	3.13292e-05	6.2116e-05	5.6955e-05	1.52627e-05	1.48341e-05	3.48856e-05	3.89639e-05	0.00014583	4.41512e-05	0.000115821	1.49707e-05
GLUDEG-I-PWY: GABA shunt	0.962375	5.05925e-06	1.42518e-05	1.79071e-05	2.37828e-05	0	4.89702e-06	2.54787e-06	1.41088e-05	8.56796e-06	0	1.12304e-05	0	4.76216e-05	5.27767e-06	7.84726e-06	0	5.46236e-07	7.62578e-07	2.27782e-05	4.23442e-05	1.71588e-05	2.6519e-06	0	6.09177e-07	4.94725e-07	4.87133e-05	7.83935e-07	3.09548e-06	0	2.10711e-05	1.45834e-05	3.89937e-05	2.96233e-06	2.12385e-06	4.17368e-05	4.68613e-06	2.5433e-06	4.82061e-05	8.89106e-06	7.00457e-06
GLUTORN-PWY: L-ornithine biosynthesis	0.781269	5.89424e-06	2.47087e-05	9.28745e-06	0.000184565	2.28125e-05	1.04593e-05	5.43003e-06	4.57756e-05	3.08859e-05	0.000116812	1.77799e-05	2.1102e-05	2.76174e-05	5.70915e-05	1.14214e-05	1.40835e-06	8.62307e-06	7.7358e-06	1.00257e-05	8.68907e-05	0.000125099	4.10617e-06	7.8201e-05	3.27721e-05	2.21355e-05	0.00010859	3.47431e-05	3.94002e-05	9.5631e-05	6.43384e-05	1.24198e-05	7.46997e-05	1.4394e-05	4.0197e-06	0.000122626	2.47617e-05	2.87221e-05	5.07821e-05	6.22795e-05	2.61377e-05
GLYCOCAT-PWY: glycogen degradation I (bacterial)	0.781269	5.09315e-06	2.41008e-05	2.12668e-05	3.08161e-05	2.40382e-05	0	6.8684e-06	3.94947e-05	1.23756e-06	4.39894e-05	9.03312e-06	1.07989e-05	8.46735e-06	1.07438e-05	1.04566e-05	0	0	1.02206e-05	1.33917e-06	0	4.8708e-05	0	0	1.21379e-06	0	3.47095e-05	1.50848e-06	6.87464e-06	0	1.62254e-05	1.89899e-06	2.55276e-05	8.98612e-06	6.60413e-06	3.34051e-05	4.16036e-06	3.53392e-05	0	2.37811e-06	7.26203e-07
GLYCOGENSYNTH-PWY: glycogen biosynthesis I (from ADP-D-Glucose)	0.974818	6.61263e-05	5.10195e-05	0.000254164	4.5161e-05	3.47512e-05	0.000104141	3.74052e-05	0.000179502	2.78045e-05	5.06844e-05	3.87454e-05	2.55857e-05	0.000129729	1.29821e-05	9.37026e-05	3.06575e-05	6.7516e-05	5.13182e-05	6.56498e-05	9.6486e-05	6.39385e-05	4.57836e-05	0.000106032	4.71922e-05	2.36403e-05	4.52069e-05	2.13584e-05	0.000229212	0.000153967	2.29062e-05	5.09109e-05	4.32057e-05	1.23707e-05	7.81815e-06	6.22607e-05	9.00101e-06	0.00015085	7.44583e-05	9.65454e-05	3.17405e-05
GLYCOL-GLYOXDEG-PWY: superpathway of glycol metabolism and degradation	0.962375	2.28204e-07	6.08961e-06	0	1.9188e-05	0	0	0	5.95049e-06	1.95106e-06	4.98323e-05	3.78112e-06	0	0	3.96205e-07	0	0	0	3.28247e-07	0	0	2.98305e-05	0	0	2.4755e-07	0	1.33879e-05	0	4.15307e-06	2.05408e-05	1.30946e-05	0	3.59345e-05	9.86999e-07	1.17807e-06	9.04455e-06	1.72944e-06	0	0	0	2.64586e-07
GLYCOLYSIS-E-D: superpathway of glycolysis and Entner-Doudoroff	1	4.82786e-06	2.77691e-05	1.81751e-05	5.25682e-05	2.93051e-05	1.08546e-05	1.72323e-05	4.53696e-05	1.76397e-05	8.42402e-05	1.42779e-05	1.96604e-05	3.01458e-05	2.06408e-05	1.55644e-05	1.05054e-06	5.61723e-06	1.2885e-05	9.40581e-06	3.43647e-05	4.96169e-05	1.61681e-05	2.4951e-05	4.82339e-06	1.89348e-05	4.60785e-05	4.27081e-06	3.16046e-05	3.57344e-05	2.25396e-05	1.86644e-05	5.43177e-05	2.20855e-05	8.87485e-06	4.23769e-05	3.05357e-05	3.47976e-05	4.58147e-05	1.42028e-05	1.2865e-05
GLYCOLYSIS-TCA-GLYOX-BYPASS: superpathway of glycolysis, pyruvate dehydrogenase, TCA, and glyoxylate bypass	0.974818	1.76309e-06	3.07036e-05	4.4104e-06	6.32002e-05	0	0	0	2.55327e-05	2.36189e-05	0.000102156	1.73253e-05	0	2.87095e-05	5.20395e-06	0	0	0	2.73868e-06	0	0	6.92569e-05	1.42414e-06	1.77443e-06	1.74173e-06	8.207e-07	5.26236e-05	0	1.51383e-05	3.7305e-05	3.62837e-05	0	6.98261e-05	6.67813e-06	7.20058e-06	5.60206e-05	6.16331e-06	0	0	0	2.29126e-06
GLYCOLYSIS: glycolysis I (from glucose 6-phosphate)	0.885634	2.61322e-05	5.88404e-05	0.000103454	0.000112328	9.31377e-05	5.08509e-05	5.01025e-05	0.000141929	7.03943e-05	0.000158321	7.15726e-05	5.72116e-05	6.88417e-05	0.000149687	6.15781e-05	6.14225e-05	3.42169e-05	4.49026e-05	0.000112842	5.85994e-05	0.000124968	7.32495e-05	5.97049e-05	0.000104699	9.26025e-05	9.23396e-05	5.62702e-05	0.000138286	6.29445e-05	0.00020607	7.668e-05	0.000105617	5.75154e-05	0.000169826	0.000142675	0.000198943	6.3739e-05	9.11031e-05	0.000145742	7.95444e-05
GLYOXYLATE-BYPASS: glyoxylate cycle	0.974818	1.64598e-06	1.92536e-05	2.16296e-06	4.80107e-05	0	1.59492e-06	0	1.07079e-05	1.09042e-05	7.25779e-05	7.80346e-06	2.21421e-07	1.54318e-05	2.46543e-06	0	0	6.78805e-07	9.09176e-07	0	0	5.20446e-05	1.03958e-06	1.03316e-06	9.98003e-07	3.0302e-07	2.97401e-05	0	1.23475e-05	2.28282e-05	1.95301e-05	4.07067e-07	5.93682e-05	3.49844e-06	2.30136e-06	3.09032e-05	2.16919e-06	0	2.16574e-05	0	9.53094e-07
GOLPDLCAT-PWY: superpathway of glycerol degradation to 1,3-propanediol	0.868034	7.91864e-07	6.60197e-07	0	9.36121e-06	6.06614e-07	3.49059e-06	0	8.75957e-06	9.85653e-06	1.06278e-05	1.7781e-06	2.60467e-07	1.63227e-06	3.88751e-06	1.93824e-06	2.60727e-06	1.40032e-06	4.68678e-07	2.67539e-06	3.41742e-06	7.40767e-06	2.41651e-06	2.39208e-05	3.20958e-06	7.10546e-07	3.68214e-06	2.72122e-06	5.56553e-05	1.37979e-05	5.8155e-07	1.38802e-06	9.00208e-07	8.87889e-07	6.42201e-07	1.64677e-07	6.92876e-07	3.68554e-06	1.71133e-05	8.36452e-06	2.26183e-06
HCAMHPDEG-PWY: 3-phenylpropanoate and 3-(3-hydroxyphenyl)propanoate degradation to 2-oxopent-4-enoate	0.829459	2.86822e-07	0	6.08164e-07	1.86576e-05	0	0	0	3.29436e-06	0	3.80875e-05	8.05659e-07	0	0	8.43854e-07	0	0	0	3.40419e-07	0	0	0	3.11933e-07	0	9.95244e-08	0	3.01987e-05	0	0	0	0	0	0	0	0	1.76125e-05	8.244e-07	0	1.03063e-05	0	0
HEME-BIOSYNTHESIS-II: heme biosynthesis I (aerobic)	0.892407	1.46491e-06	1.24149e-05	1.50935e-05	6.00806e-06	1.43128e-05	0	8.19591e-06	2.60844e-05	4.73816e-06	1.64006e-05	4.56862e-06	2.16378e-05	6.51715e-06	2.33289e-05	0	5.94285e-07	3.61751e-07	5.02419e-06	7.53772e-07	8.8765e-06	1.26966e-06	2.37595e-07	1.34568e-05	1.40251e-05	2.4159e-07	2.46865e-05	2.4323e-06	5.40708e-06	2.506e-05	3.61873e-06	1.61815e-06	3.14272e-06	5.07934e-06	9.24588e-06	7.41309e-06	1.80096e-05	9.57211e-06	1.68797e-05	9.00392e-07	1.87758e-06
HEMESYN2-PWY: heme biosynthesis II (anaerobic)	0.982109	1.51301e-06	1.30019e-05	1.51991e-05	4.65293e-05	1.46058e-05	0	9.43394e-06	2.64699e-05	6.21076e-06	5.54099e-05	1.01842e-05	2.95183e-05	8.23654e-06	2.32044e-05	5.20365e-06	6.01105e-07	2.30941e-06	5.55977e-06	2.1413e-06	3.37754e-05	4.35375e-05	0	4.63685e-05	1.38568e-05	1.23863e-05	3.06093e-05	4.843e-06	9.09385e-06	3.55983e-05	1.73704e-05	4.75364e-06	5.95393e-05	6.58144e-06	9.06395e-06	2.74002e-05	1.75879e-05	1.05061e-05	2.41329e-05	5.4663e-06	1.94622e-06
HEXITOLDEGSUPER-PWY: superpathway of hexitol degradation (bacteria)	0.781269	2.58125e-05	4.01342e-05	1.42986e-05	7.2621e-05	3.70357e-05	1.91016e-05	1.4871e-05	9.7119e-05	3.1629e-05	3.50188e-05	3.90543e-05	3.25284e-05	2.91373e-05	2.25912e-05	2.86799e-05	7.66128e-06	2.05516e-05	2.16499e-05	2.00555e-05	2.84404e-05	7.96818e-05	4.94191e-05	5.41669e-05	3.65933e-05	3.39387e-05	6.28208e-05	3.72543e-05	5.65323e-05	5.03191e-05	6.96787e-05	2.00959e-05	5.02765e-05	3.34287e-05	2.21969e-05	5.15473e-05	3.2079e-05	2.00722e-05	4.85894e-05	5.90598e-05	2.89405e-05
HISDEG-PWY: L-histidine degradation I	0.962375	5.91946e-06	7.32335e-05	3.04718e-05	1.30541e-05	6.57885e-05	0.000227148	1.81619e-05	3.39261e-05	9.86171e-05	2.36151e-05	8.20009e-06	6.50501e-05	2.63335e-05	1.36457e-05	2.54672e-05	0.000105394	0.000152274	5.287e-05	5.10118e-05	4.66833e-05	6.73594e-05	4.03195e-05	2.39286e-05	1.83773e-05	0.000107883	2.31914e-05	1.48371e-05	2.41328e-05	3.5918e-05	8.41881e-06	4.43251e-05	1.06574e-05	1.87787e-05	1.50972e-05	7.02628e-05	1.81526e-05	4.11733e-05	5.54111e-05	1.42669e-05	3.41972e-05
HISTSYN-PWY: L-histidine biosynthesis	0.974818	0.000461099	5.77945e-05	0.000176562	0.000107089	6.00161e-05	0.000152181	7.12497e-05	7.05222e-05	0.000137707	0.00010232	7.14823e-05	3.01848e-05	0.000114368	0.000112793	0.000100887	0.000134636	0.000157015	8.04688e-05	0.000181343	0.000161442	7.56489e-05	8.12404e-05	0.000217794	0.000102242	5.48624e-05	7.01809e-05	9.21019e-05	0.000170812	0.000198541	6.84228e-05	0.000100456	6.8021e-05	6.97912e-05	5.52609e-05	8.71193e-05	6.17268e-05	0.000136409	8.12282e-05	0.000196862	9.76553e-05
HOMOSER-METSYN-PWY: L-methionine biosynthesis I	0.922443	0.000476506	2.8854e-05	0.000104137	2.85803e-05	1.79051e-05	9.16008e-05	1.75669e-05	3.6991e-05	5.1664e-05	5.14157e-05	2.28608e-05	1.88063e-05	4.21965e-05	1.97403e-05	3.60724e-05	9.50436e-05	1.79177e-05	2.9519e-05	9.35251e-05	6.44561e-05	5.40371e-05	2.84845e-05	7.21548e-05	2.06412e-05	1.41737e-05	3.06214e-05	3.76351e-05	7.14722e-05	6.90083e-05	3.59368e-05	6.23162e-05	5.56826e-05	4.11779e-05	6.92052e-06	3.28276e-05	8.38697e-06	0.000114627	5.34955e-05	0.000127236	5.47547e-05
HSERMETANA-PWY: L-methionine biosynthesis III	0.974818	7.46963e-05	2.6733e-05	9.40273e-05	1.88188e-05	2.91592e-05	0.000127354	2.11454e-05	3.49761e-05	0.000100323	4.65723e-05	4.73984e-05	2.00366e-05	3.7893e-05	5.2716e-05	3.63038e-05	0.000109604	0.000104782	4.94054e-05	8.73025e-05	6.04889e-05	3.35787e-05	1.78595e-05	6.31479e-05	2.17422e-05	4.79448e-05	2.82479e-05	3.20736e-05	6.17171e-05	5.96874e-05	3.42337e-05	6.02447e-05	2.38142e-05	7.36561e-05	3.44048e-05	3.50482e-05	1.16493e-05	0.000111268	3.6952e-05	0.000126643	5.45169e-05
ILEUSYN-PWY: L-isoleucine biosynthesis I (from threonine)	0.781269	0.000600879	0.000247974	0.000387201	0.000212588	0.000260285	0.000360455	0.000228811	0.000308873	0.000411429	0.000216443	0.000209766	0.000269788	0.000343249	0.000256942	0.00026149	0.000352959	0.000487634	0.000309075	0.000289619	0.000341877	0.000163311	0.000387471	0.000417589	0.000228593	0.00035826	0.000167988	0.000288975	0.000279079	0.000469747	0.000332599	0.000289751	0.000109999	0.0003477	0.000232946	0.00016934	0.000309706	0.000418699	0.000257433	0.000435551	0.000255439
KDO-NAGLIPASYN-PWY: superpathway of (Kdo)2-lipid A biosynthesis	0.995098	0	1.06609e-05	8.02511e-07	2.87049e-05	0	0	0	5.96705e-06	8.37795e-07	4.73243e-05	4.33627e-06	0	1.19167e-07	8.67682e-07	0	0	0	1.28737e-07	0	0	3.32433e-05	0	0	2.37626e-07	0	1.78089e-05	0	2.70519e-06	2.05258e-05	1.13477e-05	0	3.51632e-05	1.35109e-06	8.49593e-07	2.0246e-05	1.657e-06	0	0	0	4.38385e-07
KETOGLUCONMET-PWY: ketogluconate metabolism	0.922443	0	6.2782e-06	0	3.54357e-05	0	0	0	5.96256e-06	3.73306e-06	5.33328e-05	0	0	0	1.37367e-06	0	0	0	9.54735e-07	0	0	1.63044e-05	0	0	1.38456e-06	0	2.76254e-05	0	1.00202e-05	0	6.19859e-06	0	1.64955e-05	6.25991e-06	1.33369e-06	4.11705e-05	2.31314e-06	0	0	0	1.13284e-06
LACTOSECAT-PWY: lactose and galactose degradation I	0.982109	1.16623e-06	0	8.50767e-06	2.91602e-05	1.99123e-06	7.34069e-06	3.09262e-06	2.15238e-05	9.9442e-06	9.58074e-06	2.6473e-07	1.58455e-05	5.22161e-06	2.61844e-06	7.5193e-06	6.26325e-06	1.02315e-05	5.22191e-06	2.97161e-06	1.04512e-05	2.50091e-06	1.23075e-06	4.72517e-05	4.17932e-06	2.63613e-06	6.60399e-06	3.83745e-06	1.12613e-05	2.36076e-05	2.42565e-06	3.20744e-06	1.67645e-06	1.94668e-06	0	1.03559e-05	2.25307e-06	7.80228e-06	1.64251e-05	2.18044e-05	1.22092e-06
LIPASYN-PWY: phospholipases	0.781269	0	0	0	2.3392e-07	0	0	0	0	0	0	0	0	0	0	0	0	0	0	0	0	0	0	0	0	0	0	0	0	0	0	0	0	0	0	0	0	0	0	0	0
LPSSYN-PWY: superpathway of lipopolysaccharide biosynthesis	0.829459	0	0	1.45227e-06	0	0	0	0	0	1.91757e-06	5.22927e-05	3.8098e-06	0	0	1.52685e-06	0	0	0	0	0	0	0	0	0	0	0	1.32809e-06	0	0	0	2.02505e-06	0	0	0	0	2.45617e-05	0	0	0	0	4.4809e-07
LYSINE-DEG1-PWY: L-lysine degradation XI (mammalian)	0.781269	0	0	0	1.51269e-07	0	0	0	0	0	0	0	0	0	0	0	0	0	0	0	0	0	0	0	0	0	0	0	0	0	0	0	0	0	0	0	0	0	0	0	0
MANNOSYL-CHITO-DOLICHOL-BIOSYNTHESIS: protein N-glycosylation (eukaryotic, high mannose)	0.781269	0	0	0	3.03903e-07	0	0	0	0	0	0	0	0	0	0	0	0	0	0	0	0	0	0	0	0	0	0	0	0	0	0	0	0	0	0	0	0	0	0	0	0
MET-SAM-PWY: superpathway of S-adenosyl-L-methionine biosynthesis	0.962375	0.000372111	5.53996e-05	0.000181629	5.67165e-05	3.61097e-05	0.000143007	3.45319e-05	7.00661e-05	9.50219e-05	8.59241e-05	3.85495e-05	3.06758e-05	6.61306e-05	3.1623e-05	6.96099e-05	0.000144138	2.79638e-05	5.36812e-05	0.000147675	0.000101556	8.81997e-05	6.01765e-05	0.000124218	4.26847e-05	2.28185e-05	5.60253e-05	6.48454e-05	0.000121357	0.000119375	6.58378e-05	0.000115508	7.30287e-05	6.8941e-05	1.12298e-05	6.2656e-05	1.6772e-05	0.000171015	8.51606e-05	0.00020908	9.19668e-05
METHANOGENESIS-PWY: methanogenesis from H2 and CO2	0.916246	0	0	0	0	0	4.99771e-06	0	0	1.03017e-05	0	0	0	0	0	1.42454e-05	1.22665e-05	0	3.64643e-06	5.64924e-05	0	3.82194e-06	0	0	0	4.87884e-07	0	0	0	0	0	2.27219e-06	5.53415e-06	0	0	3.8067e-06	0	0	0	2.42831e-05	1.91835e-05
METHGLYUT-PWY: superpathway of methylglyoxal degradation	0.962375	2.68331e-07	6.45305e-06	4.02252e-07	1.84591e-05	0	0	0	6.8206e-06	1.8453e-06	3.56497e-05	3.17925e-06	0	0	1.39648e-06	0	0	0	3.85762e-07	0	1.83763e-06	2.94293e-05	0	0	1.47412e-07	0	1.21907e-05	0	3.97325e-06	7.35777e-07	1.19599e-05	0	3.19882e-05	9.67311e-07	1.69239e-06	1.01569e-05	1.40325e-06	1.36847e-06	0	0	2.50406e-07
METSYN-PWY: L-homoserine and L-methionine biosynthesis	0.9183	0.000392531	4.90315e-05	0.000169561	5.01161e-05	3.28062e-05	0.000151841	3.16578e-05	6.34094e-05	9.30337e-05	7.81094e-05	4.17067e-05	3.39602e-05	7.26577e-05	3.58654e-05	6.15942e-05	0.000151009	3.42138e-05	5.35284e-05	0.000139262	0.000103021	8.10183e-05	5.24076e-05	0.000118196	3.77972e-05	2.67404e-05	4.98702e-05	6.56379e-05	0.00012099	0.00011403	6.09686e-05	0.000106607	6.64022e-05	7.1109e-05	1.33801e-05	5.55702e-05	1.54807e-05	0.000163564	8.74432e-05	0.000195032	8.88626e-05
NAD-BIOSYNTHESIS-II: NAD salvage pathway II	0.881611	1.01184e-06	1.15267e-05	1.03096e-06	4.11768e-05	0	1.02464e-06	0	1.7802e-05	1.33112e-05	6.14752e-05	8.07589e-06	1.48401e-05	1.20988e-05	3.54786e-06	1.53043e-05	1.9847e-05	3.30503e-06	1.05608e-05	3.81874e-05	1.61819e-05	4.27873e-05	1.01602e-06	2.91323e-05	4.26362e-07	6.87214e-07	2.94919e-05	0	1.20726e-05	2.83051e-05	2.25617e-05	4.77676e-06	7.70256e-05	2.46568e-06	4.21339e-06	3.02504e-05	5.67399e-06	1.16547e-06	2.06618e-05	3.82773e-05	2.03587e-05
NADSYN-PWY: NAD biosynthesis II (from tryptophan)	0.781269	0	0	0	3.07808e-07	0	0	0	0	0	0	0	0	0	0	0	0	0	0	0	0	0	0	0	0	0	0	0	0	0	0	0	0	0	0	0	0	0	0	0	0
NAGLIPASYN-PWY: lipid IVA biosynthesis	0.922443	3.50109e-06	1.84492e-05	1.8591e-05	5.07646e-05	1.65897e-05	0	8.50999e-06	2.07545e-05	8.7809e-06	7.31755e-05	9.53735e-06	2.95192e-05	2.03141e-05	1.73141e-05	0	0	0	8.43029e-06	7.57665e-07	4.20741e-06	4.07755e-05	2.81118e-06	1.25801e-05	2.45793e-05	1.53937e-05	3.95865e-05	6.28355e-06	7.0386e-06	2.2989e-05	1.95912e-05	4.1403e-06	4.99211e-05	8.49852e-06	5.19381e-06	3.75163e-05	1.1559e-05	0	3.47616e-05	4.12104e-07	3.31531e-06
NONMEVIPP-PWY: methylerythritol phosphate pathway I	0.781269	0.000581877	0.000262555	0.000568766	0.000175656	0.000315556	0.000537579	0.000282121	0.000263274	0.000419826	0.000145712	0.000297655	0.000381972	0.000313391	0.000296855	0.000265847	0.000479182	0.000356463	0.000342671	0.000259903	0.00030645	0.000143626	0.000349655	0.000355709	0.000251046	0.00039003	0.000170784	0.000288139	0.000344503	0.000391379	0.00030204	0.000350571	8.92449e-05	0.00035963	0.000284155	0.000211151	0.000280945	0.000333222	0.0002513	0.000363937	0.000265957
NONOXIPENT-PWY: pentose phosphate pathway (non-oxidative branch)	0.962375	0.000600325	0.00015831	0.000242089	0.000120309	0.000115616	0.000228732	0.000110225	0.000183206	0.000171581	7.96147e-05	9.52453e-05	0.000102649	0.000244418	0.00013816	0.000105062	0.000172496	0.000152097	0.000150265	0.000146436	0.000201792	8.53918e-05	0.000127204	0.000199717	0.000112443	0.000121653	7.6571e-05	0.000103511	0.000163303	0.000216784	6.99079e-05	0.000182702	2.81382e-05	0.000109839	0.000167018	0.000112052	0.000191886	0.000265828	0.000172078	0.000300084	0.000111369
OANTIGEN-PWY: O-antigen building blocks biosynthesis (E. coli)	0.892407	8.60825e-06	4.24485e-05	7.10018e-05	6.123e-05	1.49666e-05	2.37257e-05	0	6.14591e-05	1.80983e-05	9.09459e-06	2.74901e-05	2.90154e-05	5.21502e-05	5.7762e-05	4.62265e-05	1.09745e-05	1.8421e-05	2.69572e-05	3.49532e-05	5.6917e-05	5.6445e-05	1.56134e-05	0.000100355	8.03251e-06	1.41925e-05	5.62616e-05	1.0192e-06	0.000157958	0.000119997	3.53301e-05	1.53729e-05	3.58217e-05	3.5111e-05	1.13258e-05	5.36078e-05	1.56262e-05	8.48148e-05	4.92548e-05	2.82197e-05	2.32294e-05
ORNARGDEG-PWY: superpathway of L-arginine and L-ornithine degradation	0.781269	0	0	5.30456e-07	2.59766e-05	0	0	0	5.22633e-06	0	5.16528e-05	3.16302e-06	0	0	4.53358e-07	0	0	0	6.97329e-07	0	0	0	0	0	0	0	1.57735e-05	0	0	0	0	0	0	0	0	1.99202e-05	5.86627e-07	0	0	0	0
ORNDEG-PWY: superpathway of ornithine degradation	0.796249	0	0	1.43119e-06	2.02217e-05	0	0	0	3.77706e-06	0	4.26436e-05	5.37682e-06	0	0	6.50816e-07	0	0	0	1.65624e-06	0	0	0	9.58221e-07	0	0	0	1.25777e-05	0	0	0	0	0	0	0	0	1.81365e-05	1.67688e-06	0	0	0	0
P105-PWY: TCA cycle IV (2-oxoglutarate decarboxylase)	0.922443	0	2.74537e-05	4.06696e-06	5.43033e-05	0	0	0	1.39854e-05	1.9398e-05	9.65848e-05	9.87993e-06	0	2.48695e-05	3.81102e-06	0	0	0	2.70224e-06	0	0	6.08597e-05	0	0	9.93574e-07	0	3.8812e-05	0	1.30962e-05	1.21333e-05	2.51631e-05	0	5.97174e-05	4.81888e-06	3.3024e-06	4.02136e-05	3.3858e-06	0	0	0	1.71723e-06
P108-PWY: pyruvate fermentation to propanoate I	0.962375	8.24543e-07	2.82379e-05	0	5.13051e-05	2.64052e-07	1.89648e-05	1.18977e-05	0	5.63981e-05	8.13069e-05	6.54659e-06	1.07166e-05	1.64394e-05	7.92079e-06	1.66757e-05	1.31346e-05	7.63785e-05	1.6483e-05	0	1.75403e-05	4.17233e-05	2.45317e-06	4.00177e-06	1.31715e-06	5.04549e-07	2.52515e-05	9.15984e-06	3.33595e-06	0	2.12603e-05	2.84183e-05	1.55475e-05	5.42718e-05	2.38449e-06	4.04893e-05	7.7297e-06	0	1.36597e-05	1.8544e-05	2.41944e-07
P122-PWY: heterolactic fermentation	0.962375	0	0	7.87934e-06	2.20812e-06	0	0	0	1.63387e-05	0	1.93581e-05	0	1.13305e-05	1.6704e-05	1.16033e-06	0	0	0	0	0	1.97863e-06	0	1.43215e-06	7.07488e-06	0	0	5.50499e-06	0	0	1.82446e-06	0	1.35871e-06	4.06212e-07	0	0	1.15904e-05	5.62419e-06	0	2.16194e-05	1.42457e-06	0
P124-PWY: Bifidobacterium shunt	0.839658	0	0	0	0	0	0	0	0	0	0	0	1.98004e-06	0	0	0	0	1.36403e-06	0	0	1.43932e-06	0	0	0	0	0	0	0	0	4.16761e-06	0	0	0	0	0	0	0	0	0	5.60603e-06	0
P125-PWY: superpathway of (R,R)-butanediol biosynthesis	0.781269	0	0	0	3.28699e-07	0	0	0	0	0	0	0	0	0	0	0	0	0	0	0	0	0	0	0	0	0	0	0	0	0	0	0	0	0	0	0	0	0	0	0	0
P161-PWY: acetylene degradation	0.962375	1.94036e-07	2.13992e-06	8.48699e-06	4.78911e-05	8.54169e-06	2.72091e-06	8.81921e-06	1.44489e-05	1.381e-05	6.65779e-05	6.126e-06	4.62146e-06	1.15421e-05	1.61316e-05	3.91461e-06	8.34584e-06	2.31537e-05	9.33933e-06	1.29571e-06	5.35547e-06	1.23358e-05	1.9786e-05	5.54745e-06	7.39169e-06	1.58757e-06	3.00018e-05	1.12168e-05	1.25763e-05	2.3662e-05	1.61072e-06	7.9061e-06	6.50936e-06	1.32012e-06	3.77603e-06	3.81921e-05	2.57437e-06	7.01238e-06	3.69041e-05	3.81738e-06	1.63564e-07
P162-PWY: L-glutamate degradation V (via hydroxyglutarate)	0.829459	1.53964e-06	6.86165e-06	1.71891e-05	8.07661e-06	1.06183e-05	9.59772e-06	1.27744e-05	7.62562e-06	1.0138e-05	0	1.9477e-06	1.44823e-05	5.15002e-06	5.96299e-06	5.21815e-06	1.5488e-05	1.08923e-05	1.71118e-05	1.25805e-05	1.07445e-05	0	2.41312e-05	2.60302e-06	3.91922e-06	0	3.52657e-06	8.52499e-06	7.00061e-06	1.62072e-06	2.54359e-06	9.34029e-06	3.32048e-06	9.95408e-07	5.4156e-06	1.68002e-06	2.47829e-06	1.16869e-05	1.38391e-05	4.3825e-06	0
P163-PWY: L-lysine fermentation to acetate and butanoate	0.9183	0	0	0	0	0	0	0	0	1.56227e-06	0	0	0	0	0	0	0	0	0	0	0	0	0	0	0	0	0	0	0	0	0	4.61165e-07	0	0	2.25448e-07	2.13762e-07	0	0	0	0	0
P164-PWY: purine nucleobases degradation I (anaerobic)	0.781269	2.34181e-06	1.86627e-05	1.43181e-05	2.39915e-05	0	9.40752e-06	0	7.43904e-06	1.42632e-05	0	2.29768e-06	3.36754e-06	1.47177e-05	7.0505e-06	5.86511e-06	0	2.74697e-05	1.01209e-05	6.23467e-06	4.15296e-06	3.98588e-05	5.2799e-06	2.1845e-05	6.12971e-06	5.72665e-06	1.76583e-06	1.31703e-05	7.55136e-06	1.75888e-05	1.38846e-05	1.85236e-05	9.94044e-06	6.13452e-06	2.22437e-06	6.2192e-05	3.12282e-06	0	2.29503e-05	2.7213e-05	1.3847e-05
P185-PWY: formaldehyde assimilation III (dihydroxyacetone cycle)	0.95294	1.44598e-05	1.78666e-06	0	6.62765e-06	3.22587e-06	2.31942e-05	0	1.05894e-05	1.85977e-05	1.62422e-05	3.60099e-06	2.96428e-07	7.07836e-06	2.22165e-06	1.04333e-05	5.06461e-06	5.67551e-06	4.59834e-06	1.38807e-05	4.42947e-06	8.55317e-06	2.6084e-05	4.48277e-05	1.37266e-05	9.08217e-07	0	2.89757e-06	2.04142e-05	1.67376e-05	2.66475e-06	5.91114e-06	1.09414e-06	1.32427e-05	8.27489e-07	3.25691e-06	1.00697e-06	1.89546e-05	1.19699e-06	9.83039e-06	6.44803e-06
P221-PWY: octane oxidation	0.837564	0	0	0	1.58504e-07	0	0	0	0	7.96883e-06	0	0	0	0	0	0	0	0	0	0	0	0	0	0	0	0	0	0	0	0	0	0	0	0	0	3.52983e-06	0	0	0	0	0
P23-PWY: reductive TCA cycle I	0.991221	0	0	1.11309e-05	0	3.09304e-07	1.75368e-05	0	5.46588e-06	5.14957e-06	3.59097e-06	0	2.1491e-05	0	1.29763e-06	0	0	0	7.2147e-07	0	1.92554e-06	5.91531e-06	2.9974e-06	5.85904e-06	1.56653e-06	5.91786e-07	3.53329e-06	0	5.39413e-06	0	6.716e-06	2.2101e-07	0	0	0	2.23084e-05	1.17042e-06	0	2.56074e-06	0	0
P4-PWY: superpathway of L-lysine, L-threonine and L-methionine biosynthesis I	0.91443	2.70075e-06	4.92517e-05	3.74519e-05	5.94302e-05	8.20365e-06	4.73885e-05	1.86851e-05	3.29374e-05	7.94688e-05	7.9105e-05	2.23951e-05	3.0919e-05	6.11689e-05	2.82074e-05	2.41267e-05	7.93626e-05	2.7025e-05	1.40168e-05	1.65711e-05	3.32795e-05	5.97533e-05	1.22944e-05	4.68068e-05	3.27207e-05	5.85406e-06	5.05471e-05	2.95389e-05	2.40734e-05	8.45261e-05	4.86431e-05	3.40168e-05	3.56159e-05	2.78056e-05	1.02839e-05	5.45462e-05	1.49795e-05	4.83989e-05	7.06665e-05	3.20312e-05	2.87984e-05
P42-PWY: incomplete reductive TCA cycle	0.962375	1.93692e-05	7.08391e-05	5.7193e-05	2.65041e-05	1.60752e-05	2.65945e-05	2.43445e-06	4.0683e-05	0.000103234	1.61594e-05	1.34634e-05	1.88774e-05	5.93824e-05	9.5151e-06	8.77444e-05	8.39484e-05	7.35003e-05	4.47229e-05	0.000128109	1.43867e-05	4.88398e-05	6.83051e-05	5.28001e-05	3.01948e-05	2.92852e-05	4.1914e-05	1.29697e-05	1.27904e-05	1.49738e-05	3.22346e-05	3.56941e-05	5.0101e-05	7.04192e-06	3.62419e-06	4.1167e-05	1.28923e-05	6.90401e-05	3.5113e-05	7.4805e-05	0.000102107
P441-PWY: superpathway of N-acetylneuraminate degradation	0.991221	2.56852e-06	3.84561e-05	1.99503e-05	7.21679e-05	2.20044e-05	1.00905e-05	2.03372e-05	3.98833e-05	3.01486e-05	9.43465e-05	1.99536e-05	3.4449e-05	2.45867e-05	2.46028e-05	1.11939e-05	1.1422e-05	2.95791e-05	1.94048e-05	6.37294e-06	1.66129e-05	4.55575e-05	4.00226e-05	3.77483e-05	1.91228e-05	6.10474e-06	6.29583e-05	3.2608e-05	2.97767e-05	5.38883e-05	1.29071e-05	2.1687e-05	3.6779e-05	4.91023e-06	1.00477e-05	6.20006e-05	1.05555e-05	2.1894e-05	5.15583e-05	2.54679e-05	2.19804e-05
P461-PWY: hexitol fermentation to lactate, formate, ethanol and acetate	0.962375	3.07941e-05	2.58033e-05	5.62521e-06	5.24078e-05	1.78567e-05	5.40439e-06	1.40438e-05	5.22218e-05	2.8098e-05	0.000112896	1.96556e-05	8.20365e-06	2.1833e-05	8.6963e-06	2.18627e-05	4.07011e-06	1.90612e-05	1.75061e-05	1.5946e-05	1.58268e-05	6.22726e-05	5.32873e-05	4.7825e-05	1.52628e-05	3.00281e-06	4.765e-05	1.50854e-05	3.0614e-05	5.61331e-05	5.01098e-05	1.06927e-05	6.65278e-05	1.89107e-05	7.91748e-06	3.61676e-05	5.44859e-06	5.00369e-06	2.93563e-05	3.35724e-05	1.12717e-05
P562-PWY: myo-inositol degradation I	0.909263	0	0	0	0	0	0	0	0	0	0	0	0	0	1.95467e-07	0	0	0	0	0	6.58173e-07	0	0	0	0	0	3.82962e-07	0	2.43264e-06	0	0	0	0	0	0	0	0	0	0	0	0
PANTO-PWY: phosphopantothenate biosynthesis I	0.974818	0.000140952	0.000255428	0.000347329	0.000117845	0.000294228	0.000257298	0.000287713	0.000233885	0.000311588	0.000170599	0.000289206	0.000236472	0.00025273	0.000274465	0.000258306	0.000370566	0.000379728	0.000295235	0.000207281	0.00028078	0.000112011	0.000333538	0.000189927	0.00024829	0.000352627	0.000164152	0.000302234	0.000230849	0.000285012	0.000304576	0.000251368	0.000124817	0.000378232	0.000305251	0.000181421	0.000267692	0.00029399	0.000191805	0.000195927	0.000264705
PANTOSYN-PWY: pantothenate and coenzyme A biosynthesis I	0.781269	8.36177e-05	7.55479e-05	0.000140507	0.000105749	0.000128752	0.000129036	8.79849e-05	0.000176709	0.000119509	0.000141103	8.09598e-05	6.82343e-05	8.74139e-05	0.000169531	7.85884e-05	0.000116188	0.000221453	0.000115446	0.000138822	0.000137855	9.28713e-05	0.000139454	0.00015633	0.000128621	9.71687e-05	0.000107361	0.000104421	0.000140964	9.4357e-05	7.18032e-05	0.000144053	7.0926e-05	0.000174559	0.000164026	0.000135713	0.000216684	0.000162933	8.43506e-05	0.000179776	8.8265e-05
PENTOSE-P-PWY: pentose phosphate pathway	0.922443	3.74854e-06	3.07127e-05	2.54716e-05	7.23146e-05	3.54881e-05	8.32962e-06	2.01474e-05	3.69818e-05	2.84735e-05	4.07428e-05	1.21602e-05	3.89959e-05	4.43954e-05	1.60193e-05	2.06236e-05	1.05351e-05	4.02885e-06	1.17759e-05	7.39026e-06	4.31746e-05	5.17155e-05	1.4293e-05	3.91096e-05	3.80259e-06	1.5798e-05	4.29811e-05	2.81911e-06	0.000101984	4.29646e-05	3.99547e-05	7.73743e-05	3.0469e-05	5.75483e-05	6.7365e-06	4.65241e-05	3.12171e-05	5.05746e-05	6.8581e-05	1.38495e-05	1.20165e-05
PEPTIDOGLYCANSYN-PWY: peptidoglycan biosynthesis I (meso-diaminopimelate containing)	0.781269	0.000582917	0.000294107	0.000586969	0.000195768	0.000336404	0.000580204	0.000278505	0.000260128	0.000669998	0.000184323	0.000306308	0.000367918	0.000318144	0.000316531	0.000268681	0.000482575	0.000411139	0.000369747	0.000275184	0.000322365	0.000154697	0.000377834	0.000432181	0.000263253	0.000383049	0.000187177	0.000322263	0.000426139	0.000382617	0.000329033	0.00043336	0.000122558	0.000374965	0.000300569	0.000230859	0.000291169	0.000362038	0.000279825	0.000473675	0.00030106
PHOSLIPSYN-PWY: superpathway of phospholipid biosynthesis I (bacteria)	0.909263	9.11332e-06	0.000172338	0.000120141	8.91023e-05	0.000138487	0.000103082	5.24566e-05	0.00014628	2.71845e-05	9.36655e-05	6.50613e-05	8.57884e-05	7.05248e-05	5.25085e-05	1.11797e-05	5.26314e-05	7.57503e-05	7.39346e-05	3.11126e-05	7.23699e-05	9.57788e-05	5.70227e-06	4.59512e-05	0.00010473	6.0665e-05	0.000107803	0.000106571	3.65107e-05	8.67158e-05	7.62567e-05	2.82151e-05	8.84332e-05	4.77722e-05	1.60863e-05	0.000115429	7.10126e-05	8.09832e-05	0.000101012	6.65457e-05	3.84596e-05
POLYAMINSYN3-PWY: superpathway of polyamine biosynthesis II	0.974818	0	1.02269e-05	1.09015e-05	6.25027e-06	1.15418e-07	2.2609e-05	0	2.92851e-06	1.98163e-06	8.5913e-07	0	8.18001e-06	2.17346e-07	7.70389e-07	5.83627e-07	0	2.10142e-06	2.64967e-06	6.35275e-06	1.48853e-05	3.20232e-06	0	5.77768e-06	0	0	1.81958e-06	0	2.34826e-05	0	2.18852e-06	1.36679e-05	4.70313e-07	7.96255e-07	0	1.19601e-05	0	0	5.80009e-07	1.26379e-05	0
POLYAMSYN-PWY: superpathway of polyamine biosynthesis I	0.781269	2.16003e-05	1.8202e-05	6.80064e-05	2.13741e-05	4.86499e-06	2.74244e-05	6.66255e-06	1.22434e-05	2.62422e-05	2.56495e-05	9.84451e-06	1.17281e-05	4.61457e-05	5.94018e-06	1.05999e-05	2.82856e-05	4.00204e-05	1.14925e-05	2.8313e-05	5.36261e-05	4.112e-05	4.51231e-06	5.53159e-05	6.98437e-06	1.88566e-05	1.29123e-05	1.89028e-05	4.09564e-05	6.09546e-05	2.35264e-05	3.2507e-05	3.36643e-05	4.4056e-06	3.47531e-06	3.27531e-05	6.62736e-06	1.80855e-05	2.81056e-05	6.36387e-05	2.57587e-05
POLYISOPRENSYN-PWY: polyisoprenoid biosynthesis (E. coli)	0.974818	3.08426e-07	1.32762e-05	3.1691e-06	2.85507e-05	0	6.47947e-06	0	7.93223e-06	6.68198e-06	4.03747e-05	5.74173e-06	1.34226e-06	0	7.87225e-07	0	0	0	1.77285e-06	9.23204e-07	0	3.08916e-05	6.5171e-07	0	7.58324e-07	5.28381e-07	1.33547e-05	0	2.1636e-05	1.10691e-06	1.28982e-05	4.55745e-06	3.7895e-05	1.64913e-06	8.89807e-07	2.10314e-05	3.77752e-06	0	0	0	3.26179e-06
PPGPPMET-PWY: ppGpp biosynthesis	0.9183	1.08631e-05	1.47848e-05	1.33001e-05	3.32191e-05	3.14502e-07	7.14523e-06	0	2.71972e-05	1.25451e-05	3.55885e-05	8.44093e-06	5.93671e-06	1.42441e-05	5.80997e-06	1.38714e-05	2.03222e-06	3.83132e-06	6.55524e-07	4.03548e-06	0	2.8852e-05	2.49164e-05	4.77674e-06	8.45861e-06	4.32483e-06	1.95813e-05	5.20042e-07	1.09157e-05	2.97782e-05	2.10561e-05	7.16139e-06	9.31275e-06	3.45437e-06	3.11826e-06	2.60156e-05	4.95088e-06	2.8987e-06	2.28561e-05	2.21779e-05	2.48499e-06
PROTOCATECHUATE-ORTHO-CLEAVAGE-PWY: protocatechuate degradation II (ortho-cleavage pathway)	0.993085	0	0	0	0	0	0	0	2.00355e-06	4.15826e-06	0	0	0	0	9.8892e-07	0	0	0	0	0	0	2.1666e-07	3.33296e-07	0	0	2.03367e-07	1.58661e-06	0	0	0	0	0	0	0	0	0	0	0	1.01207e-05	0	0
PRPP-PWY: superpathway of histidine, purine, and pyrimidine biosynthesis	0.781269	2.91615e-05	5.08722e-05	5.85024e-05	7.42454e-05	4.28939e-05	9.83545e-05	1.49815e-05	5.53587e-05	0.000105674	3.81601e-05	3.67785e-05	5.25729e-05	7.39606e-05	3.61943e-05	6.2639e-05	6.66182e-05	2.7164e-05	5.40583e-05	7.64328e-05	0.000101149	7.55762e-05	2.34014e-05	0.00010452	5.51316e-05	5.98838e-05	7.22686e-05	5.47552e-05	5.35242e-05	6.0131e-05	4.31172e-05	0.000106693	3.967e-05	6.26872e-05	2.69288e-05	9.02254e-05	2.36227e-05	5.82274e-05	6.61608e-05	7.85438e-05	8.18094e-05
PWY-1042: glycolysis IV (plant cytosol)	0.909263	0.000713665	0.000162824	0.000248097	0.000206956	0.000236335	0.000278886	0.000127547	0.000262975	0.00031961	0.000181779	0.000142554	0.000128864	0.000224336	0.000191815	0.000203693	0.000296759	0.000250535	0.000161137	0.000154621	0.000180206	0.000180431	0.000394511	0.000263007	0.000210971	0.000264046	0.000138542	0.000227091	0.000318638	0.000277646	0.000215067	0.000250209	0.00014374	0.00020585	0.000215988	0.000186515	0.000286539	0.000335078	0.000220469	0.000397089	0.000160767
PWY-1269: CMP-3-deoxy-D-manno-octulosonate biosynthesis I	0.991221	2.0029e-05	0.000140569	5.43269e-05	0.000115997	9.24714e-05	4.37515e-05	7.5444e-05	7.97113e-05	0.000107183	0.000173891	7.92342e-05	6.14451e-05	6.08861e-05	0.000136219	4.60507e-05	6.1005e-05	0.000151042	7.81839e-05	2.78233e-05	6.09944e-05	9.05651e-05	0.000112739	2.6695e-05	7.11062e-05	5.33461e-05	0.000101844	8.56388e-05	1.76314e-05	2.38434e-05	0.000126869	8.60659e-05	8.70926e-05	0.000118482	0.000148772	0.000105035	0.00021383	6.94089e-05	7.2605e-05	3.13622e-05	5.72673e-05
PWY-1541: superpathway of taurine degradation	0.885634	0	0	0	0	0	0	0	0	0	0	0	0	0	0	0	0	0	0	0	0	0	0	0	0	0	0	0	0	0	0	2.87272e-07	0	0	0	0	0	0	0	0	0
PWY-1861: formaldehyde assimilation II (RuMP Cycle)	0.781269	7.36409e-07	0	0	0	0	1.85942e-06	0	0	0	0	0	0	0	0	0	8.06329e-06	5.34626e-06	8.41408e-07	0	7.32681e-07	0	0	3.18153e-06	0	0	2.14305e-06	0	1.80522e-06	0	0	0	0	0	0	1.6869e-06	0	6.28882e-07	0	3.81345e-06	3.36554e-06
PWY-2201: folate transformations I	0.781269	0	0	0	2.09684e-06	0	0	0	0	0	0	0	0	0	0	0	0	0	0	0	0	0	0	0	0	0	0	0	0	0	0	0	0	0	0	0	0	0	0	0	0
PWY-241: C4 photosynthetic carbon assimilation cycle, NADP-ME type	0.91443	0	0	7.24936e-06	0	6.59326e-07	4.32978e-05	0	1.38032e-06	4.1363e-05	1.19381e-06	9.35551e-06	2.87492e-05	0	4.79478e-07	1.68309e-05	7.39196e-05	3.60464e-07	1.96647e-06	2.49393e-05	2.31521e-06	1.91577e-06	9.72217e-06	2.49385e-06	1.14651e-05	1.60308e-06	1.12382e-06	3.68884e-06	2.466e-05	0	5.3041e-07	9.50571e-08	0	0	0	7.27746e-06	0	0	1.76092e-05	6.51954e-06	0
PWY-2723: trehalose degradation V	0.983452	2.12806e-07	1.47221e-05	0	2.39475e-05	0	0	0	5.81899e-06	6.35342e-07	4.29562e-05	5.31983e-06	0	0	3.96912e-07	0	0	0	4.65834e-07	0	0	3.70923e-05	0	0	6.17495e-07	0	2.64544e-05	0	3.48524e-06	0	1.52603e-05	0	3.12385e-05	1.57953e-06	2.26488e-06	2.28157e-05	3.24861e-06	0	0	0	3.68338e-07
PWY-2941: L-lysine biosynthesis II	0.892407	8.72869e-05	3.49188e-05	1.58065e-05	1.48872e-05	4.36958e-05	8.60391e-05	5.89856e-05	7.17919e-05	5.61523e-05	3.35548e-06	1.46219e-05	6.56868e-05	3.27989e-06	6.84436e-06	5.23663e-05	4.33574e-05	0.000135681	3.81974e-05	0.000122185	7.50149e-05	5.54601e-05	3.58969e-05	0.000172599	2.00541e-05	1.9611e-05	4.83239e-06	2.56946e-05	0.000200197	0.000120489	2.08941e-05	4.7538e-05	2.03466e-05	2.40624e-06	1.02615e-05	6.42161e-05	1.35985e-05	4.64892e-05	2.79026e-05	0.000145303	5.96108e-05
PWY-2942: L-lysine biosynthesis III	0.781269	0.000337619	0.000263778	0.000544768	0.00018951	0.000320043	0.000412857	0.000314308	0.000222612	0.000489725	0.000172317	0.000267579	0.00046726	0.000290281	0.000276037	0.000265564	0.00047107	0.000338209	0.000342253	0.00025604	0.000284543	0.000134829	0.000365956	0.00027206	0.000277522	0.000374553	0.000168584	0.000317858	0.000328492	0.000278556	0.000337575	0.000314125	0.000107608	0.000384018	0.000358454	0.000191074	0.000264591	0.000281442	0.000246843	0.000320356	0.000280288
PWY-3001: superpathway of L-isoleucine biosynthesis I	0.885634	9.4364e-05	0.000109039	0.000164729	0.000137499	0.000117776	0.000218062	8.74644e-05	0.000124018	0.000185756	0.000141508	8.40003e-05	8.9268e-05	0.00014497	0.000103817	0.000121911	0.000165523	0.000175508	0.000130156	0.000143962	0.000137718	0.000128618	0.000134883	0.00020082	0.000103076	0.000114615	9.32883e-05	9.07961e-05	0.000204018	0.000212766	0.000103609	0.000165859	7.88606e-05	0.000120894	5.5653e-05	0.000118018	5.0798e-05	0.000218029	0.000134061	0.000265797	0.000109459
PWY-3502: superpathway of NAD biosynthesis in eukaryotes	0.781269	0	0	0	3.84017e-07	0	0	0	0	0	0	0	0	0	0	0	0	0	0	0	0	0	0	0	0	0	0	0	0	0	0	0	0	0	0	0	0	0	0	0	0
PWY-3661: glycine betaine degradation I	0.781269	0	0	0	1.17545e-07	0	0	0	0	1.26101e-06	0	0	0	0	0	0	0	0	0	0	0	0	0	0	0	0	0	0	0	0	0	0	0	0	0	0	0	0	0	0	0
PWY-3781: aerobic respiration I (cytochrome c)	0.892446	4.87475e-07	0	1.1728e-06	2.18811e-05	0	0	0	9.47285e-07	1.51914e-05	1.5505e-05	0	0	1.40495e-06	0	0	0	0	0	0	0	0	3.82601e-07	0	0	0	5.09606e-07	0	2.13642e-06	2.06604e-05	0	1.97264e-06	4.4412e-07	0	0	0	1.50108e-07	0	0	0	1.16308e-05
PWY-3801: sucrose degradation II (sucrose synthase)	0.781269	0	0	0	8.97906e-06	0	0	0	0	0	0	0	0	0	0	0	0	0	0	0	0	0	0	0	0	0	0	0	0	0	0	0	0	0	0	0	0	0	0	0	0
PWY-3841: folate transformations II	0.9183	0.000177435	0.000193892	7.94946e-05	0.000130521	0.000245571	6.62881e-05	0.000268034	0.000215592	0.000227923	0.000141059	0.000267848	0.000178736	0.000230044	0.00025524	0.000211851	0.000271075	0.000320639	0.000269814	0.000163681	0.000240331	0.000100304	0.000271238	0.000198412	0.000224937	0.000308623	0.000146798	0.000250901	0.000134463	0.00019386	0.000279611	0.00023216	8.57342e-05	0.000341884	0.0003252	0.000167156	0.000257608	0.000271821	0.000186151	0.000146517	0.000232769
PWY-4041: &gamma;-glutamyl cycle	0.9183	8.85311e-07	7.76936e-06	2.29097e-06	3.43529e-05	0	0	0	1.65148e-05	2.11387e-06	6.96807e-05	8.88511e-06	7.54157e-07	0	2.24364e-06	0	0	0	7.07473e-07	2.17484e-06	0	3.94403e-05	2.30795e-06	5.27927e-07	5.60504e-07	2.52296e-07	2.41099e-05	0	1.31734e-05	3.82941e-05	1.56574e-05	0	5.021e-05	1.40048e-06	2.54924e-06	2.63816e-05	3.87421e-06	0	1.70743e-05	0	3.38227e-07
PWY-4242: pantothenate and coenzyme A biosynthesis III	0.781269	1.65461e-05	3.13239e-05	3.28949e-05	8.97318e-05	6.36419e-05	7.8219e-05	3.67723e-05	0.000107455	4.7034e-05	0.00012101	3.80199e-05	3.07784e-05	1.73903e-05	0.000107642	4.20002e-05	5.14338e-05	0.000155586	4.45206e-05	4.11297e-05	8.19847e-05	7.9112e-05	2.36221e-05	0.000136032	5.25586e-05	2.54403e-05	7.33691e-05	3.46431e-05	7.05115e-05	4.12927e-05	2.39597e-05	8.93409e-05	4.6826e-05	0.00010095	9.89426e-05	0.000103282	0.000164675	6.77975e-05	3.06441e-05	0.000157704	4.53483e-05
PWY-4321: L-glutamate degradation IV	0.885634	0	0	0	0	0	0	0	0	0	0	0	0	0	0	0	0	0	0	0	0	0	0	0	0	0	0	0	0	0	0	0	0	0	0	2.97204e-06	0	0	0	0	0
PWY-4702: phytate degradation I	0.962375	3.45456e-07	4.02315e-06	2.19863e-07	4.41099e-05	0	0	5.20984e-06	4.35497e-06	1.65059e-05	6.81123e-05	2.61749e-06	0	0	4.53326e-06	4.34089e-06	6.45912e-06	6.67911e-05	1.03389e-05	0	5.78569e-06	3.52814e-05	0	0	1.49843e-07	1.08919e-07	1.84737e-05	5.44294e-06	1.19468e-06	0	1.20166e-05	1.93073e-05	3.17627e-05	4.35852e-05	1.20504e-06	3.60852e-05	5.17026e-07	0	0	1.29513e-05	1.20031e-07
PWY-4722: creatinine degradation II	0.885634	0	0	0	0	0	0	0	0	0	0	0	0	0	0	0	0	1.91949e-06	0	0	0	0	0	0	0	0	0	0	0	0	0	0	0	0	0	0	0	0	0	0	0
PWY-4981: L-proline biosynthesis II (from arginine)	0.909263	4.46222e-07	2.27549e-05	4.59929e-05	1.23754e-05	1.77209e-05	8.58663e-05	2.80254e-05	1.88617e-05	3.74773e-05	2.1998e-05	5.3028e-06	2.08084e-05	2.06897e-05	1.05559e-05	2.31938e-05	4.40234e-05	4.20706e-05	3.01787e-05	3.66263e-05	2.8206e-05	1.35858e-05	2.17601e-05	8.40465e-05	7.49114e-06	1.1424e-05	1.40321e-05	3.72603e-05	0.000223285	6.98e-05	3.17943e-05	2.26429e-05	6.61871e-05	5.82786e-06	8.82508e-06	2.2611e-05	2.22092e-06	2.18716e-05	3.58344e-05	9.98206e-05	1.39922e-05
PWY-4984: urea cycle	0.962375	2.68839e-07	2.22026e-05	4.3594e-06	4.46705e-05	5.60212e-05	3.34838e-06	1.29925e-05	3.33491e-05	2.65264e-05	4.68986e-06	3.56652e-05	3.63447e-05	2.55913e-05	8.6271e-05	2.27155e-05	1.56465e-05	3.85245e-05	2.80319e-05	9.61349e-06	1.83206e-05	1.05444e-05	4.70073e-05	4.49688e-06	3.55805e-05	3.20235e-05	1.24291e-05	5.47853e-05	6.45215e-06	2.85046e-06	8.42553e-05	4.31644e-05	1.42456e-05	1.30608e-05	9.26625e-06	1.605e-05	2.84806e-05	6.17208e-06	4.12816e-05	1.65108e-06	2.15763e-05
PWY-5004: superpathway of L-citrulline metabolism	0.799742	0	0	0	0	0	0	0	0	0	0	0	0	0	0	0	0	0	0	0	0	0	0	1.68605e-07	0	0	0	0	0	0	0	0	0	0	0	1.01449e-06	0	0	0	0	0
PWY-5005: biotin biosynthesis II	0.991221	9.33417e-06	5.3184e-06	1.57802e-05	3.43852e-05	5.50935e-07	0	4.2504e-06	2.69796e-05	0	0	7.25072e-06	5.40161e-07	5.50262e-06	8.87708e-06	6.63049e-06	4.77644e-05	1.38818e-05	2.86637e-06	1.87804e-06	2.43752e-05	0	0	3.38978e-05	1.4223e-05	0	1.19847e-05	6.25854e-06	6.9493e-06	2.43362e-06	1.13532e-05	8.42959e-07	3.30388e-06	1.71594e-05	3.85762e-07	4.99184e-06	2.02411e-05	3.18378e-06	1.43629e-06	3.29716e-05	6.23955e-06
PWY-5022: 4-aminobutanoate degradation V	0.974818	4.98372e-06	1.41612e-05	2.54082e-05	2.40021e-05	0	5.42657e-06	2.5483e-06	1.35774e-05	8.551e-06	0	1.13357e-05	0	5.77671e-05	5.30374e-06	7.83384e-06	0	1.33236e-06	1.07495e-06	2.59495e-05	5.02138e-05	1.93344e-05	2.65746e-06	0	6.09209e-07	4.9511e-07	4.9633e-05	7.83752e-07	3.35665e-06	3.10742e-06	2.16349e-05	1.45414e-05	4.29347e-05	2.96415e-06	2.12229e-06	3.80917e-05	4.69432e-06	2.5536e-06	4.88404e-05	8.03602e-06	7.02418e-06
PWY-5028: L-histidine degradation II	0.781269	0	0	0	0	0	0	0	0	1.42806e-06	0	0	0	0	0	0	0	0	0	0	0	0	0	0	0	0	0	0	0	0	0	0	0	0	0	0	0	0	0	0	0
PWY-5030: L-histidine degradation III	0.898044	5.75061e-06	7.1778e-05	2.73262e-05	1.2301e-05	2.31495e-05	2.33627e-05	2.53269e-05	1.72187e-05	2.51459e-05	0	0	2.55006e-05	2.44908e-05	1.43125e-05	3.19606e-05	7.37054e-05	5.88211e-05	3.51697e-05	1.91085e-05	2.20738e-05	3.04084e-05	4.81013e-05	1.60971e-05	2.1831e-05	5.08491e-05	5.02985e-06	1.6469e-05	1.08169e-05	3.36193e-05	1.198e-05	4.41277e-05	3.82524e-06	9.25752e-06	2.15791e-05	3.93558e-05	3.67169e-06	5.18755e-05	5.65835e-05	1.54842e-05	3.58029e-05
PWY-5044: purine nucleotides degradation I (plants)	0.781269	0	0	0	1.02912e-06	0	0	0	0	0	0	0	0	0	0	0	0	0	0	0	0	0	0	0	0	0	0	0	0	0	0	0	0	0	0	0	0	0	0	0	0
PWY-5067: glycogen biosynthesis II (from UDP-D-Glucose)	0.781269	0	0	0	1.96388e-07	0	0	0	0	0	0	0	0	0	0	0	0	0	0	0	0	0	0	0	0	0	0	0	0	0	0	0	0	0	0	0	0	0	0	0	0
PWY-5079: L-phenylalanine degradation III	0.781269	0	0	0	9.04649e-07	0	0	0	0	0	0	0	0	0	0	0	0	0	0	0	0	0	0	0	0	0	0	0	0	0	0	0	0	0	0	0	0	0	0	0	0
PWY-5080: very long chain fatty acid biosynthesis I	0.781269	0	0	0	1.5982e-07	0	0	0	0	0	0	0	0	0	0	0	0	0	0	0	0	0	0	0	0	0	0	0	0	0	0	0	0	0	0	0	0	0	0	0	0
PWY-5083: NAD/NADH phosphorylation and dephosphorylation	0.991221	1.7167e-06	1.49329e-05	5.095e-06	5.77043e-05	0	0	0	2.52058e-05	1.5421e-05	0.00010568	1.03243e-05	2.01488e-05	1.63982e-05	3.24743e-06	0	0	0	1.09276e-06	0	1.86517e-06	5.37918e-05	7.63909e-07	4.90678e-06	5.29359e-07	3.16473e-07	4.74866e-05	0	9.27385e-06	5.60143e-05	2.90138e-05	8.53793e-07	7.5033e-05	2.73038e-06	5.20474e-06	4.37964e-05	6.84377e-06	0	2.50873e-05	1.02238e-06	5.25413e-07
PWY-5088: L-glutamate degradation VIII (to propanoate)	0.993085	0	0	0	9.65359e-06	0	0	0	0	5.38835e-06	5.80373e-05	0	0	0	0	0	0	0	8.49643e-07	0	0	2.60987e-05	0	0	0	0	0	0	0	0	0	7.76562e-07	3.66943e-06	0	0	5.82282e-06	0	0	0	0	0
PWY-5097: L-lysine biosynthesis VI	0.781269	0.000409009	0.000270444	0.000597908	0.000193802	0.000298205	0.000426098	0.000312386	0.000240574	0.000505848	0.00017561	0.000275532	0.000475607	0.000296804	0.000269685	0.000269298	0.000474013	0.000327071	0.000348276	0.000261846	0.000285073	0.000136515	0.000360951	0.000304572	0.000276384	0.000376685	0.000170861	0.000318256	0.000353328	0.000312659	0.00033443	0.00033784	0.000113002	0.000386329	0.000353847	0.000195414	0.000258692	0.000320618	0.00024843	0.000335865	0.000285404
PWY-5100: pyruvate fermentation to acetate and lactate II	0.781269	2.88333e-05	3.1584e-05	0.000100867	6.20101e-05	3.94631e-05	0.000133237	3.49572e-05	6.21329e-05	9.27158e-05	3.01341e-05	9.77319e-06	4.02027e-05	7.51054e-05	2.01463e-05	8.78643e-05	7.98844e-05	0.00014495	7.80932e-05	0.000160404	9.32555e-05	5.46517e-05	6.81117e-05	0.000158269	2.35616e-05	3.8996e-05	2.85233e-05	4.92764e-05	0.000251217	6.57562e-05	2.48203e-05	8.95229e-05	3.07004e-05	7.63222e-05	4.61057e-06	4.69536e-05	1.96093e-05	0.00011263	5.35579e-05	0.000210934	9.80667e-05
PWY-5101: L-isoleucine biosynthesis II	0.898044	2.71128e-05	6.30003e-05	1.31667e-05	1.85808e-05	3.60201e-05	9.38682e-06	6.77936e-05	3.06185e-05	4.97365e-05	0	1.21282e-05	9.81267e-06	4.44138e-05	2.46563e-05	9.31364e-05	9.81819e-05	4.86535e-05	5.0567e-05	9.19441e-05	7.74979e-06	4.03508e-05	6.24699e-05	2.14657e-05	3.65015e-05	5.17405e-05	3.67505e-05	4.80564e-05	2.49566e-06	2.45396e-05	4.58938e-05	1.33269e-05	1.04385e-05	9.76287e-05	1.46465e-05	3.66901e-05	1.35829e-06	2.97338e-05	7.59881e-05	4.46072e-05	8.48453e-05
PWY-5103: L-isoleucine biosynthesis III	0.781269	5.04197e-05	7.08397e-05	0.000232396	0.000136243	6.5538e-05	0.000203843	7.31139e-05	0.000101023	0.000142254	0.000144272	1.2996e-05	9.45264e-05	0.000152024	7.6469e-05	0.000113565	0.000117984	0.00022704	0.000125757	0.000177092	0.00016335	0.000151081	0.000103202	0.000234342	4.07565e-05	7.85606e-05	7.66513e-05	5.62823e-05	0.000156257	0.000302449	5.77017e-05	0.000191202	9.34848e-05	0.00013563	1.87564e-05	0.000126311	3.7912e-05	0.000232942	0.000159652	0.000322494	9.695e-05
PWY-5104: L-isoleucine biosynthesis IV	0.962375	2.70002e-05	2.04269e-05	0.000112773	2.04763e-05	1.16048e-05	6.94883e-05	1.76264e-06	3.94208e-05	9.1225e-05	1.93456e-05	0	1.83092e-05	8.34123e-05	3.34282e-06	8.85436e-05	8.1373e-05	8.90824e-05	4.65062e-05	0.000167285	1.11181e-05	4.23278e-05	6.63952e-05	7.10046e-05	2.23087e-05	2.24639e-05	7.68592e-06	9.55545e-06	2.79313e-05	3.75674e-05	2.41758e-05	3.36689e-05	3.89894e-05	5.23317e-06	0	3.30004e-05	5.64518e-06	9.12423e-05	9.53673e-07	0.000208876	8.49673e-05
PWY-5121: superpathway of geranylgeranyl diphosphate biosynthesis II (via MEP)	0.991221	2.08386e-06	2.32116e-05	1.62996e-05	5.24846e-05	7.68578e-06	1.90863e-05	9.7076e-07	5.19033e-05	1.41142e-05	7.01993e-05	1.51287e-05	1.83186e-05	1.47356e-05	1.0183e-06	2.66001e-05	2.28737e-05	2.53321e-05	1.31074e-05	6.88072e-05	0	6.33148e-05	7.16129e-06	7.7766e-06	7.87566e-07	2.21533e-06	2.86647e-05	0	4.80496e-05	4.9996e-05	2.92539e-05	3.21368e-05	5.70419e-05	6.36089e-06	2.11223e-06	4.53382e-05	8.69843e-06	6.96417e-06	0	6.39888e-05	4.23915e-05
PWY-5129: sphingolipid biosynthesis (plants)	0.781269	0	0	0	4.1283e-07	0	0	0	0	0	0	0	0	0	0	0	0	0	0	0	0	0	0	0	0	0	0	0	0	0	0	0	0	0	0	0	0	0	0	0	0
PWY-5136: fatty acid &beta;-oxidation II (peroxisome)	0.781269	1.53008e-06	7.6876e-06	3.30214e-06	1.92025e-05	6.19896e-07	5.8367e-06	0	1.93747e-05	1.98056e-05	1.09901e-05	7.48663e-07	2.84729e-06	1.39945e-05	4.02873e-06	9.29529e-06	1.52298e-05	3.53735e-07	3.31748e-07	3.86399e-06	8.23455e-07	4.81323e-06	1.55844e-06	1.78013e-07	0	1.65867e-06	1.91679e-05	0	9.48633e-06	2.61473e-05	1.31723e-06	2.81028e-06	5.70901e-07	2.84995e-06	0	1.46365e-05	1.74352e-06	1.72167e-07	3.03446e-06	1.99639e-05	6.57192e-06
PWY-5138: unsaturated, even numbered fatty acid &beta;-oxidation	0.991221	4.66057e-07	0	0	1.48195e-06	0	0	0	4.72683e-07	5.83082e-06	6.818e-06	7.98121e-07	0	0	0	0	0	0	0	0	0	4.25066e-07	0	1.25089e-06	2.5022e-07	1.32796e-06	1.22554e-05	0	1.38126e-07	1.9546e-05	0	0	1.35468e-07	0	0	7.80759e-06	0	0	0	0	0
PWY-5154: L-arginine biosynthesis III (via N-acetyl-L-citrulline)	0.828671	9.85544e-06	3.96644e-05	1.4472e-05	6.93218e-05	3.71825e-05	1.44308e-05	9.40614e-06	6.05771e-05	5.31102e-05	0.000126079	2.88767e-05	2.88015e-05	4.08666e-05	7.34208e-05	1.91821e-05	2.4871e-06	1.46048e-05	1.32553e-05	1.61556e-05	8.83081e-05	7.02262e-05	7.1908e-06	7.16518e-05	4.96814e-05	3.6091e-05	0.000106507	5.17739e-05	2.30497e-05	4.81434e-05	8.90123e-05	2.04562e-05	5.91127e-05	2.40686e-05	7.04097e-06	0.000104636	3.82023e-05	4.34781e-05	6.71713e-05	5.42499e-05	4.11169e-05
PWY-5173: superpathway of acetyl-CoA biosynthesis	0.962375	1.55823e-07	4.40273e-06	1.44794e-06	9.72035e-06	0	0	0	4.14485e-06	1.0078e-05	2.32871e-05	1.50811e-06	6.55679e-06	9.92763e-06	1.3634e-06	0	0	4.88147e-06	1.02386e-06	1.45007e-07	1.09342e-06	2.68423e-05	1.76378e-06	3.05826e-06	0	0	1.41452e-05	0	1.14304e-06	2.23655e-06	3.2973e-06	2.08973e-06	7.61357e-06	3.54742e-07	1.89221e-06	1.03403e-05	1.51474e-06	0	1.80045e-05	1.30946e-06	4.30598e-07
PWY-5177: glutaryl-CoA degradation	0.991221	6.02302e-06	1.30209e-05	2.88176e-05	1.86619e-05	1.16046e-05	3.9813e-05	8.52052e-06	2.87822e-05	1.79008e-05	1.28145e-05	6.14263e-07	8.41316e-06	1.70903e-05	5.19158e-06	1.90975e-05	2.62852e-05	1.372e-05	1.06517e-05	2.60571e-05	2.31278e-05	1.18535e-05	1.63283e-06	1.49002e-05	2.02254e-06	1.80788e-05	1.56897e-05	1.73109e-06	4.65096e-05	4.1232e-05	1.70054e-06	3.40391e-05	7.0697e-06	5.14752e-06	3.03236e-06	1.4337e-05	1.04371e-05	8.42046e-05	2.50809e-05	0.000103949	1.02337e-05
PWY-5181: toluene degradation III (aerobic) (via p-cresol)	0.781269	0	0	0	0	0	0	0	0	2.10369e-06	0	0	0	0	0	0	0	0	0	0	0	0	0	0	0	0	0	0	0	0	0	0	0	0	0	0	0	0	0	0	0
PWY-5188: tetrapyrrole biosynthesis I (from glutamate)	0.909263	0.000459984	3.0285e-05	0.000128865	0.00012416	2.61762e-05	7.42951e-05	2.52509e-05	3.99261e-05	9.27859e-05	9.21841e-05	3.53085e-05	3.09669e-05	6.55218e-05	3.07301e-05	4.65837e-05	9.54747e-05	0.000135066	5.64579e-05	0.000103393	6.21407e-05	7.50563e-05	4.5715e-05	9.60235e-05	5.32806e-05	3.41655e-05	4.27941e-05	4.99952e-05	0.000208121	0.000133519	3.83059e-05	4.42643e-05	5.42504e-05	7.73708e-05	2.06228e-05	7.48695e-05	1.80305e-05	9.17541e-05	5.34278e-05	0.000128257	5.45379e-05
PWY-5189: tetrapyrrole biosynthesis II (from glycine)	0.962375	7.64814e-07	2.31343e-05	6.41951e-05	6.44787e-05	6.60524e-07	3.73016e-05	0	1.7971e-05	1.8998e-05	6.6788e-05	7.67531e-06	5.4403e-06	1.81492e-05	5.82357e-06	1.70676e-05	1.85239e-05	1.60212e-06	1.5421e-05	5.67274e-05	2.09171e-06	4.95099e-05	6.58517e-07	2.98487e-06	1.50721e-06	1.62773e-06	2.70216e-05	2.62669e-05	8.79322e-06	3.98827e-05	2.04877e-05	1.63079e-05	4.31773e-05	3.15884e-06	3.64086e-06	4.02455e-05	2.49253e-06	2.20832e-06	1.71554e-06	4.73952e-05	2.45695e-05
PWY-5198: factor 420 biosynthesis	0.829459	0	0	0	0	0	4.51852e-06	0	0	1.03662e-05	0	0	0	0	0	1.0591e-05	9.94194e-06	0	3.74245e-06	4.74316e-05	2.13708e-07	3.28693e-06	0	0	0	9.49184e-07	0	0	0	0	0	2.30966e-06	4.58189e-06	2.2728e-07	0	2.70372e-06	0	0	0	2.3312e-05	1.45993e-05
PWY-5304: superpathway of sulfur oxidation (Acidianus ambivalens)	0.781269	0	0	0	1.05478e-06	0	0	0	0	0	0	0	0	0	0	0	0	0	0	0	0	0	0	0	0	0	0	0	0	0	0	0	0	0	0	0	0	0	0	0	0
PWY-5306: superpathway of thiosulfate metabolism (Desulfovibrio sulfodismutans)	0.781269	0	0	0	1.10979e-06	0	0	0	0	0	0	0	0	0	0	0	0	0	0	0	0	0	0	0	0	0	0	0	0	0	0	0	0	0	0	0	0	0	0	0	0
PWY-5345: superpathway of L-methionine biosynthesis (by sulfhydrylation)	0.962375	4.25463e-06	3.43549e-05	3.32121e-05	3.9211e-05	2.59733e-05	4.69221e-05	3.17902e-05	2.3346e-05	4.88002e-05	6.47359e-05	2.50148e-05	2.02853e-05	3.91571e-05	3.35093e-05	5.08151e-06	5.98179e-05	0.000102827	1.37983e-05	1.20714e-05	1.07583e-05	5.05253e-05	1.12661e-05	1.31318e-05	3.61998e-06	2.88992e-05	4.99657e-05	5.3769e-06	1.79582e-05	5.09078e-05	4.69381e-05	6.43682e-05	4.73415e-05	8.7363e-05	1.13778e-05	6.35873e-05	1.67903e-05	9.88523e-06	6.38807e-05	4.89921e-05	4.38241e-05
PWY-5347: superpathway of L-methionine biosynthesis (transsulfuration)	0.885634	0.000141242	4.85403e-05	0.000133192	5.39986e-05	3.62295e-05	0.000102517	3.3308e-05	6.68178e-05	8.28706e-05	8.03889e-05	4.54116e-05	3.59942e-05	7.31796e-05	3.89742e-05	6.19658e-05	0.000147642	3.64661e-05	5.49924e-05	0.000119908	9.64169e-05	8.21753e-05	5.55595e-05	0.000115575	4.05265e-05	2.99565e-05	5.26459e-05	6.5663e-05	0.000104513	9.56193e-05	6.14899e-05	0.000102195	7.05132e-05	6.79583e-05	1.52106e-05	5.737e-05	1.78372e-05	0.000161352	8.32324e-05	0.000177835	8.12412e-05
PWY-5367: petroselinate biosynthesis	0.885634	3.99507e-05	1.26265e-05	8.83929e-07	0	2.44648e-05	1.23585e-05	2.15381e-05	0.000174185	8.19295e-07	2.2475e-07	2.79331e-05	1.11571e-05	2.59824e-05	5.4824e-06	9.65074e-05	8.71743e-06	3.92363e-06	2.13918e-05	2.07258e-05	2.89467e-05	1.41581e-06	0	3.20909e-05	3.49613e-05	0	1.05516e-05	3.21764e-05	1.17845e-05	0.000100557	2.09254e-06	3.57153e-06	2.46315e-06	0	0	1.6978e-06	1.85176e-06	7.51119e-05	6.21746e-07	7.10026e-05	1.11474e-05
PWY-5381: pyridine nucleotide cycling (plants)	0.781269	0	0	0	1.52244e-06	0	0	0	0	0	0	0	0	0	0	0	0	0	0	0	0	0	0	0	0	0	0	0	0	0	0	0	0	0	0	0	0	0	0	0	0
PWY-5384: sucrose degradation IV (sucrose phosphorylase)	0.898044	2.58573e-06	1.16466e-05	2.80877e-06	2.1145e-05	4.54878e-06	0	0	5.74895e-06	1.49234e-06	3.8099e-05	4.99049e-06	1.17909e-06	7.98928e-06	7.41225e-07	8.26714e-07	1.2539e-06	4.70236e-06	1.03679e-06	3.31408e-06	4.53967e-06	3.93352e-05	2.42973e-07	9.73541e-06	8.98559e-07	7.2749e-06	2.17089e-05	0	0.00012557	1.46809e-06	9.87557e-06	0	3.35722e-05	1.53978e-06	2.51278e-06	2.17341e-05	3.23223e-06	2.08649e-05	0	6.99228e-07	7.6166e-06
PWY-5415: catechol degradation I (meta-cleavage pathway)	0.962375	0	0	0	0	0	0	0	4.11633e-06	0	0	0	0	0	7.22851e-07	0	0	0	0	0	0	0	0	0	0	0	1.27475e-06	0	0	0	0	0	0	0	0	0	0	0	1.2862e-05	0	0
PWY-5417: catechol degradation III (ortho-cleavage pathway)	0.962375	0	0	0	0	0	0	0	0	3.02298e-06	0	0	0	0	0	0	0	0	0	0	0	6.5391e-07	0	0	0	0	0	0	0	0	0	0	0	0	0	0	0	0	0	0	0
PWY-5431: aromatic compounds degradation via &beta;-ketoadipate	0.962375	0	0	0	0	0	0	0	0	3.02298e-06	0	0	0	0	0	0	0	0	0	0	0	6.5391e-07	0	0	0	0	0	0	0	0	0	0	0	0	0	0	0	0	0	0	0
PWY-5464: superpathway of cytosolic glycolysis (plants), pyruvate dehydrogenase and TCA cycle	0.962375	6.31594e-07	7.00233e-06	0	8.21297e-06	0	0	0	1.09843e-05	3.98317e-06	6.33241e-06	4.05934e-06	2.15539e-06	8.80557e-06	4.11796e-06	0	0	2.6699e-06	3.07088e-06	8.03359e-07	2.36588e-06	0	4.97288e-06	1.33568e-05	0	0	7.72707e-06	0	3.24293e-06	8.08607e-06	0	4.55881e-06	1.07885e-05	0	2.45366e-06	2.15472e-06	0	9.57844e-07	0	1.80467e-06	1.54367e-06
PWY-5484: glycolysis II (from fructose 6-phosphate)	0.868034	2.55194e-05	5.77452e-05	8.20529e-05	0.000105318	9.30458e-05	4.89737e-05	5.01059e-05	0.000135858	6.99303e-05	0.000155494	7.14774e-05	5.52074e-05	6.88467e-05	0.000149358	6.13758e-05	6.0264e-05	3.38785e-05	4.48442e-05	0.000109754	5.80668e-05	0.000118767	7.31704e-05	5.76684e-05	0.000104465	9.26076e-05	9.15801e-05	5.60908e-05	0.000133318	5.93147e-05	0.000208385	7.45089e-05	0.000104668	5.74841e-05	0.000173967	0.000137323	0.000200151	6.21407e-05	8.88516e-05	0.000127669	7.99205e-05
PWY-5505: L-glutamate and L-glutamine biosynthesis	0.781269	1.57657e-06	1.33177e-05	9.45199e-06	2.77926e-05	0	4.93422e-06	0	7.60726e-06	4.07062e-05	0	8.80009e-06	4.50535e-06	1.98305e-05	8.8502e-07	1.27466e-05	1.86412e-05	0	1.32108e-05	1.38963e-06	1.63992e-05	2.85216e-05	0	6.39442e-07	1.45448e-07	0	2.27055e-05	2.23407e-07	4.19094e-06	4.87195e-06	1.44931e-05	9.27394e-07	6.92764e-06	6.62267e-07	3.55382e-06	2.18049e-05	2.09624e-06	0	0	0	8.57311e-07
PWY-5509: adenosylcobalamin biosynthesis from cobyrinate a,c-diamide I	0.885634	0	0	0	0	0	0	0	0	0	0	0	0	0	0	0	0	0	0	0	0	0	0	0	0	0	0	0	0	0	0	9.26877e-06	0	0	0	0	0	0	0	0	0
PWY-5514: UDP-N-acetyl-D-galactosamine biosynthesis II	0.781269	0	0	0	3.54746e-07	0	0	0	0	0	0	0	0	0	0	0	0	0	0	0	0	0	0	0	0	0	0	0	0	0	0	0	0	0	0	0	0	0	0	0	0
PWY-561: superpathway of glyoxylate cycle and fatty acid degradation	0.829459	0	1.28766e-05	2.56842e-06	3.10179e-05	0	0	0	1.48535e-05	1.47482e-05	2.2619e-05	1.62865e-06	0	1.76344e-05	2.79962e-06	0	0	0	5.76613e-07	0	0	1.03793e-05	0	0	0	0	2.75534e-05	0	8.99591e-06	1.30412e-05	2.95767e-06	0	1.35283e-06	3.19045e-06	0	2.3515e-05	2.45214e-06	0	0	0	1.26728e-06
PWY-5651: L-tryptophan degradation to 2-amino-3-carboxymuconate semialdehyde	0.781269	0	0	0	1.93293e-07	0	0	0	0	0	0	0	0	0	0	0	0	0	0	0	0	0	0	0	0	0	0	0	0	0	0	0	0	0	0	0	0	0	0	0	0
PWY-5656: mannosylglycerate biosynthesis I	0.962375	0	0	0	3.04636e-05	0	0	0	3.17917e-06	2.43547e-07	3.63016e-05	4.9246e-06	0	0	3.28152e-07	0	0	0	2.71664e-06	0	0	3.09812e-06	0	0	2.60018e-07	0	7.94442e-06	0	2.03473e-07	0	5.37938e-07	0	4.87952e-06	8.63599e-07	4.21632e-07	9.60629e-06	1.00012e-06	0	0	0	0
PWY-5659: GDP-mannose biosynthesis	0.898044	5.53196e-05	5.82614e-05	0.000184861	4.22309e-05	0.000133485	6.51697e-05	6.77987e-05	0.000112301	0.000362383	0.000122513	5.49005e-05	3.92005e-05	0.000111172	8.95038e-05	4.78751e-05	0.000104441	0.00011501	8.52366e-05	5.99721e-05	9.06814e-05	5.97241e-05	4.87929e-05	6.98881e-05	5.85092e-05	5.41972e-05	8.88172e-05	3.84889e-05	7.10916e-05	7.24783e-05	9.02819e-05	8.58727e-05	4.63236e-05	5.70372e-05	9.13624e-05	8.92923e-05	0.000155356	0.000148085	6.86916e-05	0.000114652	3.81724e-05
PWY-5667: CDP-diacylglycerol biosynthesis I	0.781269	0.000546759	0.000252901	0.000380387	0.000230919	0.000247142	0.000408296	0.000281174	0.000296539	0.000242438	0.00010603	0.000288481	0.000434829	0.000314634	0.000245833	0.00026075	0.000439479	0.000220802	0.000241985	0.000256057	0.000281313	0.000104893	0.000377951	0.000356638	0.000264051	0.00028257	0.000158628	0.000325753	0.000389483	0.000323737	0.000309728	0.000298293	0.000121808	0.000269084	0.000367339	0.00013536	0.000263275	0.000363772	0.000266401	0.00039683	0.000265998
PWY-5675: nitrate reduction V (assimilatory)	0.781269	0	0	0	0	0	0	0	0	0	0	0	0	0	0	0	0	0	0	0	0	4.19754e-07	0	0	0	0	0	0	0	0	0	0	5.73367e-07	0	0	3.47992e-06	0	0	0	0	0
PWY-5676: acetyl-CoA fermentation to butanoate II	0.922443	1.04987e-05	1.71222e-05	2.28136e-05	3.15547e-05	1.94903e-05	1.51634e-05	2.36858e-05	2.12168e-05	2.71893e-05	0	7.40533e-06	1.40078e-05	8.07222e-06	7.34254e-06	1.97689e-05	1.88235e-05	1.44974e-05	3.1821e-05	1.698e-05	2.45587e-05	7.68571e-06	4.19876e-05	1.73423e-05	5.57e-06	0	1.16431e-05	9.20884e-06	2.25875e-05	1.96412e-05	1.61768e-05	2.63994e-05	4.52987e-06	1.63157e-06	6.35529e-06	2.3959e-05	4.89001e-06	2.63714e-05	2.80392e-05	2.31361e-05	0
PWY-5686: UMP biosynthesis	0.781269	0.000588777	0.000313444	0.000634618	0.000200007	0.000320327	0.000529193	0.000313015	0.000296606	0.000582178	0.000195996	0.000324566	0.000436871	0.000337949	0.000293274	0.000307442	0.000514134	0.000441585	0.000341058	0.000319816	0.000332015	0.000181281	0.00038777	0.000422289	0.000288399	0.000368457	0.000192982	0.000332089	0.000493213	0.000433219	0.00029799	0.000359507	0.000106088	0.000390248	0.000336013	0.000231797	0.000277215	0.000410091	0.000287317	0.000474686	0.000288531
PWY-5690: TCA cycle II (plants and fungi)	0.828671	2.25586e-06	3.90885e-05	5.07645e-05	5.35897e-05	2.72127e-05	2.89271e-05	1.40967e-06	1.5544e-05	4.86171e-05	9.76296e-05	1.18381e-05	1.0483e-05	3.58825e-05	8.10492e-06	2.21433e-05	3.70325e-05	3.61299e-06	1.71115e-05	2.66506e-05	5.2318e-06	6.85692e-05	8.71341e-06	2.09476e-05	4.1534e-06	6.79386e-06	4.06363e-05	1.19643e-05	2.23771e-05	1.54244e-05	2.41042e-05	2.64392e-05	5.34777e-05	8.74289e-06	3.38166e-06	4.19622e-05	3.52606e-06	2.98142e-05	5.63463e-05	1.78952e-05	1.87528e-05
PWY-5692: allantoin degradation to glyoxylate II	0.939305	4.10356e-07	1.58338e-06	0	1.13798e-06	0	0	0	0	2.43113e-06	0	0	0	0	0	0	0	3.73795e-07	2.30414e-07	0	0	7.59786e-07	0	0	0	0	8.06283e-07	0	1.66657e-06	0	5.45271e-07	0	0	4.29127e-07	0	1.43417e-06	0	0	0	0	2.01862e-07
PWY-5695: urate biosynthesis/inosine 5'-phosphate degradation	0.939305	0.000297136	0.000227684	0.00030373	0.00017756	0.000290902	0.00027518	0.000275548	0.000169156	0.000273606	0.000194702	0.000243798	0.000201708	0.000240692	0.000252242	0.000211314	0.000385393	0.000108379	0.000285529	0.000188099	0.000234379	0.000160422	0.000271214	0.000249109	0.000177874	0.000360655	0.000174714	0.000250057	0.000118687	0.000140812	0.000330831	0.000277672	0.000140586	0.0003261	0.000309955	0.000203719	0.00025803	0.000277763	0.000259151	0.000151105	0.000242325
PWY-5705: allantoin degradation to glyoxylate III	0.991221	1.05571e-06	4.80577e-06	0	2.18833e-05	0	0	0	3.65691e-06	5.00166e-06	2.28809e-05	4.47391e-06	0	0	3.50631e-07	0	0	3.73795e-07	3.23492e-07	0	0	2.55437e-05	0	0	1.44746e-07	0	1.51315e-05	0	2.10758e-06	0	9.31689e-06	0	2.53827e-05	8.04772e-07	4.57988e-07	1.01379e-05	6.17262e-07	0	0	0	2.01862e-07
PWY-5723: Rubisco shunt	0.991221	1.1551e-06	1.74015e-05	4.30142e-06	7.44189e-05	0	0	0	1.93204e-05	5.02539e-06	7.44863e-05	1.6313e-05	1.90517e-06	3.14786e-07	8.41585e-06	0	0	0	8.31294e-07	0	0	6.12403e-05	2.24333e-06	8.29483e-07	1.08291e-06	0	4.73374e-05	0	1.22964e-05	6.57298e-05	3.00438e-05	0	3.0106e-05	3.17062e-06	5.32021e-06	5.68507e-05	4.17746e-06	0	3.07854e-05	1.98614e-06	0
PWY-5747: 2-methylcitrate cycle II	0.829459	0	8.49904e-06	5.90391e-07	0	0	0	0	1.28748e-06	0	1.43008e-05	0	0	0	6.79421e-07	0	0	0	0	0	0	0	0	0	0	0	4.44503e-06	0	0	9.68032e-07	0	0	7.51096e-07	0	0	1.69631e-06	0	0	0	0	0
PWY-5791: 1,4-dihydroxy-2-naphthoate biosynthesis II (plants)	0.829459	2.62716e-06	1.06463e-05	3.50133e-06	3.30932e-05	0	0	0	1.71569e-05	4.52697e-06	5.88163e-05	8.18374e-06	2.41773e-05	4.07626e-07	7.05446e-06	0	0	6.15666e-07	2.02782e-06	9.47636e-07	2.65048e-05	3.96481e-05	0	2.23776e-05	1.63292e-06	0	3.29397e-05	0	5.88216e-06	1.86739e-05	2.28609e-05	3.61248e-06	4.86236e-05	1.91468e-06	6.70364e-06	3.06242e-05	1.75696e-05	7.8585e-06	1.60694e-05	4.33274e-07	2.63319e-06
PWY-5837: 1,4-dihydroxy-2-naphthoate biosynthesis I	0.829459	2.62716e-06	1.06463e-05	3.50133e-06	3.30932e-05	0	0	0	1.71569e-05	4.52697e-06	5.88163e-05	8.18374e-06	2.41773e-05	4.07626e-07	7.05446e-06	0	0	6.15666e-07	2.02782e-06	9.47636e-07	2.65048e-05	3.96481e-05	0	2.23776e-05	1.63292e-06	0	3.29397e-05	0	5.88216e-06	1.86739e-05	2.28609e-05	3.61248e-06	4.86236e-05	1.91468e-06	6.70364e-06	3.06242e-05	1.75696e-05	7.8585e-06	1.60694e-05	4.33274e-07	2.63319e-06
PWY-5838: superpathway of menaquinol-8 biosynthesis I	1	1.05302e-06	2.32865e-05	6.75138e-06	6.07353e-05	0	0	0	3.16617e-05	7.55236e-06	0.000105796	2.11474e-05	0	0	1.07747e-05	0	0	0	3.61568e-06	0	0	4.6399e-05	0	0	3.35109e-06	0	6.42363e-05	0	1.37754e-05	2.34167e-06	5.01025e-05	0	6.22756e-05	4.50803e-06	9.19892e-06	6.06101e-05	1.28405e-05	0	3.95821e-05	0	1.76005e-06
PWY-5840: superpathway of menaquinol-7 biosynthesis	0.809038	6.95798e-06	2.32865e-05	1.15722e-05	5.80042e-05	0	0	0	3.16617e-05	1.31885e-05	0.000105796	1.6136e-05	0	1.38822e-06	9.16421e-07	0	0	1.8799e-06	6.34509e-06	3.15901e-06	6.25955e-05	4.6399e-05	0	1.10226e-05	0	0	6.26964e-05	0	1.42243e-05	2.34167e-06	5.01025e-05	1.13555e-05	6.21196e-05	3.89727e-06	8.54101e-06	5.91847e-05	2.81588e-06	2.16589e-05	3.73804e-05	1.44526e-06	8.16732e-06
PWY-5845: superpathway of menaquinol-9 biosynthesis	0.962375	0	2.32865e-05	0	5.80042e-05	0	0	0	3.16617e-05	7.55236e-06	0.000105796	1.6136e-05	0	0	0	0	0	0	3.61568e-06	0	0	4.6399e-05	0	0	0	0	6.26964e-05	0	3.03564e-06	2.34167e-06	5.01025e-05	0	6.21196e-05	0	8.54101e-06	5.91847e-05	2.81588e-06	0	1.74836e-05	0	0
PWY-5850: superpathway of menaquinol-6 biosynthesis I	0.962375	0	2.32865e-05	0	5.80042e-05	0	0	0	3.16617e-05	7.55236e-06	0.000105796	1.6136e-05	0	0	0	0	0	0	3.61568e-06	0	0	4.6399e-05	0	0	0	0	6.26964e-05	0	3.03564e-06	2.34167e-06	5.01025e-05	0	6.21196e-05	0	8.54101e-06	5.91847e-05	2.81588e-06	0	1.74836e-05	0	0
PWY-5855: ubiquinol-7 biosynthesis (prokaryotic)	0.991221	0	7.3623e-06	5.04725e-07	2.14995e-05	0	0	0	7.1818e-06	6.26703e-06	2.68958e-05	4.94596e-06	8.22724e-07	8.82302e-07	1.29615e-06	0	0	0	1.47167e-06	0	0	2.32646e-05	4.44259e-07	0	0	0	2.01974e-05	0	2.02313e-06	2.22291e-05	8.44421e-06	0	3.18135e-05	2.57555e-06	8.2243e-07	2.14261e-05	1.47886e-06	0	1.68019e-05	0	0
PWY-5856: ubiquinol-9 biosynthesis (prokaryotic)	0.991221	0	7.3623e-06	5.04725e-07	2.14995e-05	0	0	0	7.1818e-06	6.26703e-06	2.68958e-05	4.94596e-06	8.22724e-07	8.82302e-07	1.29615e-06	0	0	0	1.47167e-06	0	0	2.32646e-05	4.44259e-07	0	0	0	2.01974e-05	0	2.02313e-06	2.22291e-05	8.44421e-06	0	3.18135e-05	2.57555e-06	8.2243e-07	2.14261e-05	1.47886e-06	0	1.68019e-05	0	0
PWY-5857: ubiquinol-10 biosynthesis (prokaryotic)	0.991221	0	7.3623e-06	5.04725e-07	2.14995e-05	0	0	0	7.1818e-06	6.26703e-06	2.68958e-05	4.94596e-06	8.22724e-07	8.82302e-07	1.29615e-06	0	0	0	1.47167e-06	0	0	2.32646e-05	4.44259e-07	0	0	0	2.01974e-05	0	2.02313e-06	2.22291e-05	8.44421e-06	0	3.18135e-05	2.57555e-06	8.2243e-07	2.14261e-05	1.47886e-06	0	1.68019e-05	0	0
PWY-5860: superpathway of demethylmenaquinol-6 biosynthesis I	0.962375	0	1.62841e-05	0	4.69137e-05	0	0	0	2.41526e-05	5.06471e-06	8.70467e-05	1.10279e-05	0	0	0	0	0	0	2.42242e-06	0	0	4.16116e-05	0	0	0	0	4.85704e-05	0	2.04653e-06	1.60127e-06	3.53669e-05	0	5.3009e-05	0	5.75022e-06	4.62312e-05	1.88404e-06	0	1.20695e-05	0	0
PWY-5861: superpathway of demethylmenaquinol-8 biosynthesis	1	7.08271e-07	1.62841e-05	4.53272e-06	4.96208e-05	0	0	0	2.41526e-05	5.06471e-06	8.70467e-05	1.45666e-05	0	0	7.27988e-06	0	0	0	2.42242e-06	0	0	4.16116e-05	0	0	2.24794e-06	0	4.99622e-05	0	9.67188e-06	1.60127e-06	3.53669e-05	0	5.31795e-05	3.01828e-06	6.19787e-06	4.75413e-05	8.70323e-06	0	2.86087e-05	0	1.17645e-06
PWY-5862: superpathway of demethylmenaquinol-9 biosynthesis	0.962375	0	1.62841e-05	0	4.69137e-05	0	0	0	2.41526e-05	5.06471e-06	8.70467e-05	1.10279e-05	0	0	0	0	0	0	2.42242e-06	0	0	4.16116e-05	0	0	0	0	4.85704e-05	0	2.04653e-06	1.60127e-06	3.53669e-05	0	5.3009e-05	0	5.75022e-06	4.62312e-05	1.88404e-06	0	1.20695e-05	0	0
PWY-5863: superpathway of phylloquinol biosynthesis	0.9183	2.514e-06	8.59569e-06	3.61419e-06	3.03239e-05	0	0	0	1.69799e-05	2.54703e-06	5.68785e-05	5.63048e-06	1.21921e-05	4.57615e-07	7.08933e-07	0	0	6.92897e-07	2.01449e-06	1.03938e-06	0	3.70741e-05	0	5.14033e-06	0	0	2.91193e-05	0	6.27488e-06	1.86062e-05	1.88532e-05	3.98051e-06	4.27726e-05	1.81886e-06	2.90385e-06	2.77425e-05	6.79002e-06	8.7434e-06	1.54737e-05	4.93447e-07	0
PWY-5870: ubiquinol-8 biosynthesis (eukaryotic)	0.781269	0	0	0	7.95795e-07	0	0	0	0	0	0	0	0	0	0	0	0	0	0	0	0	0	0	0	0	0	0	0	0	0	0	0	0	0	0	0	0	0	0	0	0
PWY-5871: ubiquinol-9 biosynthesis (eukaryotic)	0.91443	0	0	0	6.39132e-07	3.13796e-06	0	6.44292e-06	0	0	0	0	0	0	0	0	4.40638e-07	0	0	4.55701e-06	4.86591e-07	0	0	0	0	0	0	0	0	0	0	5.31172e-06	0	0	0	0	0	3.3788e-07	0	0	0
PWY-5873: ubiquinol-7 biosynthesis (eukaryotic)	0.91443	0	0	0	6.39132e-07	3.13796e-06	0	6.44292e-06	0	0	0	0	0	0	0	0	4.40638e-07	0	0	4.55701e-06	4.86591e-07	0	0	0	0	0	0	0	0	0	0	5.31172e-06	0	0	0	0	0	3.3788e-07	0	0	0
PWY-5896: superpathway of menaquinol-10 biosynthesis	0.962375	0	2.32865e-05	0	5.80042e-05	0	0	0	3.16617e-05	7.55236e-06	0.000105796	1.6136e-05	0	0	0	0	0	0	3.61568e-06	0	0	4.6399e-05	0	0	0	0	6.26964e-05	0	3.03564e-06	2.34167e-06	5.01025e-05	0	6.21196e-05	0	8.54101e-06	5.91847e-05	2.81588e-06	0	1.74836e-05	0	0
PWY-5897: superpathway of menaquinol-11 biosynthesis	0.898044	6.57388e-06	2.81896e-05	1.02408e-05	6.12735e-05	0	0	0	3.60622e-05	1.33031e-05	0.000108002	2.2987e-05	6.42576e-05	1.21706e-06	2.01608e-05	0	0	1.83277e-06	5.98665e-06	2.79587e-06	6.23391e-05	4.76906e-05	0	3.80993e-05	4.80922e-06	0	6.8389e-05	0	1.51117e-05	2.80498e-05	5.93136e-05	1.03903e-05	6.59622e-05	5.68266e-06	1.92247e-05	6.34292e-05	4.67764e-05	2.10309e-05	4.07029e-05	1.27802e-06	7.7199e-06
PWY-5898: superpathway of menaquinol-12 biosynthesis	0.898044	6.57388e-06	2.81896e-05	1.02408e-05	6.12735e-05	0	0	0	3.60622e-05	1.33031e-05	0.000108002	2.2987e-05	6.42576e-05	1.21706e-06	2.01608e-05	0	0	1.83277e-06	5.98665e-06	2.79587e-06	6.23391e-05	4.76906e-05	0	3.80993e-05	4.80922e-06	0	6.8389e-05	0	1.51117e-05	2.80498e-05	5.93136e-05	1.03903e-05	6.59622e-05	5.68266e-06	1.92247e-05	6.34292e-05	4.67764e-05	2.10309e-05	4.07029e-05	1.27802e-06	7.7199e-06
PWY-5899: superpathway of menaquinol-13 biosynthesis	0.898044	6.57388e-06	2.81896e-05	1.02408e-05	6.12735e-05	0	0	0	3.60622e-05	1.33031e-05	0.000108002	2.2987e-05	6.42576e-05	1.21706e-06	2.01608e-05	0	0	1.83277e-06	5.98665e-06	2.79587e-06	6.23391e-05	4.76906e-05	0	3.80993e-05	4.80922e-06	0	6.8389e-05	0	1.51117e-05	2.80498e-05	5.93136e-05	1.03903e-05	6.59622e-05	5.68266e-06	1.92247e-05	6.34292e-05	4.67764e-05	2.10309e-05	4.07029e-05	1.27802e-06	7.7199e-06
PWY-5910: superpathway of geranylgeranyldiphosphate biosynthesis I (via mevalonate)	0.962375	2.81577e-07	0	0	5.64657e-07	0	0	0	5.86946e-06	0	0	0	1.46106e-06	0	0	5.13723e-07	0	0	3.83417e-07	4.06093e-06	0	2.40376e-06	0	0	0	0	0	0	1.5789e-05	0	0	2.2839e-06	1.19201e-06	0	0	0	9.15503e-07	0	0	2.31015e-06	0
PWY-5913: TCA cycle VI (obligate autotrophs)	0.829459	5.80515e-07	9.57842e-06	6.93325e-06	3.06877e-05	2.39171e-06	0.000162154	6.06227e-05	5.20379e-06	8.29594e-05	6.29442e-05	8.81032e-05	7.93058e-05	1.43619e-05	6.07602e-07	9.04952e-05	0.000179483	9.31688e-05	6.73202e-06	9.6991e-05	1.93984e-06	3.31363e-05	1.31247e-05	9.55942e-05	0.000101405	3.49873e-06	1.98419e-05	0.000104822	2.28293e-05	6.00193e-06	1.25571e-05	3.71369e-07	4.22244e-05	4.4298e-07	2.11341e-06	2.368e-05	1.44956e-06	0	6.33325e-05	0.000197936	1.62768e-07
PWY-5918: superpathay of heme biosynthesis from glutamate	0.9183	1.58984e-06	1.89981e-05	3.0974e-05	1.37394e-05	1.5823e-06	0	0	2.59686e-05	1.01343e-05	3.17283e-05	8.22517e-06	1.05411e-05	1.28853e-05	1.14549e-05	0	1.45412e-06	8.10833e-07	1.01091e-05	1.85987e-06	4.52121e-06	3.08544e-06	5.01185e-07	6.5145e-06	3.49563e-06	5.59013e-07	3.11034e-05	5.57338e-06	1.01569e-05	4.23565e-05	7.71353e-06	3.74987e-06	7.20405e-06	5.39014e-06	6.85678e-06	1.56316e-05	5.39065e-06	4.79216e-06	2.3356e-05	2.21585e-06	4.38941e-06
PWY-5920: superpathway of heme biosynthesis from glycine	0.962375	8.72885e-07	1.22929e-05	6.30056e-07	2.86392e-06	0	0	0	1.57608e-05	0	2.92463e-06	0	0	8.78806e-06	5.89249e-06	0	0	0	8.49652e-07	0	0	0	0	4.32865e-07	1.18337e-06	0	2.44447e-05	0	1.35605e-06	0	0	8.32851e-07	2.44774e-06	1.75001e-06	4.04343e-06	1.28984e-06	3.22712e-06	0	3.09316e-06	0	3.27676e-07
PWY-5941: glycogen degradation II (eukaryotic)	0.781269	0	2.28543e-06	0	1.25073e-06	3.58112e-06	0	0	0	0	0	6.42865e-06	4.36703e-06	5.81826e-06	4.14985e-06	0	1.64467e-05	1.01633e-05	1.87335e-06	2.15339e-05	6.17885e-06	1.07775e-05	8.25987e-07	3.09603e-05	6.31059e-06	1.99065e-06	4.72901e-06	0	5.29609e-06	4.3176e-05	8.67155e-07	2.9634e-06	0	4.20989e-06	0	5.1658e-06	2.1938e-06	9.50782e-06	3.17445e-05	1.62873e-05	3.57037e-06
PWY-5971: palmitate biosynthesis II (bacteria and plants)	0.829459	7.11063e-07	2.51231e-05	2.52931e-05	0	8.64934e-06	4.44842e-06	3.34512e-05	6.39575e-05	1.21729e-05	1.81705e-05	1.72502e-05	3.98211e-05	3.08786e-05	9.18718e-06	1.05754e-06	5.95173e-05	1.95482e-06	1.66625e-05	0	4.96196e-06	4.47564e-05	0	8.55155e-06	5.14738e-07	0	5.75955e-05	5.79334e-06	1.23214e-05	2.01261e-05	4.30107e-05	1.84223e-05	5.69676e-05	0	0	4.43794e-05	4.15308e-05	1.66606e-05	2.97749e-05	0	1.22151e-06
PWY-5973: cis-vaccenate biosynthesis	0.781269	0.000125509	0.000206138	0.000361433	0.000109697	0.000223541	0.000293509	0.000231091	0.000200034	0.000271973	0.000112291	0.000208938	0.000116704	0.000214714	0.00017603	0.000184401	0.000304878	0.00017023	0.000230514	0.000136344	0.000212297	0.000103139	0.000206752	0.000126486	0.000226271	0.000215231	0.000143828	0.000234359	0.000241801	0.000116882	0.000208867	0.000174248	6.34995e-05	0.000192389	0.000154967	0.000127858	0.000201883	0.000180618	0.000214279	0.000162573	0.000170879
PWY-5989: stearate biosynthesis II (bacteria and plants)	0.91443	4.84985e-05	1.77198e-05	2.18793e-05	4.40411e-05	3.35637e-05	1.56444e-05	2.98137e-05	0.000119464	9.05723e-06	6.92656e-05	3.55507e-05	2.7065e-05	3.32966e-05	8.05278e-06	6.60663e-05	4.13845e-05	5.64685e-06	2.83629e-05	2.66968e-05	3.62277e-05	4.80355e-05	1.7529e-06	3.79569e-05	4.38439e-05	2.61458e-07	4.0666e-05	4.20594e-05	1.45576e-05	3.20505e-05	3.46706e-05	1.24972e-05	6.1516e-05	1.20348e-05	3.8184e-06	4.14383e-05	3.57776e-05	8.01208e-05	3.80129e-05	7.40818e-05	1.57895e-05
PWY-6071: superpathway of phenylethylamine degradation	0.885634	0	0	0	0	0	0	0	0	0	0	0	0	0	0	0	0	0	0	0	0	0	0	0	0	0	0	0	0	0	0	0	0	0	0	2.99829e-06	0	0	0	0	0
PWY-6075: ergosterol biosynthesis I	0.781269	0	0	0	1.28587e-07	0	0	0	0	0	0	0	0	0	0	0	0	0	0	0	0	0	0	0	0	0	0	0	0	0	0	0	0	0	0	0	0	0	0	0	0
PWY-6113: superpathway of mycolate biosynthesis	0.781269	7.46267e-07	2.37219e-05	1.05792e-05	0	8.899e-06	4.55721e-06	3.20046e-05	6.4861e-05	7.17395e-06	3.63949e-06	1.74452e-05	3.46464e-05	3.03047e-05	8.85518e-06	1.109e-06	4.56263e-05	1.99801e-06	1.66878e-05	0	5.15681e-06	1.76443e-05	0	8.85627e-06	5.3994e-07	0	4.62678e-05	6.0136e-06	1.19901e-05	2.32949e-05	2.15348e-05	1.51895e-05	2.68237e-05	0	0	1.96009e-05	1.98909e-05	1.73178e-05	8.89716e-06	0	1.27493e-06
PWY-6121: 5-aminoimidazole ribonucleotide biosynthesis I	0.9183	0.000540632	0.000213359	0.000358866	0.000198321	0.000236506	0.000440073	0.000152326	0.000228823	0.00057057	0.000183084	0.000223529	0.000139269	0.000264651	0.000203778	0.000217633	0.000326302	0.000415503	0.000246248	0.000270382	0.000281668	0.000153491	0.000292599	0.000426525	0.000198005	0.000248731	0.000137482	0.00019974	0.000342179	0.000389037	0.000183007	0.00026641	7.3356e-05	0.000241215	0.000160628	0.000200073	0.000104391	0.000333697	0.000221028	0.000425193	0.000220656
PWY-6122: 5-aminoimidazole ribonucleotide biosynthesis II	0.9183	0.000532543	0.000208725	0.000383229	0.000199747	0.000213808	0.00048839	0.000132356	0.000212605	0.00056137	0.000179458	0.00020403	0.000140656	0.000246708	0.000184083	0.000203781	0.000312968	0.0003995	0.000225366	0.000267026	0.000261721	0.00015749	0.000272668	0.000423414	0.000178163	0.000222205	0.000127026	0.000180001	0.000345911	0.000387003	0.000161165	0.000265643	6.67967e-05	0.000215718	0.000137909	0.000194307	8.83318e-05	0.000318761	0.000207963	0.000434531	0.00020155
PWY-6123: inosine-5'-phosphate biosynthesis I	0.91443	7.40041e-05	6.52976e-05	0.000221191	7.79819e-05	8.19506e-05	0.000104759	7.50993e-05	0.000138128	8.42659e-05	8.92102e-05	9.04866e-05	9.59125e-05	0.000132805	0.000140439	8.70256e-05	0.000140566	3.85255e-05	8.04354e-05	0.000103803	0.000163468	7.47748e-05	5.34277e-05	0.000131838	0.000111902	0.000141228	9.33287e-05	5.97317e-05	0.000161139	0.000127463	9.84121e-05	0.000105532	7.60416e-05	5.63154e-05	0.000166158	0.000103088	0.000190467	0.000196617	9.80664e-05	0.00018032	0.000118383
PWY-6124: inosine-5'-phosphate biosynthesis II	0.829459	6.31774e-05	5.61131e-05	0.000195121	6.827e-05	7.06384e-05	8.98138e-05	6.46444e-05	0.000123581	5.03602e-05	7.67169e-05	7.83967e-05	8.25062e-05	0.000116959	0.000124264	7.36527e-05	8.41277e-05	3.25292e-05	6.91582e-05	9.08217e-05	0.000146083	6.65207e-05	4.54044e-05	0.000115065	9.91635e-05	0.000104446	8.37884e-05	5.10915e-05	0.000142497	0.000111445	8.51838e-05	9.16127e-05	6.98101e-05	3.71652e-05	0.000147999	9.18462e-05	0.000173547	0.000177374	8.60818e-05	0.000160161	0.000103745
PWY-6125: superpathway of guanosine nucleotides de novo biosynthesis II	0.95294	0.000100298	5.38252e-05	0.000118397	0.000120356	0.000200173	0.000142234	0.000142597	8.92382e-05	0.000154194	0.000112108	0.000159483	0.000177745	0.000184922	0.000173849	9.84141e-05	0.000138112	0.000114191	0.000189001	0.000175673	0.000227267	6.9972e-05	0.000169047	0.000131907	0.000113568	0.000283169	0.000111074	0.000147755	0.000235084	4.70481e-05	0.000237882	0.000203775	6.66162e-05	0.000245267	3.99237e-05	0.000117072	0.000158737	0.000121241	0.000135219	0.000159021	0.00013269
PWY-6126: superpathway of adenosine nucleotides de novo biosynthesis II	0.885634	0.000129174	0.000110682	0.000221128	0.000145225	0.000232453	0.000221108	0.000169636	0.00011455	0.00018943	0.000132183	0.000182064	0.000216463	0.000220548	0.000192916	0.000115442	0.000166528	0.000134221	0.000226325	0.000211184	0.000270026	9.12959e-05	0.000212756	0.000177018	0.000144518	0.000336899	0.000134792	0.000175109	0.000308322	0.000141129	0.00027698	0.000255883	8.21156e-05	0.000275009	0.000103167	0.000147506	0.000182799	0.000157138	0.000163837	0.000213406	0.000158629
PWY-6138: CMP-N-acetylneuraminate biosynthesis I (eukaryotes)	0.962375	0	0	0	0	0	0	0	1.10576e-06	0	0	0	0	0	0	0	0	0	0	0	0	0	0	0	0	0	0	0	0	0	0	0	1.31953e-06	0	0	2.38626e-07	0	0	0	0	0
PWY-6147: 6-hydroxymethyl-dihydropterin diphosphate biosynthesis I	0.962375	3.49456e-06	1.13392e-05	6.5437e-06	3.30137e-05	4.69199e-05	4.51507e-05	6.982e-06	5.21167e-05	2.83591e-05	1.95187e-05	4.93706e-05	2.01145e-05	2.89869e-05	5.45429e-05	3.53991e-05	6.13794e-05	2.78658e-05	6.86397e-06	7.76172e-05	5.06065e-05	4.48774e-05	1.36794e-06	2.65714e-05	4.71688e-05	2.07336e-05	4.1334e-05	3.22718e-05	0.000154634	3.25019e-07	1.9713e-05	2.36613e-05	5.25724e-05	1.79068e-06	1.11891e-06	4.74275e-05	0.000206046	4.94162e-05	1.7556e-05	6.76058e-05	3.98872e-05
PWY-6151: S-adenosyl-L-methionine cycle I	0.853594	0.000636961	0.000279794	0.000515267	0.00014491	0.000232463	0.000455643	0.000319726	0.000254397	0.000204349	7.91719e-05	0.0002353	0.000440884	0.000278989	0.000191883	0.000245778	0.000365893	0.000219142	0.000323074	0.000201898	0.000275351	0.000116168	0.000338123	0.000361477	0.000218498	0.000324941	0.000137781	0.000296457	0.000383834	0.000410654	0.000267608	0.000277445	8.74269e-05	0.00031894	0.000281896	0.00012674	0.000186888	0.000351373	0.000244087	0.00040513	0.000260253
PWY-6163: chorismate biosynthesis from 3-dehydroquinate	0.962375	0.000581456	0.000248681	0.000489665	0.000151376	0.000208012	0.000408119	0.000202959	0.000312145	0.000386705	0.000165758	0.000239014	0.000235825	0.000267038	0.000215316	0.000258977	0.000300188	0.000430684	0.000307122	0.000286615	0.000283431	0.00013324	0.000314854	0.000434968	0.0002351	0.000237773	0.000149241	0.000276092	0.000333244	0.000417182	0.000177148	0.000325752	0.00010118	0.000259137	0.000122099	0.000183425	0.000142363	0.000362649	0.000257872	0.000405618	0.000222234
PWY-6165: chorismate biosynthesis II (archaea)	0.781269	0	0	0	0	0	0	0	0	0	0	0	0	0	0	0	0	0	3.78134e-06	0	0	9.46877e-06	0	0	0	0	0	0	0	0	0	0	8.64505e-06	4.68301e-07	0	1.01701e-05	0	0	0	0	0
PWY-6167: flavin biosynthesis II (archaea)	0.933977	0	0	0	0	0	1.05056e-05	0	0	2.38516e-05	0	0	0	0	0	2.31511e-05	2.29992e-05	0	7.58792e-06	0.000104352	0	1.11466e-05	0	0	0	0	0	0	0	0	0	2.90122e-06	1.45138e-05	0	0	8.48224e-06	0	0	0	6.20142e-05	5.03955e-05
PWY-6168: flavin biosynthesis III (fungi)	0.781269	7.47109e-05	0.000105815	6.62221e-05	8.28211e-05	0.000191509	6.5904e-05	0.000140879	0.000149871	0.000139677	9.84428e-05	0.000141197	8.90628e-05	0.000134526	0.000151776	0.000116313	0.0001464	0.000141721	0.000176982	0.000158352	0.000159447	8.31371e-05	0.000225096	8.20768e-05	0.000140114	0.000200171	0.000114519	0.000178878	0.000118233	6.10359e-05	0.000181174	0.000138464	9.55579e-05	0.000147768	0.000198114	0.00012987	0.000198062	0.000155125	7.81722e-05	8.13542e-05	0.000155628
PWY-6174: mevalonate pathway II (archaea)	0.781269	0	0	0	0	0	0	0	0	0	0	0	0	0	0	3.99549e-07	0	0	6.85715e-07	5.39667e-06	3.78978e-07	2.18139e-06	0	0	0	0	0	2.40016e-07	0	0	0	1.71381e-06	1.09005e-06	0	0	0	0	0	0	2.00652e-06	0
PWY-6182: superpathway of salicylate degradation	0.781269	0	0	0	0	0	0	0	0	2.70493e-06	0	0	0	0	0	0	0	0	0	0	0	0	0	0	0	0	0	0	0	0	0	0	0	0	0	0	0	0	0	0	0
PWY-6185: 4-methylcatechol degradation (ortho cleavage)	0.962375	0	0	0	0	0	0	0	0	2.97327e-06	0	0	0	0	0	0	0	0	0	0	0	0	0	0	0	0	1.04812e-06	0	0	0	0	0	0	0	0	0	0	0	0	0	0
PWY-621: sucrose degradation III (sucrose invertase)	0.898044	2.9429e-05	2.3152e-05	7.45137e-05	6.0745e-05	4.04099e-05	5.10473e-05	2.7353e-05	0.000136738	3.2438e-05	9.06864e-05	2.66424e-05	3.62208e-05	5.00696e-05	1.86417e-05	7.4961e-05	2.59084e-05	6.46251e-05	3.33978e-05	4.11699e-05	4.12283e-05	0.000112742	2.79641e-05	9.75504e-05	4.56453e-05	3.0624e-05	2.8342e-05	0.000104482	9.31908e-05	0.000106509	1.3916e-05	6.82336e-05	9.25568e-06	1.83432e-05	2.57089e-05	4.69362e-05	3.1988e-05	0.000198738	5.87253e-05	0.000263956	3.66033e-05
PWY-6263: superpathway of menaquinol-8 biosynthesis II	0.829459	0	3.1501e-06	5.06614e-06	1.56424e-06	0	0	0	0	1.59133e-06	1.08662e-06	0	0	0	0	0	0	0	1.18213e-06	0	0	5.86011e-06	2.38912e-06	0	0	0	2.01144e-05	0	0	0	1.87982e-06	0	3.98816e-06	2.09259e-06	1.16231e-06	1.49073e-05	0	0	3.22128e-06	0	0
PWY-6270: isoprene biosynthesis I	0.95294	7.42295e-07	7.50602e-05	3.48877e-05	0.000107714	1.43676e-05	0.000106707	1.4647e-06	0.000141226	2.68205e-05	0.000124526	6.99358e-05	0.000121712	7.68159e-05	0.000115551	6.27246e-05	5.80374e-05	0.00027401	6.42162e-05	0.000154433	0.000119344	0.000102304	9.83395e-05	0.000199771	5.55201e-05	3.29554e-06	5.99421e-05	7.68605e-06	0.000249648	0.000135175	8.62235e-05	5.97361e-05	8.39073e-05	6.464e-05	7.22856e-06	8.29098e-05	5.8028e-05	1.02352e-05	0	0.000132895	9.97237e-05
PWY-6277: superpathway of 5-aminoimidazole ribonucleotide biosynthesis	0.9183	0.000532543	0.000208725	0.000383229	0.000199747	0.000213808	0.00048839	0.000132356	0.000212605	0.00056137	0.000179458	0.00020403	0.000140656	0.000246708	0.000184083	0.000203781	0.000312968	0.0003995	0.000225366	0.000267026	0.000261721	0.00015749	0.000272668	0.000423414	0.000178163	0.000222205	0.000127026	0.000180001	0.000345911	0.000387003	0.000161165	0.000265643	6.67967e-05	0.000215718	0.000137909	0.000194307	8.83318e-05	0.000318761	0.000207963	0.000434531	0.00020155
PWY-6282: palmitoleate biosynthesis I (from (5Z)-dodec-5-enoate)	0.809038	6.70152e-07	1.73816e-05	2.32414e-05	5.14655e-05	7.70706e-06	3.93878e-06	2.47762e-05	5.9732e-05	9.17936e-06	8.26325e-05	1.47686e-05	2.93823e-05	2.42463e-05	6.56945e-06	9.98444e-07	4.37678e-05	1.68486e-06	1.38593e-05	0	4.5614e-06	5.28737e-05	1.75912e-06	7.77299e-06	4.85278e-07	2.61638e-07	4.48863e-05	5.31799e-06	9.76801e-06	2.12938e-05	3.76389e-05	1.27652e-05	6.38906e-05	1.32862e-05	3.83292e-06	4.53317e-05	3.625e-05	1.53421e-05	3.9847e-05	0	1.13144e-06
PWY-6284: superpathway of unsaturated fatty acids biosynthesis (E. coli)	0.781269	7.44441e-07	1.9156e-05	3.87813e-06	0	8.53641e-06	4.37128e-06	2.71715e-05	6.47234e-05	3.30851e-06	1.1129e-06	1.62992e-05	2.39041e-05	2.78609e-05	7.2768e-06	1.10881e-06	2.19847e-05	1.87117e-06	1.53068e-05	0	5.0584e-06	4.48912e-06	0	1.01792e-05	6.78949e-07	0	2.81011e-05	5.89482e-06	1.08334e-05	2.37791e-05	6.39648e-06	8.29792e-06	7.6326e-06	0	0	7.51764e-06	7.2696e-06	1.69578e-05	2.02044e-06	0	1.25637e-06
PWY-6285: superpathway of fatty acids biosynthesis (E. coli)	0.9183	0	0	7.05622e-06	0	0	0	0	3.80652e-05	5.45773e-06	2.20072e-06	1.61366e-05	3.11015e-05	3.06576e-05	5.87455e-06	0	0	0	0	0	5.16124e-06	4.7086e-06	0	9.74616e-06	6.14761e-07	0	3.92171e-05	0	1.13243e-05	2.28243e-05	0	0	4.90452e-06	0	0	1.34488e-05	1.29674e-05	0	0	0	0
PWY-6305: putrescine biosynthesis IV	0.853594	8.17637e-06	3.23556e-05	4.28436e-05	4.2503e-05	2.88915e-05	6.1207e-05	1.46575e-05	2.4385e-05	3.80237e-05	6.7027e-05	8.56325e-06	2.6365e-05	3.07277e-05	7.48296e-06	1.48851e-05	5.00853e-05	4.20501e-05	1.97213e-05	6.97356e-05	3.90675e-05	5.76911e-05	1.00646e-05	5.1221e-05	6.87695e-06	2.59041e-05	2.19942e-05	3.73116e-05	4.44967e-05	4.95422e-05	3.0625e-05	6.15278e-05	3.67893e-05	9.27978e-06	3.14994e-06	3.36149e-05	7.78134e-06	4.12464e-05	4.14485e-05	0.000110172	2.86397e-05
PWY-6309: L-tryptophan degradation XI (mammalian, via kynurenine)	0.781269	0	0	0	5.96275e-07	0	0	0	0	0	0	0	0	0	0	0	0	0	0	0	0	0	0	0	0	0	0	0	0	0	0	0	0	0	0	0	0	0	0	0	0
PWY-6317: galactose degradation I (Leloir pathway)	0.91443	0.000541737	7.02617e-05	0.000233793	6.62353e-05	6.83614e-05	0.000157621	6.03146e-05	0.000130233	0.000127814	8.28859e-05	5.87342e-05	5.24104e-05	0.000168005	3.38245e-05	9.28017e-05	0.000127574	0.000119449	0.000106346	0.000139827	0.000140853	8.16496e-05	0.000138858	0.000216949	6.80472e-05	8.47584e-05	6.75871e-05	0.000106399	0.000268227	0.000194434	6.49461e-05	0.000128108	5.23872e-05	6.83804e-05	5.51254e-05	7.24527e-05	2.52292e-05	0.000274281	0.000102658	0.000261869	7.28665e-05
PWY-6318: L-phenylalanine degradation IV (mammalian, via side chain)	0.991221	0	0	0	9.32238e-08	0	0	0	0	3.50509e-06	0	0	0	0	0	0	0	0	0	0	0	0	0	0	0	2.01809e-07	0	0	0	0	1.2071e-06	0	3.58585e-06	0	0	0	0	0	0	0	0
PWY-6351: D-myo-inositol (1,4,5)-trisphosphate biosynthesis	0.781269	0	0	0	1.3349e-07	0	0	0	0	0	0	0	0	0	0	0	0	0	0	0	0	0	0	0	0	0	0	0	0	0	0	0	0	0	0	0	0	0	0	0	0
PWY-6353: purine nucleotides degradation II (aerobic)	0.885634	6.61306e-06	2.30896e-05	2.36465e-05	7.15562e-05	1.44985e-05	1.27818e-05	7.49784e-06	3.35847e-05	1.46339e-05	9.89745e-05	1.38217e-05	6.76124e-06	2.00368e-05	1.32966e-05	9.59883e-06	2.21465e-05	1.69158e-05	9.02915e-06	8.00624e-06	1.95041e-05	5.05782e-05	9.8354e-06	7.79268e-05	1.33666e-05	1.3061e-05	4.70038e-05	5.51193e-05	4.03661e-05	3.40615e-05	3.03279e-05	2.95631e-05	6.88631e-05	2.13702e-06	4.36386e-06	4.70507e-05	8.22816e-06	2.40231e-05	1.03845e-05	7.74758e-05	2.03655e-05
PWY-6385: peptidoglycan biosynthesis III (mycobacteria)	0.781269	0.000346845	0.000131758	0.000115467	0.000159229	0.000237326	0.000129239	0.000214384	0.000127096	0.000232524	0.000171584	0.000209531	0.000128222	0.000234836	0.00023921	0.00014961	0.00022534	0.000304038	0.000265745	0.000201447	0.000261319	0.000128759	0.00022242	0.000240068	0.000144019	0.000332956	0.000130672	0.000220171	0.000181806	0.000178968	0.000297555	0.000215136	9.69587e-05	0.000307784	0.000252399	0.000174516	0.000219907	0.000294561	0.000200046	0.000334976	0.000216116
PWY-6386: UDP-N-acetylmuramoyl-pentapeptide biosynthesis II (lysine-containing)	0.781269	0.00059526	0.000292628	0.000587297	0.000198461	0.000349098	0.000576463	0.000279126	0.000289056	0.000679138	0.000182621	0.000321457	0.000362259	0.000335268	0.000324225	0.0002674	0.000494999	0.000459932	0.000393232	0.00027587	0.000338178	0.000162072	0.000386795	0.000439162	0.000265147	0.000402313	0.00019075	0.000325609	0.000439711	0.000408768	0.000340838	0.00043731	0.000121164	0.000389486	0.000300074	0.00023136	0.000289923	0.000393092	0.000282006	0.000489707	0.000301672
PWY-6387: UDP-N-acetylmuramoyl-pentapeptide biosynthesis I (meso-diaminopimelate containing)	0.781269	0.000577898	0.000290354	0.000572816	0.000192281	0.000332974	0.00056473	0.00027167	0.000286387	0.000668842	0.000181883	0.000303827	0.000345567	0.000317434	0.000313894	0.000267384	0.000487631	0.000449107	0.000361476	0.000270999	0.000316637	0.000154261	0.000370941	0.000433683	0.00026015	0.000373773	0.000186984	0.000313563	0.000423168	0.000403226	0.000319402	0.000426968	0.000120633	0.000361672	0.000292176	0.000229139	0.000284487	0.000379824	0.000278581	0.000480781	0.000298071
PWY-6415: L-ascorbate biosynthesis V	0.991221	0	2.64233e-06	0	0	0	0	0	0	9.22533e-07	0	0	0	0	0	0	0	0	6.78453e-07	0	0	0	0	0	0	0	0	0	0	0	7.99054e-06	0	0	0	0	2.00748e-06	0	0	0	0	0
PWY-6433: hydroxylated fatty acid biosynthesis (plants)	0.781269	0	0	0	3.41708e-07	0	0	0	0	0	0	0	0	0	0	0	0	0	0	0	0	0	0	0	0	0	0	0	0	0	0	0	0	0	0	0	0	0	0	0	0
PWY-6435: 4-hydroxybenzoate biosynthesis V	0.781269	0	0	0	0	0	0	0	0	0	0	0	1.33425e-06	0	0	0	0	3.53116e-07	3.25055e-07	0	7.1185e-07	4.52089e-06	1.06453e-06	0	0	0	0	0	0	0	1.04778e-06	1.23121e-06	0	0	0	1.2416e-05	0	0	0	0	0
PWY-6467: Kdo transfer to lipid IVA III (Chlamydia)	0.962375	0	0	0	0	0	0	0	0	7.99752e-07	0	0	0	0	0	0	0	0	0	0	0	0	0	0	0	0	0	0	0	0	0	0	0	0	0	1.89221e-07	0	0	0	0	0
PWY-6471: peptidoglycan biosynthesis IV (Enterococcus faecium)	0.962375	2.32546e-06	0	1.87232e-06	2.47902e-06	0	0	0	3.67627e-06	0	2.19879e-06	0	7.10105e-06	1.47663e-06	0	1.08043e-05	0	2.40063e-06	0	3.50329e-06	7.82174e-06	5.11908e-06	0	4.12342e-05	0	0	2.75471e-07	1.8532e-06	1.78893e-05	1.58375e-06	0	1.52657e-06	0	0	0	2.61261e-06	0	1.53159e-06	2.271e-06	0	0
PWY-6507: 4-deoxy-L-threo-hex-4-enopyranuronate degradation	0.829459	1.97857e-05	2.22828e-05	4.06567e-05	5.0862e-05	1.58406e-05	4.73134e-05	8.91593e-06	4.60463e-05	7.21245e-06	5.44187e-05	8.47661e-06	8.02106e-06	2.8342e-05	1.47784e-05	2.08746e-05	2.84445e-05	1.55817e-05	1.90032e-05	2.15551e-05	3.19816e-05	4.25304e-05	1.20593e-05	6.1333e-05	4.10855e-06	4.24495e-05	4.17866e-05	1.11396e-05	4.45415e-05	6.37704e-05	1.79697e-05	5.49775e-05	4.7071e-05	9.11662e-06	3.52612e-06	4.59323e-05	1.60929e-05	0.000136009	4.00219e-05	0.000114424	7.03928e-06
PWY-6519: 8-amino-7-oxononanoate biosynthesis I	0.829459	7.52055e-07	1.90555e-05	2.09976e-05	5.20888e-05	6.61429e-06	3.35768e-06	2.45108e-05	4.59127e-05	1.05968e-05	8.0319e-05	1.39793e-05	3.10835e-05	1.15217e-05	7.22143e-06	8.07403e-07	4.87176e-05	1.51157e-06	1.20827e-05	0	3.77513e-06	5.07326e-05	2.5905e-06	6.47444e-06	4.51979e-07	4.16355e-07	4.78159e-05	4.37432e-06	6.79396e-06	2.08015e-05	3.48101e-05	1.46706e-05	6.31779e-05	1.56461e-05	5.30609e-06	4.70302e-05	4.19472e-05	1.23997e-05	3.76654e-05	0	9.2756e-07
PWY-6527: stachyose degradation	0.9183	0.00016641	5.90323e-05	0.000233772	8.38574e-05	5.46569e-05	0.000129027	5.10918e-05	0.000141825	0.000100436	6.81651e-05	5.06205e-05	4.2926e-05	0.000149879	2.07315e-05	9.05961e-05	0.000107151	0.000111821	9.32818e-05	0.000119061	0.000126621	7.44774e-05	0.000126869	0.000210921	6.129e-05	7.96073e-05	5.63863e-05	0.000105749	0.00020906	0.000191566	5.28885e-05	0.000115153	2.08529e-05	5.62901e-05	3.16311e-05	6.32552e-05	2.02896e-05	0.000253881	9.8193e-05	0.000207925	6.19043e-05
PWY-6531: mannitol cycle	0.837564	4.38619e-06	9.05379e-06	4.22226e-06	5.08243e-06	3.51655e-05	0	1.12337e-05	4.10963e-05	4.01344e-07	0	1.83084e-05	3.02152e-06	3.72795e-06	8.16191e-06	3.50101e-06	1.21198e-05	0	2.92673e-07	1.1266e-06	6.3126e-06	0	0	0	2.42411e-05	9.70952e-06	2.56637e-05	8.96814e-06	3.0544e-07	2.48139e-05	9.98555e-07	1.69032e-06	1.86187e-06	6.25245e-06	2.04318e-05	1.19256e-06	1.85748e-05	4.61463e-06	6.05605e-06	1.22336e-06	4.07847e-06
PWY-6545: pyrimidine deoxyribonucleotides de novo biosynthesis III	0.91443	8.747e-05	3.50452e-05	9.02923e-05	3.80024e-05	5.68981e-05	0.000109036	5.23496e-05	7.38382e-05	6.7929e-05	1.90259e-05	3.27472e-05	0.000104493	9.45802e-05	9.7294e-05	3.69687e-05	8.89249e-05	8.77398e-05	0.000109126	4.8367e-05	8.53717e-05	5.8009e-05	0.000106041	7.69839e-05	5.10769e-05	0.000116435	4.60036e-05	7.38682e-05	0.00017208	3.43168e-05	3.6302e-05	0.000121665	2.22418e-05	6.03882e-05	2.64254e-05	6.12983e-05	5.04476e-05	9.92147e-05	7.29934e-05	0.000134977	6.04593e-05
PWY-6549: L-glutamine biosynthesis III	0.781269	0	3.26767e-06	4.56423e-06	4.74905e-06	0	1.24788e-05	2.31103e-06	2.49853e-06	5.41123e-05	1.45939e-06	4.48917e-06	6.58043e-06	0	5.58584e-07	1.39187e-05	3.01656e-05	6.25322e-06	8.97064e-06	1.18739e-05	3.72171e-06	4.81362e-06	4.42175e-06	3.61069e-05	0	2.84606e-06	1.48365e-06	5.57539e-06	1.65232e-06	4.03097e-06	3.6658e-06	1.13979e-07	0	0	0	1.06451e-06	0	0	0	1.29148e-06	0
PWY-6588: pyruvate fermentation to acetone	0.962375	8.75184e-06	9.31309e-06	2.47834e-06	1.43939e-05	2.18803e-06	1.56892e-06	0	1.11117e-05	8.45693e-06	9.59146e-06	0	1.67684e-06	2.28267e-06	1.65166e-06	1.06286e-05	6.0079e-06	6.20931e-06	4.54795e-06	1.72095e-06	0	2.63339e-05	1.97845e-05	5.86796e-06	1.00996e-05	1.17259e-06	5.69999e-06	0	1.64417e-05	1.17725e-05	8.87936e-06	6.10857e-06	2.75593e-05	3.23483e-06	0	6.81117e-06	1.1371e-06	2.06681e-06	7.45337e-07	1.80636e-05	5.21049e-06
PWY-6590: superpathway of Clostridium acetobutylicum acidogenic fermentation	0.898044	0	6.15532e-06	4.4339e-06	1.81387e-06	7.77994e-06	1.12181e-05	2.74312e-06	9.24989e-06	1.20963e-05	0	0	5.00446e-06	2.93722e-06	5.37475e-07	2.00575e-06	2.25463e-05	5.83281e-06	1.41572e-05	1.23538e-05	4.46082e-06	2.96862e-06	2.8892e-06	6.34507e-06	0	0	2.66793e-06	2.6511e-06	0	0	2.95213e-06	1.86679e-05	0	4.63173e-07	0	1.38976e-05	0	1.63335e-05	1.54065e-06	5.44962e-06	0
PWY-6595: superpathway of guanosine nucleotides degradation (plants)	0.962375	3.10845e-07	1.046e-05	2.84204e-06	1.10948e-05	6.54993e-06	0	0	1.51812e-05	1.30358e-05	0	0	2.9039e-06	8.51593e-06	7.68107e-06	5.66413e-06	4.36557e-06	1.28503e-06	4.87543e-06	5.60618e-06	3.51757e-06	2.74301e-06	9.24523e-07	1.06453e-06	0	4.62937e-06	1.68638e-06	3.37195e-05	5.31775e-05	0	0	1.54921e-05	9.2237e-06	5.17925e-06	0	1.7456e-05	3.72266e-07	1.35138e-05	1.80162e-05	6.45606e-06	1.17812e-05
PWY-6596: adenosine nucleotides degradation I	0.781269	0	0	0	5.57709e-07	0	0	0	0	0	0	0	0	0	0	0	0	0	0	0	0	0	0	0	0	0	0	0	0	0	0	0	0	0	0	0	0	0	0	0	0
PWY-6598: sciadonate biosynthesis	0.781269	0	0	0	1.5982e-07	0	0	0	0	0	0	0	0	0	0	0	0	0	0	0	0	0	0	0	0	0	0	0	0	0	0	0	0	0	0	0	0	0	0	0	0
PWY-6606: guanosine nucleotides degradation II	0.9183	3.67127e-07	1.1776e-05	9.68483e-06	1.3024e-05	7.25302e-06	3.69845e-06	4.01759e-06	1.6018e-05	1.34462e-05	0	4.19737e-07	2.94978e-06	9.34647e-06	7.45542e-06	5.52885e-06	1.08427e-05	2.97794e-06	5.33641e-06	5.5034e-06	3.98742e-06	3.24638e-06	1.07574e-06	2.53035e-05	2.17333e-06	5.06364e-06	5.60559e-06	3.66236e-05	4.58707e-05	0	3.46095e-06	1.71469e-05	1.07881e-05	5.75273e-06	1.01099e-06	1.97898e-05	4.41184e-07	1.48741e-05	1.93692e-05	3.69236e-05	1.2443e-05
PWY-6608: guanosine nucleotides degradation III	0.9183	3.86651e-06	3.19148e-05	5.33192e-05	9.70442e-05	1.14228e-05	2.91737e-05	2.09385e-05	2.3067e-05	1.87869e-05	9.28022e-05	1.78086e-05	4.01926e-06	1.84348e-05	9.39668e-06	7.04289e-06	1.73281e-05	2.50624e-05	1.01585e-05	7.07652e-06	1.20996e-05	3.98586e-05	5.92454e-06	5.64925e-05	9.31877e-06	9.55454e-06	5.94366e-05	6.5421e-05	4.8249e-05	2.39798e-05	3.56551e-05	3.75232e-05	6.97515e-05	1.29029e-05	2.49784e-06	6.03495e-05	5.94754e-06	3.04544e-05	3.12133e-05	9.41653e-05	1.80388e-05
PWY-6609: adenine and adenosine salvage III	0.781269	0.000236391	5.72779e-05	6.91841e-05	8.59698e-05	0.000143087	0.000141613	9.11737e-05	0.000148791	0.000129937	9.05497e-05	7.29062e-05	7.40934e-05	7.84684e-05	0.000154068	9.60038e-05	0.000151043	0.000119882	0.000136404	0.000135623	0.000172109	0.000112912	0.000169947	0.000256759	0.000144096	0.000124119	8.56047e-05	0.00013846	0.000250754	0.000175654	0.000112417	0.000148864	9.86203e-05	3.84896e-05	0.000154294	0.000135488	0.000254914	0.000207074	9.70451e-05	0.000244998	0.000131088
PWY-6612: superpathway of tetrahydrofolate biosynthesis	0.868034	5.51241e-06	1.42945e-05	2.93268e-05	4.16247e-05	3.64551e-06	8.72429e-06	4.35777e-06	1.60013e-05	8.26139e-06	4.935e-05	1.16936e-05	3.28813e-06	3.9855e-05	1.83906e-06	4.82592e-06	2.15616e-06	4.93943e-06	6.78094e-07	5.86959e-06	0	2.66137e-05	1.89144e-06	1.45067e-05	2.30908e-06	0	3.64797e-05	6.38893e-06	1.33468e-05	0	1.62376e-05	9.76612e-06	3.00616e-05	4.1251e-06	1.04484e-06	3.84307e-05	3.45576e-06	5.82555e-06	1.18508e-05	1.32538e-05	1.32289e-05
PWY-6628: superpathway of L-phenylalanine biosynthesis	0.781269	5.36218e-06	5.32075e-05	1.2888e-05	7.28291e-05	0	1.79062e-06	1.54364e-06	6.21845e-05	4.77756e-05	9.85191e-05	2.34768e-05	3.19247e-05	0	1.01619e-05	3.4186e-06	0	1.64943e-05	5.77767e-06	2.00536e-05	4.87612e-05	7.93475e-05	1.46358e-05	9.52427e-05	2.12353e-06	3.51311e-06	5.91105e-05	0	9.00226e-05	6.19428e-05	5.86774e-05	1.30043e-05	7.26109e-05	9.65603e-06	1.5809e-05	7.65737e-05	1.44606e-05	1.63407e-05	7.55147e-05	3.49398e-06	4.83809e-06
PWY-6629: superpathway of L-tryptophan biosynthesis	0.909263	6.56597e-06	2.42748e-05	1.03754e-05	7.39112e-05	0	0	0	1.66734e-05	0	0.000112022	2.17664e-05	0	0	1.19749e-06	0	0	0	6.89216e-06	0	0	4.40326e-05	0	0	1.90975e-06	0	6.09203e-05	0	5.94636e-06	0	1.40014e-05	0	3.78031e-05	1.09123e-06	0	9.32801e-05	3.19985e-06	0	0	0	0
PWY-6630: superpathway of L-tyrosine biosynthesis	0.962375	5.23499e-06	5.26238e-05	8.51521e-06	7.73259e-05	0	0	0	3.93393e-05	1.60501e-05	0.000105943	1.85668e-05	0	0	1.19404e-05	0	0	0	5.80329e-06	0	0	7.65767e-05	5.93683e-06	3.38714e-06	2.12574e-06	3.50216e-06	6.20447e-05	0	2.78293e-05	9.2743e-07	5.6659e-05	0	6.763e-05	9.98354e-06	9.68066e-06	7.84489e-05	1.32868e-05	0	7.4763e-05	7.26871e-06	4.82418e-06
PWY-6660: 2-heptyl-3-hydroxy-4(1H)-quinolone biosynthesis	0.962375	0	0	0	0	0	0	0	0	6.62449e-07	0	0	0	0	0	0	0	0	0	0	0	0	0	0	0	1.96351e-07	0	0	0	0	0	0	0	0	0	0	0	0	0	0	0
PWY-6662: superpathway of quinolone and alkylquinolone biosynthesis	0.781269	0	0	0	0	0	0	0	0	5.87719e-07	0	0	0	0	0	0	0	0	0	0	0	0	0	0	0	0	0	0	0	0	0	0	0	0	0	0	0	0	0	0	0
PWY-6690: cinnamate and 3-hydroxycinnamate degradation to 2-oxopent-4-enoate	0.829459	2.86822e-07	0	6.08164e-07	1.86576e-05	0	0	0	3.29436e-06	0	3.80875e-05	8.05659e-07	0	0	8.43854e-07	0	0	0	3.40419e-07	0	0	0	3.11933e-07	0	9.95244e-08	0	3.01987e-05	0	0	0	0	0	0	0	0	1.76125e-05	8.244e-07	0	1.03063e-05	0	0
PWY-6700: queuosine biosynthesis	0.91443	0.000255534	0.000292857	0.000575879	0.000164007	0.000307905	0.000436895	0.000348509	0.000183742	0.000231858	0.000127172	0.000318586	0.000471658	0.000301132	0.000305929	0.00025437	0.000439292	0.000389812	0.000340939	0.000163269	0.000274061	0.000128825	0.00035617	0.00022147	0.000276964	0.000400101	0.000167042	0.000329813	0.000241399	0.000148246	0.00036244	0.000279727	0.000119072	0.000420915	0.00034412	0.00019583	0.000303723	0.0002338	0.000230469	0.00025709	0.000251289
PWY-6703: preQ0 biosynthesis	0.962375	0.00010914	0.000227834	0.000177026	0.000109142	0.000250921	9.28841e-05	0.000293935	0.000111767	0.000175548	9.71908e-05	0.000405952	0.000231485	0.000226788	0.000271505	0.000226834	0.000350409	0.000197817	0.0002663	0.000169446	0.000255799	7.43719e-05	0.000273117	0.00015037	0.00021819	0.000335128	0.000129743	0.0002785	0.000121942	9.38141e-05	0.000289981	0.000178895	0.000103895	0.000353347	0.000300168	0.000155648	0.000292152	0.000168568	0.000183289	0.000170333	0.000269905
PWY-6708: ubiquinol-8 biosynthesis (prokaryotic)	0.991221	0	7.3623e-06	5.04725e-07	2.14995e-05	0	0	0	7.1818e-06	6.26703e-06	2.68958e-05	4.94596e-06	8.22724e-07	8.82302e-07	1.29615e-06	0	0	0	1.47167e-06	0	0	2.32646e-05	4.44259e-07	0	0	0	2.01974e-05	0	2.02313e-06	2.22291e-05	8.44421e-06	0	3.18135e-05	2.57555e-06	8.2243e-07	2.14261e-05	1.47886e-06	0	1.68019e-05	0	0
PWY-6731: starch degradation III	0.868034	0	0	0	1.88852e-05	0	0	0	0	0	0	0	0	0	4.53501e-07	0	0	0	3.65158e-07	0	0	2.94582e-06	0	0	6.46218e-07	0	0	0	0	0	6.33177e-07	0	0	1.33807e-06	0	4.32635e-06	0	0	0	0	0
PWY-6737: starch degradation V	0.9183	0.000596941	0.000253895	0.000606351	0.000145906	0.00017166	0.000517658	0.000161578	0.000346162	0.000373035	0.00010057	0.000190302	9.9942e-05	0.000335365	0.000111958	0.00027201	0.000288628	0.000324775	0.000293824	0.000274007	0.000332803	0.000127635	0.000254579	0.000573955	0.000191981	0.000185877	0.000134156	0.000249277	0.000409112	0.000314375	0.000111965	0.000407985	6.91037e-05	0.00021431	9.36892e-05	0.000145004	9.52986e-05	0.000545122	0.000252022	0.000448612	0.000173677
PWY-6749: CMP-legionaminate biosynthesis I	0.885634	0	0	0	0	0	0	0	0	0	0	0	0	0	0	0	0	0	0	0	0	0	0	0	0	0	0	0	0	0	0	0	0	0	0	0	6.22993e-07	0	0	0	0
PWY-6803: phosphatidylcholine acyl editing	0.991221	0	1.36524e-05	2.9936e-06	3.50277e-05	0	0	0	1.43173e-05	2.89566e-06	5.50799e-05	7.56135e-06	7.22307e-07	1.59345e-05	5.49568e-06	0	0	0	0	0	0	3.83443e-05	2.14159e-06	2.36734e-07	1.41844e-06	0	3.2208e-05	0	7.61329e-06	2.55287e-05	2.57892e-05	0	5.7317e-05	1.41284e-06	2.54334e-06	3.07989e-05	4.24117e-06	0	2.62766e-05	0	3.82227e-07
PWY-6823: molybdenum cofactor biosynthesis	0.962375	0	3.68103e-06	8.35316e-07	2.70787e-05	0	0	0	5.07285e-06	8.06836e-07	4.58215e-05	4.90282e-06	0	0	3.78016e-07	0	0	0	3.04471e-07	0	0	1.5541e-05	0	0	1.89597e-07	0	1.80275e-05	0	1.19667e-06	0	5.90675e-06	0	2.05202e-05	1.63748e-07	9.21031e-07	1.79459e-05	1.61056e-06	0	0	0	1.35781e-07
PWY-6829: tRNA methylation (yeast)	0.781269	0	0	0	8.96442e-08	0	0	0	0	0	0	0	0	0	0	0	0	0	0	0	0	0	0	0	0	0	0	0	0	0	0	0	0	0	0	0	0	0	0	0	0
PWY-6837: fatty acid beta-oxidation V (unsaturated, odd number, di-isomerase-dependent)	0.962375	0	0	0	2.56056e-07	0	0	0	0	0	2.93284e-07	0	0	0	0	0	0	0	0	0	0	1.14249e-07	0	0	0	0	0	0	0	0	0	0	0	0	0	1.8341e-06	0	0	0	0	0
PWY-6859: all-trans-farnesol biosynthesis	0.991221	1.67101e-07	8.94374e-06	2.06358e-06	2.35662e-05	0	4.07591e-06	0	4.27985e-06	5.24465e-06	3.68132e-05	5.68524e-06	7.0357e-07	0	1.93281e-07	1.03306e-05	8.57829e-06	0	4.88523e-06	3.00901e-05	0	3.20006e-05	4.22444e-07	0	2.8696e-07	3.44708e-07	1.167e-05	0	1.54244e-05	5.67774e-07	1.13365e-05	3.23375e-06	3.49636e-05	1.56187e-06	7.71732e-07	1.90959e-05	2.66528e-06	0	0	2.62001e-05	1.71552e-05
PWY-6876: isopropanol biosynthesis	0.799742	0	0	0	0	0	0	0	0	0	0	0	0	0	0	0	0	0	0	1.6049e-06	0	1.20028e-06	0	0	0	0	0	0	0	0	0	0	0	0	0	0	0	0	0	0	0
PWY-6891: thiazole biosynthesis II (Bacillus)	0.962375	6.3482e-07	1.987e-05	1.47467e-06	5.88593e-05	0	0	0	1.57919e-05	9.23728e-07	6.79098e-05	1.39053e-05	0	0	2.8319e-06	0	0	0	1.00297e-06	0	0	5.37787e-05	3.11061e-06	0	8.87019e-07	0	4.36655e-05	0	3.92546e-06	0	3.39178e-05	0	6.92654e-05	2.84131e-06	4.76124e-06	4.0803e-05	4.61287e-06	0	3.52275e-05	0	1.07785e-06
PWY-6892: thiazole biosynthesis I (E. coli)	0.91443	1.46083e-06	2.52564e-05	4.12434e-06	6.71657e-05	0	2.76474e-06	0	1.93016e-05	3.94343e-06	7.60398e-05	1.71761e-05	0	9.57987e-07	3.52978e-06	1.00345e-06	0	0	1.28412e-06	5.57183e-07	1.38787e-06	6.0455e-05	3.87803e-06	6.50366e-07	2.20574e-06	0	5.16873e-05	0	8.93203e-06	4.88173e-05	4.11215e-05	0	7.38744e-05	3.54483e-06	6.38313e-06	4.81113e-05	5.74079e-06	4.40362e-06	4.21772e-05	1.54689e-06	1.34595e-06
PWY-6895: superpathway of thiamin diphosphate biosynthesis II	0.962375	3.11721e-06	6.61924e-05	7.23274e-06	8.15345e-05	0	0	0	5.38562e-05	4.53201e-06	0.000101405	4.96614e-05	0	0	1.34736e-05	0	0	0	4.89694e-06	0	0	6.65191e-05	1.38236e-05	0	4.33643e-06	0	9.4527e-05	0	1.73396e-05	0	6.98666e-05	0	6.89453e-05	1.33013e-05	2.21192e-05	9.61716e-05	2.16221e-05	0	0.000101873	0	5.23562e-06
PWY-6897: thiamin salvage II	0.829459	0.000145357	9.06481e-05	0.00022441	7.3291e-05	0.000113468	0.000156105	9.70492e-05	0.000125464	0.000106002	9.86995e-05	6.3917e-05	0.000138954	0.00013944	0.00013325	6.61529e-05	0.000164528	0.000139287	9.93e-05	0.00011438	0.000171723	6.677e-05	4.51902e-05	0.000112615	9.29363e-05	0.000124809	9.26592e-05	0.000100636	0.000112973	3.04438e-05	4.60019e-05	0.000145872	5.72285e-05	8.12355e-05	7.80862e-05	0.000121294	0.000112754	0.000173368	0.000156725	0.000126207	7.48557e-05
PWY-6901: superpathway of glucose and xylose degradation	0.962375	6.79909e-06	4.14637e-05	2.16559e-05	7.84904e-05	4.36329e-05	1.4392e-05	2.87451e-05	5.48664e-05	4.05775e-05	5.70219e-05	2.09172e-05	3.78561e-05	4.29649e-05	2.81821e-05	2.02676e-05	1.29708e-06	6.01693e-06	1.90376e-05	1.18343e-05	1.97062e-05	6.60762e-05	1.60098e-05	2.66538e-05	5.16217e-06	2.67264e-05	5.52522e-05	5.42984e-06	3.72298e-05	1.5843e-05	5.92305e-05	6.80184e-05	4.47154e-05	3.92772e-05	1.20191e-05	6.03416e-05	2.74705e-05	4.55265e-05	7.62783e-05	1.50323e-05	2.02352e-05
PWY-6936: seleno-amino acid biosynthesis	0.781269	5.16034e-05	3.52001e-05	0.000110935	6.13087e-05	2.47918e-05	0.000206952	1.9998e-05	4.18782e-05	2.85866e-05	8.54422e-05	1.82475e-05	5.38327e-05	3.17623e-05	3.8903e-05	4.20975e-05	4.10189e-05	0.000157155	5.29375e-05	9.80673e-05	5.91942e-05	7.68048e-05	3.58066e-05	0.000109793	2.70267e-05	1.05039e-05	3.82123e-05	2.05928e-05	0.000139204	0.000106938	2.7755e-05	6.84514e-05	6.77668e-05	8.3869e-05	5.1064e-06	6.32482e-05	1.30218e-05	0.000121406	3.22453e-05	0.000167539	5.46982e-05
PWY-6969: TCA cycle V (2-oxoglutarate:ferredoxin oxidoreductase)	0.796249	1.6358e-06	5.13427e-05	6.13312e-05	6.0211e-05	3.57015e-05	4.26378e-05	1.30063e-06	1.98788e-05	6.19203e-05	0.000107698	1.4919e-05	1.5652e-05	4.77719e-05	1.20937e-05	2.92336e-05	5.26329e-05	0	2.17195e-05	3.70672e-05	6.64357e-06	7.56334e-05	7.48397e-06	2.96524e-05	5.13788e-06	6.56284e-06	5.03709e-05	1.54476e-05	2.50585e-05	1.21333e-05	3.59448e-05	3.64491e-05	7.99063e-05	1.2011e-05	5.06119e-06	5.74907e-05	5.34585e-06	4.30996e-05	7.15429e-05	2.66338e-05	2.56121e-05
PWY-6981: chitin biosynthesis	0.781269	0	0	0	1.22963e-06	0	0	0	0	0	0	0	0	0	0	0	0	0	0	0	0	0	0	0	0	0	0	0	0	0	0	0	0	0	0	0	0	0	0	0	0
PWY-7003: glycerol degradation to butanol	0.962375	1.61955e-05	4.51311e-06	0	1.45557e-05	1.97821e-06	4.21363e-06	0	1.81636e-05	1.77012e-05	2.07321e-05	0	7.91443e-07	5.30215e-06	3.33975e-06	1.12377e-05	9.6267e-07	9.02713e-06	2.55338e-06	3.85644e-06	0	1.95736e-05	2.60042e-05	1.46884e-05	1.64691e-05	1.77346e-06	0	0	2.03889e-05	2.1123e-05	6.51244e-06	8.76797e-06	3.15604e-06	6.98522e-06	0	7.40187e-06	1.88861e-06	5.15246e-06	1.68834e-06	1.46014e-05	9.52433e-06
PWY-7013: L-1,2-propanediol degradation	0.781269	1.05919e-07	2.07739e-07	1.63499e-07	6.58153e-05	0	0	0	2.46423e-05	2.75504e-06	2.80002e-05	8.18649e-06	3.48742e-07	0	7.20211e-06	0	0	0	0	0	0	0	2.28358e-06	1.68109e-06	0	1.33284e-06	1.98648e-05	0	2.44645e-07	5.87861e-05	3.02568e-06	0	0	0	0	0	0	0	4.15889e-05	0	1.82144e-07
PWY-7036: very long chain fatty acid biosynthesis II	0.781269	0	0	0	1.51998e-07	0	0	0	0	0	0	0	0	0	0	0	0	0	0	0	0	0	0	0	0	0	0	0	0	0	0	0	0	0	0	0	0	0	0	0	0
PWY-7039: phosphatidate metabolism, as a signaling molecule	0.984017	0	0	0	4.00088e-07	0	0	0	0	0	0	0	0	0	3.39663e-07	0	0	0	0	0	0	0	0	0	0	0	4.4457e-07	0	0	0	0	0	0	0	0	1.97468e-05	1.4989e-06	0	0	0	0
PWY-7053: docosahexaenoate biosynthesis I (lower eukaryotes)	0.781269	0	0	0	1.88604e-07	0	0	0	0	0	0	0	0	0	0	0	0	0	0	0	0	0	0	0	0	0	0	0	0	0	0	0	0	0	0	0	0	0	0	0	0
PWY-7094: fatty acid salvage	0.885634	0	0	0	0	0	0	0	0	0	0	0	0	0	0	0	0	0	0	0	0	0	0	0	0	0	0	0	0	0	0	0	0	0	0	4.83514e-07	0	0	0	0	0
PWY-7111: pyruvate fermentation to isobutanol (engineered)	0.781269	0.000600879	0.000247974	0.000387201	0.000212588	0.000260285	0.000360455	0.000228811	0.000308873	0.000411429	0.000216443	0.000209766	0.000269788	0.000343249	0.000256942	0.00026149	0.000352959	0.000487634	0.000309075	0.000289619	0.000341877	0.000163311	0.000387471	0.000417589	0.000228593	0.00035826	0.000167988	0.000288975	0.000279079	0.000469747	0.000332599	0.000289751	0.000126727	0.0003477	0.000232946	0.00016934	0.000309706	0.000418699	0.000257433	0.000435551	0.000255439
PWY-7115: C4 photosynthetic carbon assimilation cycle, NAD-ME type	0.962375	0	0	8.24589e-06	1.02001e-06	1.19428e-06	8.45784e-07	0	3.69594e-06	8.38434e-06	2.18318e-06	1.12003e-05	2.75899e-05	0	7.77726e-07	1.0041e-06	0	2.60209e-06	1.99228e-06	3.0429e-06	3.55106e-06	3.85609e-06	2.12448e-06	4.01652e-05	1.43568e-06	5.08578e-07	2.21167e-06	0	1.71356e-05	0	4.16524e-06	1.63082e-07	0	0	0	1.40204e-05	7.49483e-07	0	2.00199e-05	9.54061e-06	0
PWY-7117: C4 photosynthetic carbon assimilation cycle, PEPCK type	0.962375	0	0	8.95555e-06	0	3.56446e-06	0.000102845	8.98142e-05	2.72044e-06	9.37653e-05	1.57781e-06	0.000117817	0.000131898	0	5.96678e-07	0.000107137	0.000223677	0.000107977	9.98928e-06	8.54985e-05	2.90072e-06	2.68022e-06	1.92897e-05	0.000127627	0.000142484	5.22569e-06	1.58376e-06	0.000143666	3.26617e-05	0	3.23555e-06	1.14178e-07	0	0	0	1.22984e-05	5.26669e-07	0	8.71105e-05	0.000135705	0
PWY-7118: chitin degradation to ethanol	0.781269	0	0	0	1.38015e-06	0	0	0	0	0	0	0	0	0	0	0	0	0	0	0	0	0	0	0	0	0	0	0	0	0	0	0	0	0	0	0	0	0	0	0	0
PWY-7184: pyrimidine deoxyribonucleotides de novo biosynthesis I	0.909263	8.30821e-05	4.15245e-05	9.12907e-05	0.000106959	0.000164139	0.000118746	8.57519e-05	7.20189e-05	0.000128393	9.7903e-05	0.000124961	0.000101887	0.000146813	0.00014531	8.09448e-05	0.000117844	9.20328e-05	0.00015934	0.000143986	0.000177614	6.35448e-05	0.000120038	0.000106135	9.23848e-05	0.000201073	9.25461e-05	8.65911e-05	0.000201054	3.40561e-05	0.000143349	0.00017806	5.87217e-05	0.000195864	3.23302e-05	0.000104833	7.48386e-05	0.00010031	0.000114631	0.000142254	0.000108224
PWY-7187: pyrimidine deoxyribonucleotides de novo biosynthesis II	0.9183	4.07698e-05	6.40743e-05	0.000130384	6.8965e-05	7.66426e-05	0.000166449	4.73513e-05	7.60643e-05	0.00012947	3.4956e-05	5.48041e-05	8.06333e-05	7.03433e-05	6.18029e-05	7.15921e-05	0.000111805	0.000144147	0.000104567	9.42977e-05	8.40185e-05	6.87889e-05	7.28616e-05	0.000122838	4.21875e-05	7.05133e-05	7.77954e-05	5.84682e-05	0.00018711	0.000104163	5.27923e-05	0.000138682	3.57815e-05	6.02798e-05	4.69728e-05	8.83707e-05	8.1721e-05	7.93177e-05	7.20162e-05	0.000145252	7.24197e-05
PWY-7196: superpathway of pyrimidine ribonucleosides salvage	0.909263	7.52343e-05	2.92973e-05	0.000110935	5.78768e-05	2.64296e-05	9.27179e-05	6.38061e-06	7.50468e-05	0.000103517	2.48425e-06	2.21636e-05	2.95424e-05	0.000125505	1.92282e-05	7.60559e-05	3.53629e-05	2.29926e-05	3.28529e-05	0.000104211	9.84484e-05	2.59816e-05	8.2383e-05	8.37016e-05	6.5077e-05	3.8735e-05	2.93039e-05	0.000116448	0.000149226	1.44491e-05	3.75711e-05	9.61729e-05	6.9432e-06	5.42932e-05	0	3.34376e-05	1.17229e-05	8.77426e-05	3.68249e-05	0.000153481	8.0371e-05
PWY-7197: pyrimidine deoxyribonucleotide phosphorylation	0.962375	7.99623e-05	2.89755e-05	6.55511e-05	8.92493e-05	0.000145641	9.17632e-05	5.94075e-05	6.16584e-05	0.000139204	9.22654e-05	0.000107614	7.11261e-05	0.000122981	0.000141776	8.87499e-05	0.000125378	0.000140784	0.0001539	0.000135722	0.000149984	4.99803e-05	8.32668e-05	9.06252e-05	7.46765e-05	0.000143727	7.36705e-05	6.01199e-05	0.000152361	2.24031e-05	9.85765e-05	0.000161649	4.43736e-05	0.00017647	1.85409e-05	8.73103e-05	4.71493e-05	8.43882e-05	9.79104e-05	0.000114673	9.57637e-05
PWY-7198: pyrimidine deoxyribonucleotides de novo biosynthesis IV	0.962375	2.72908e-06	2.06245e-05	9.6408e-06	2.6673e-06	1.59953e-05	0	2.0812e-05	5.70812e-05	5.1052e-07	0	2.15567e-06	9.41942e-06	0	9.10568e-05	1.38618e-06	0	0	9.29053e-06	0	5.70721e-06	6.77648e-06	4.14208e-06	0	2.0478e-05	0	2.80046e-05	9.87918e-07	2.45535e-05	0	2.16039e-05	4.87681e-06	2.77044e-06	9.04528e-06	2.75851e-05	5.70251e-06	4.36186e-05	3.2227e-06	1.21747e-05	9.01859e-06	3.57375e-06
PWY-7199: pyrimidine deoxyribonucleosides salvage	0.781269	3.15661e-05	6.1418e-05	7.92921e-05	5.34977e-05	3.40457e-05	9.03251e-05	3.08093e-05	3.77873e-05	4.96987e-05	8.15505e-05	1.63396e-05	5.80613e-05	6.84073e-05	2.50924e-05	4.58813e-05	2.87051e-05	7.0098e-05	6.22956e-05	4.6396e-05	6.77634e-05	7.3058e-05	3.14441e-05	9.21111e-05	2.51562e-05	4.09605e-05	4.26518e-05	5.91635e-05	7.45424e-05	0.000100611	3.1389e-05	9.57618e-05	6.10627e-05	2.95859e-05	8.29254e-06	7.90893e-05	2.84379e-05	0.000131183	3.8805e-05	0.000135684	4.27235e-05
PWY-7200: superpathway of pyrimidine deoxyribonucleoside salvage	0.962375	0	0	0	0	0	0	0	8.8369e-06	0	0	0	0	0	0	0	0	0	0	0	0	0	0	0	0	0	0	0	7.91723e-05	0	0	0	0	0	0	4.28328e-06	0	0	0	0	0
PWY-7204: pyridoxal 5'-phosphate salvage II (plants)	0.962375	2.46407e-06	3.91349e-05	1.05733e-05	8.0143e-05	0	0	0	2.08933e-05	5.36234e-06	6.85087e-05	2.58994e-05	0	0	7.39542e-06	0	0	0	2.35581e-06	0	0	6.52405e-05	3.83202e-06	0	3.96744e-06	0	6.85655e-05	0	7.6384e-06	1.41999e-06	6.33444e-05	0	7.29626e-05	7.21613e-06	1.01398e-05	6.72665e-05	8.39283e-06	0	2.13985e-05	0	4.12619e-06
PWY-7208: superpathway of pyrimidine nucleobases salvage	0.962375	0.000111873	4.22586e-05	0.000167492	0.00011566	0.000185846	0.000128557	0.000163026	9.24743e-05	0.00019117	0.000112873	0.000153111	0.000118652	0.000192089	0.000128919	0.000128964	0.000167668	0.000185144	0.000204621	0.000185788	0.00021639	6.66162e-05	0.000145224	0.000134366	0.000109185	0.00018954	0.000103499	0.000156153	0.000226446	3.31145e-05	0.000154507	0.000198653	5.81851e-05	0.000272481	2.83515e-05	0.000110549	7.33185e-05	0.000121342	0.000133052	0.00016251	0.000139725
PWY-7209: superpathway of pyrimidine ribonucleosides degradation	0.962375	0	0	0	1.03662e-05	5.3953e-07	0	2.59677e-07	0	5.32951e-06	0	0	4.14252e-07	2.38515e-07	1.20153e-06	1.40766e-05	0	0	0	0	0	7.40773e-06	1.42008e-07	1.49851e-06	1.98694e-06	0	5.74345e-08	0	0	0	2.39728e-06	7.29001e-07	0	2.0522e-06	0	3.99306e-06	2.3103e-07	0	0	4.8533e-06	0
PWY-7210: pyrimidine deoxyribonucleotides biosynthesis from CTP	0.962375	3.83503e-06	2.24931e-05	1.29621e-05	3.76221e-06	2.16742e-05	0	2.58662e-05	5.70806e-05	7.27757e-07	0	3.04851e-06	1.27784e-05	0	9.65301e-05	1.96127e-06	0	0	1.28567e-05	0	8.01334e-06	9.17605e-06	5.79426e-06	0	2.56687e-05	0	3.39663e-05	1.40164e-06	3.30037e-05	0	2.83975e-05	6.86741e-06	3.85847e-06	1.2606e-05	3.35394e-05	7.92189e-06	4.60763e-05	4.5254e-06	1.63845e-05	1.24338e-05	5.00648e-06
PWY-7211: superpathway of pyrimidine deoxyribonucleotides de novo biosynthesis	0.962375	3.54259e-05	3.75913e-05	5.29764e-05	7.66496e-05	3.72395e-05	0.0001139	4.37432e-05	7.89789e-05	0.0001273	3.69244e-06	3.15493e-05	3.81603e-05	9.0908e-05	9.84639e-05	5.86364e-05	4.93157e-05	3.18619e-05	4.48739e-05	6.86338e-05	0.000108511	3.41187e-05	6.79818e-05	8.50449e-05	7.84665e-05	5.45874e-05	5.30019e-05	8.83815e-05	5.45497e-05	1.89412e-05	5.04536e-05	0.000102406	9.80578e-06	7.45816e-05	3.89193e-05	4.56594e-05	6.52006e-05	4.93342e-05	4.23482e-05	0.000110961	8.1089e-05
PWY-7219: adenosine ribonucleotides de novo biosynthesis	0.829459	0.000760706	0.000370925	0.000851105	0.000258001	0.000428941	0.000772679	0.000446381	0.000393228	0.000795564	0.000239366	0.000404828	0.000612145	0.000445786	0.000376738	0.000399191	0.000622078	0.000604214	0.000507629	0.000437468	0.000463044	0.000250473	0.000501098	0.000556148	0.000394491	0.000514177	0.000243	0.000431614	0.000629679	0.000557194	0.000488067	0.000565858	0.000158259	0.000527953	0.00046343	0.000297188	0.000394013	0.000547649	0.000358219	0.000656332	0.00039492
PWY-7220: adenosine deoxyribonucleotides de novo biosynthesis II	0.829459	6.15681e-05	5.72766e-05	0.000111686	9.25466e-05	0.000144349	0.000113877	9.34812e-05	5.91098e-05	9.44214e-05	8.36741e-05	0.000105648	0.000119942	0.000132951	0.000117289	5.96723e-05	8.43567e-05	6.60565e-05	0.000130532	0.000125953	0.000174381	5.0427e-05	0.000120776	9.30163e-05	7.85305e-05	0.000231775	8.49305e-05	9.80473e-05	0.00018574	7.13295e-05	0.000179184	0.000148468	5.04306e-05	0.000167863	5.09922e-05	8.82935e-05	0.000107682	8.14891e-05	9.57544e-05	0.000112551	8.89495e-05
PWY-7221: guanosine ribonucleotides de novo biosynthesis	0.781269	0.000585728	0.000270637	0.000649446	0.000222902	0.000329489	0.000558703	0.0002896	0.000281076	0.000606826	0.000211742	0.000321147	0.00044761	0.00032707	0.000333447	0.000298175	0.000469205	0.000353447	0.000371862	0.000333345	0.000361217	0.000174233	0.000431253	0.000394596	0.000277058	0.000394613	0.000186587	0.000328055	0.000413992	0.000370885	0.000366746	0.000389553	0.00013562	0.000399091	0.000336078	0.000221683	0.000337852	0.00038999	0.000295279	0.000401705	0.000295733
PWY-7222: guanosine deoxyribonucleotides de novo biosynthesis II	0.829459	6.15681e-05	5.72766e-05	0.000111686	9.25466e-05	0.000144349	0.000113877	9.34812e-05	5.91098e-05	9.44214e-05	8.36741e-05	0.000105648	0.000119942	0.000132951	0.000117289	5.96723e-05	8.43567e-05	6.60565e-05	0.000130532	0.000125953	0.000174381	5.0427e-05	0.000120776	9.30163e-05	7.85305e-05	0.000231775	8.49305e-05	9.80473e-05	0.00018574	7.13295e-05	0.000179184	0.000148468	5.04306e-05	0.000167863	5.09922e-05	8.82935e-05	0.000107682	8.14891e-05	9.57544e-05	0.000112551	8.89495e-05
PWY-7228: superpathway of guanosine nucleotides de novo biosynthesis I	0.962375	0.000112843	5.4065e-05	0.000122224	0.000131265	0.000235774	0.000151347	0.000194213	9.87375e-05	0.00019132	0.000120572	0.000207515	0.000197774	0.000212724	0.000220342	0.000139806	0.000182319	0.000185157	0.000222987	0.00019666	0.000241913	7.91401e-05	0.000189997	0.000144773	0.000124501	0.000298186	0.000119003	0.000179897	0.000261728	4.54738e-05	0.000272391	0.000219161	7.46046e-05	0.000343272	3.74342e-05	0.000128387	0.000186742	0.000135458	0.000146426	0.000177271	0.000157833
PWY-7229: superpathway of adenosine nucleotides de novo biosynthesis I	0.898044	0.000158506	0.000135836	0.000277478	0.000167835	0.000266224	0.00027164	0.00020911	0.00013814	0.000235288	0.000148958	0.000217357	0.000251848	0.000253316	0.000225292	0.000146288	0.000209055	0.000192198	0.00026489	0.000241375	0.000298167	0.000114398	0.000260052	0.000214895	0.000171466	0.000370845	0.000152555	0.00020819	0.000378514	0.00018315	0.000311897	0.00029438	9.9026e-05	0.000329301	0.000130544	0.000174432	0.000211742	0.000192898	0.000187889	0.000265151	0.000187434
PWY-7234: inosine-5'-phosphate biosynthesis III	0.974818	1.00752e-05	4.54193e-05	1.96773e-05	7.31588e-05	6.75225e-05	3.63862e-05	3.63964e-05	3.31474e-05	5.62099e-05	8.92102e-05	6.56328e-05	5.32008e-05	3.67434e-05	0.000128699	6.90816e-05	8.19403e-05	5.65277e-06	3.11389e-05	8.04572e-05	8.08395e-05	5.82009e-05	3.52642e-06	7.26637e-05	5.33401e-05	0.00010628	4.27691e-05	1.90551e-05	8.11617e-05	9.11412e-05	2.77166e-05	6.69599e-05	6.12826e-05	3.46355e-05	6.90547e-05	6.39065e-05	1.93008e-05	3.3938e-05	6.04317e-05	5.17218e-05	7.31065e-05
PWY-7235: superpathway of ubiquinol-6 biosynthesis (eukaryotic)	0.9183	0	0	0	6.39132e-07	3.1867e-06	0	6.83735e-06	0	2.81019e-06	0	0	0	0	0	0	8.31162e-07	0	4.90994e-06	5.17973e-06	9.31018e-07	3.21316e-07	0	0	0	0	0	0	0	0	0	6.85625e-06	6.88919e-07	4.67054e-06	0	1.42472e-06	1.46804e-06	3.76998e-07	0	0	0
PWY-7237: myo-, chiro- and scillo-inositol degradation	0.898044	1.80039e-05	3.91856e-06	4.08566e-05	1.77847e-06	3.09594e-06	5.33663e-05	2.19998e-06	2.8516e-05	4.10169e-05	6.48817e-06	2.4089e-06	3.58107e-06	3.32974e-06	3.9644e-06	1.72991e-05	9.84079e-06	1.01047e-05	8.72747e-06	3.52333e-05	4.71373e-06	7.87739e-06	1.01991e-05	2.1068e-05	1.79367e-05	3.55579e-06	4.93453e-06	2.27291e-05	9.03232e-05	6.29615e-06	1.17426e-05	1.17197e-05	1.24574e-06	2.03618e-05	2.7779e-06	4.39763e-06	2.45537e-06	1.47791e-05	1.72367e-05	4.22697e-05	5.634e-06
PWY-724: superpathway of L-lysine, L-threonine and L-methionine biosynthesis II	0.91443	0.000345753	0.000176684	0.000329797	0.000134719	0.000176215	0.000316902	0.000180829	0.000161907	0.000392406	0.000122737	0.000132175	0.000136264	0.000201103	0.000145446	0.000202796	0.000317167	0.000258109	0.00019597	0.0002071	0.000181031	0.000104803	0.000210224	0.000252875	0.000161375	0.000177549	0.000113217	0.000197361	0.000329002	0.000275056	0.000169485	0.00022796	7.54959e-05	0.000206426	0.00021749	0.000142994	9.08916e-05	0.000246102	0.000184556	0.000282173	0.000208094
PWY-7242: D-fructuronate degradation	0.922443	2.02195e-05	4.13451e-05	4.10258e-05	6.01308e-05	3.88633e-05	5.12838e-05	1.81607e-05	6.25538e-05	1.157e-05	6.74751e-05	1.17298e-05	1.48414e-05	2.82376e-05	2.53205e-05	2.09014e-05	2.94074e-05	1.57529e-05	2.55396e-05	2.15634e-05	4.68013e-05	6.23409e-05	1.20387e-05	6.89756e-05	6.78203e-06	4.22784e-05	5.6126e-05	1.11299e-05	4.69653e-05	7.11241e-05	3.06542e-05	5.66661e-05	7.23367e-05	1.33337e-05	1.04294e-05	4.53468e-05	2.83606e-05	0.000165402	4.05599e-05	0.000120976	1.14655e-05
PWY-7245: superpathway NAD/NADP - NADH/NADPH interconversion (yeast)	0.962375	0	0	0	2.10072e-06	0	0	0	0	0	0	0	0	0	0	0	0	0	0	0	0	0	0	0	0	0	0	0	0	0	0	0	0	0	0	0	3.65369e-07	0	0	0	0
PWY-7254: TCA cycle VII (acetate-producers)	0.962375	7.18269e-07	1.16609e-05	1.92894e-06	3.53532e-05	0	0	0	8.92355e-06	1.72589e-05	6.75503e-05	7.26446e-06	0	1.66883e-05	2.1416e-06	0	0	0	1.61279e-06	0	0	4.30531e-05	5.54306e-07	7.55554e-07	7.13559e-07	3.87021e-07	2.5923e-05	0	7.49227e-06	8.34075e-06	1.86313e-05	0	4.34664e-05	1.22824e-06	2.79351e-06	3.2388e-05	1.82943e-06	0	0	0	1.06566e-06
PWY-7268: NAD/NADP-NADH/NADPH cytosolic interconversion (yeast)	0.962375	0	0	0	1.60432e-06	0	0	0	0	0	0	0	0	0	0	0	0	0	0	0	0	0	0	0	0	0	0	0	0	0	0	0	0	0	0	0	3.03762e-07	0	0	0	0
PWY-7269: NAD/NADP-NADH/NADPH mitochondrial interconversion (yeast)	0.962375	0	1.30917e-05	1.10811e-06	5.07678e-05	0	0	0	1.22871e-05	5.84932e-06	9.06495e-05	7.62188e-06	0	3.70243e-07	3.89974e-07	0	0	0	7.78958e-07	0	0	4.42402e-05	0	0	0	0	4.13677e-05	0	5.4896e-06	0	2.19873e-05	0	5.67405e-05	1.85906e-06	3.5088e-06	3.91913e-05	1.86022e-06	0	9.9111e-06	0	2.19263e-07
PWY-7279: aerobic respiration II (cytochrome c) (yeast)	0.892446	0	0	6.40066e-07	1.87551e-05	0	0	0	9.06962e-07	5.7418e-06	1.46315e-05	0	0	1.18919e-06	0	0	0	0	0	0	0	0	3.25901e-07	0	0	0	5.05607e-07	0	1.70869e-06	1.71874e-05	0	0	4.42953e-07	0	0	0	1.41744e-07	0	0	0	1.56881e-06
PWY-7282: 4-amino-2-methyl-5-phosphomethylpyrimidine biosynthesis (yeast)	0.962375	0.000147333	8.68136e-05	9.89263e-05	7.73443e-05	0.00010261	8.29372e-05	9.16373e-05	0.000138767	8.82177e-05	6.82958e-05	6.27748e-05	9.05196e-05	0.000115343	0.000126899	5.93271e-05	0.000132445	0.000155979	8.0951e-05	7.21878e-05	0.000128556	8.00452e-05	4.2894e-05	0.000127151	9.21603e-05	0.000111588	8.56385e-05	9.84295e-05	2.09171e-05	7.47371e-05	4.1952e-05	0.000131299	5.35103e-05	7.22078e-05	0.000143223	0.000114777	0.000184997	0.000167194	0.000127168	0.000103767	7.00715e-05
PWY-7283: wybutosine biosynthesis	0.781269	0	0	0	7.43133e-08	0	0	0	0	0	0	0	0	0	0	0	0	0	0	0	0	0	0	0	0	0	0	0	0	0	0	0	0	0	0	0	0	0	0	0	0
PWY-7286: 7-(3-amino-3-carboxypropyl)-wyosine biosynthesis	0.885634	0	0	0	2.09698e-07	0	3.54631e-06	0	0	9.01466e-06	0	0	0	0	0	1.3292e-05	9.9793e-06	0	3.63043e-06	4.84572e-05	3.90299e-07	4.03273e-06	0	0	0	2.91607e-07	0	0	0	0	0	3.04684e-06	4.67068e-06	5.72514e-07	0	3.67076e-06	0	0	0	3.26768e-05	1.85079e-05
PWY-7288: fatty acid &beta;-oxidation (peroxisome, yeast)	0.781269	0	0	0	5.02558e-07	0	0	0	0	4.01519e-06	0	0	0	0	0	0	0	0	0	0	0	0	0	0	0	0	0	0	0	0	0	0	0	0	0	0	0	0	0	0	0
PWY-7290: Escherichia coli serotype O86 O-antigen biosynthesis	0.885634	0	0	0	0	0	0	0	0	0	0	0	0	0	0	0	0	0	1.9351e-07	0	0	0	0	0	0	0	0	0	0	0	0	0	0	0	0	0	0	0	0	0	0
PWY-7315: dTDP-N-acetylthomosamine biosynthesis	0.991221	1.22203e-06	1.76358e-05	9.44077e-07	5.22352e-05	0	0	0	1.0943e-05	1.71899e-06	7.20202e-05	8.19073e-06	0	2.72523e-07	5.93224e-07	0	0	0	3.48951e-07	0	0	4.78592e-05	0	0	5.89331e-07	0	4.478e-05	0	7.43234e-06	4.03138e-05	3.04818e-05	0	7.62279e-05	1.8688e-06	6.9633e-06	4.18433e-05	5.03012e-06	0	0	0	1.12491e-06
PWY-7316: dTDP-N-acetylviosamine biosynthesis	0.781269	7.52509e-06	0	0	0	0	0	0	0	0	0	0	0	0	0	0	0	0	0	0	0	0	0	0	0	0	0	0	0	0	0	0	0	0	0	0	0	0	0	0	0
PWY-7323: superpathway of GDP-mannose-derived O-antigen building blocks biosynthesis	0.781269	1.68767e-05	3.26538e-05	1.9009e-05	3.77261e-05	7.64802e-05	6.34166e-06	4.48623e-05	8.80423e-05	2.78662e-05	6.41861e-05	4.00912e-05	2.37659e-05	2.47756e-05	9.09363e-05	1.24882e-05	5.0537e-05	1.80905e-06	2.89631e-05	3.12e-07	1.87672e-05	4.35294e-05	5.6309e-07	8.40563e-06	4.39536e-05	1.98888e-05	6.45342e-05	2.68184e-05	6.89291e-06	0	3.67083e-05	2.35136e-05	4.10437e-05	1.83172e-05	9.48241e-05	3.22147e-05	0.000157133	5.14202e-05	2.94239e-05	3.49234e-06	1.65242e-05
PWY-7328: superpathway of UDP-glucose-derived O-antigen building blocks biosynthesis	0.781269	2.65395e-07	1.57465e-05	0	2.36723e-05	1.3539e-05	1.17286e-05	6.29463e-06	6.92282e-06	1.47306e-05	2.64458e-05	5.89143e-06	3.37879e-06	8.59995e-07	4.87143e-07	1.50422e-06	1.37585e-05	0	1.01206e-05	0	1.28596e-06	3.39162e-05	0	2.38207e-06	7.63716e-07	0	2.36532e-05	1.14221e-06	4.32161e-06	0	1.33457e-05	8.90494e-06	1.63377e-05	1.85226e-06	2.32748e-06	2.39977e-05	3.31032e-06	7.60978e-06	9.35424e-06	0	4.56569e-07
PWY-7345: superpathway of anaerobic sucrose degradation	0.781269	0	0	0	8.45115e-06	0	0	0	0	0	0	0	0	0	0	0	0	0	0	0	0	0	0	0	0	0	0	0	0	0	0	0	0	0	0	0	0	0	0	0	0
PWY-7357: thiamin formation from pyrithiamine and oxythiamine (yeast)	0.991221	0.000504538	7.46594e-05	0.000226163	8.51934e-05	8.67358e-05	0.000169866	7.7885e-05	0.000174749	8.33858e-05	8.28145e-05	5.1175e-05	0.000121997	0.000130247	0.000108857	6.05305e-05	0.000136569	0.000181207	9.22091e-05	0.000117267	0.000161671	8.32489e-05	3.94223e-05	0.000211989	8.06168e-05	9.68733e-05	7.85815e-05	8.57885e-05	0.00028965	0.000143851	3.78193e-05	0.000132527	5.49747e-05	6.98798e-05	5.32356e-05	0.000117285	8.18344e-05	0.00020729	0.000147671	0.000240385	6.19346e-05
PWY-7371: 1,4-dihydroxy-6-naphthoate biosynthesis II	0.781269	0	1.04201e-05	1.99791e-05	0	1.8846e-05	9.28745e-07	1.20358e-05	0	1.19712e-05	0	0	3.89692e-07	3.97292e-06	0	9.36952e-06	6.79596e-06	0	1.30264e-05	9.98823e-06	6.56522e-06	0	0	0	0	0	0	7.10092e-06	0	0	0	9.76229e-06	0	6.63892e-06	0	8.22149e-06	3.30256e-06	0	0	1.97469e-06	0
PWY-7374: 1,4-dihydroxy-6-naphthoate biosynthesis I	0.909263	0	0	0	0	0	0	0	0	3.53642e-06	0	0	0	0	0	0	0	0	0	4.94784e-06	0	0	0	0	0	0	0	5.36014e-06	0	0	0	0	0	0	0	5.4867e-06	0	0	0	0	0
PWY-7383: anaerobic energy metabolism (invertebrates, cytosol)	0.781269	3.73982e-05	4.22414e-05	7.22795e-05	0.000103752	1.69111e-05	2.9074e-05	3.72672e-05	6.72918e-06	0.000109973	8.21202e-05	1.6068e-05	1.50384e-05	6.44054e-05	2.94908e-05	6.60085e-05	7.08121e-05	0.000109534	8.10698e-05	0.000101354	8.55393e-05	9.44612e-05	6.32572e-05	7.54792e-05	1.94111e-05	9.49773e-06	4.49544e-05	3.12017e-05	0.00011192	6.2816e-05	3.2927e-05	0.00012628	5.77544e-05	9.53484e-05	1.62288e-05	9.56445e-05	5.26556e-06	4.41609e-05	2.74989e-05	7.70329e-05	4.68623e-05
PWY-7384: anaerobic energy metabolism (invertebrates, mitochondrial)	0.781269	0	0	0	9.9347e-07	0	0	0	0	0	0	0	0	0	0	0	0	0	0	0	0	0	0	0	0	0	0	0	0	0	0	0	0	0	0	0	0	0	0	0	0
PWY-7385: 1,3-propanediol biosynthesis (engineered)	0.781269	0	0	0	8.05723e-07	0	0	0	0	0	0	0	0	0	0	0	0	0	0	0	0	0	0	0	0	0	0	0	0	0	0	0	0	0	0	0	0	0	0	0	0
PWY-7388: octanoyl-[acyl-carrier protein] biosynthesis (mitochondria, yeast)	0.829459	3.49795e-07	1.33954e-05	1.83742e-05	4.66031e-05	4.32721e-06	2.20979e-06	1.74287e-05	3.77122e-05	7.45715e-06	7.58548e-05	8.87876e-06	2.38246e-05	1.67367e-05	4.68864e-06	5.19671e-07	3.51472e-05	9.69229e-07	8.5281e-06	0	2.47059e-06	4.82186e-05	1.37108e-06	4.38526e-06	2.5253e-07	2.03547e-07	3.72069e-05	2.87739e-06	6.2948e-06	3.39079e-05	2.98451e-05	1.01055e-05	5.90015e-05	1.03719e-05	2.98272e-06	3.87853e-05	2.87573e-05	8.65336e-06	3.27165e-05	0	6.01275e-07
PWY-7389: superpathway of anaerobic energy metabolism (invertebrates)	0.781269	0	0	0	1.68866e-06	0	0	0	0	0	0	0	0	0	0	0	0	0	0	0	0	0	0	0	0	0	0	0	0	0	0	0	0	0	0	0	0	0	0	0	0
PWY-7391: isoprene biosynthesis II (engineered)	0.796249	0	0	0	4.53884e-07	0	0	0	0	0	0	0	0	0	0	2.12987e-07	0	0	0	2.1069e-06	5.4125e-07	1.22075e-06	0	0	0	0	0	0	0	0	0	1.48977e-06	7.82455e-07	0	0	0	0	0	0	7.10657e-07	0
PWY-7392: taxadiene biosynthesis (engineered)	0.991221	4.90449e-07	1.15744e-05	5.54287e-06	8.77406e-07	0	9.96373e-06	0	1.17148e-05	3.86655e-06	0	0	2.02133e-06	0	4.60932e-07	4.67928e-06	1.79581e-05	0	7.74871e-06	1.62226e-05	0	1.06694e-05	1.18078e-06	0	0	1.02542e-06	0	0	3.29186e-05	1.68585e-06	6.94749e-06	9.02945e-06	4.3118e-06	3.6113e-06	0	2.79288e-06	6.03391e-06	0	0	5.04409e-05	0
PWY-7399: methylphosphonate degradation II	0.898044	0	8.59577e-07	0	8.31489e-07	0	0	0	1.71226e-06	1.41917e-06	1.67696e-06	0	0	0	0	0	0	0	3.1032e-07	0	0	0	0	0	0	0	0	0	0	7.48214e-07	0	0	1.93608e-06	0	9.16197e-07	1.33369e-06	0	0	0	0	0
PWY-7400: L-arginine biosynthesis IV (archaebacteria)	0.781269	3.16024e-05	8.88062e-05	4.68721e-05	0.000195181	8.13463e-05	5.20747e-05	2.54552e-05	0.000134523	0.000136467	0.00017882	6.27317e-05	6.24178e-05	9.98572e-05	0.00010745	5.0584e-05	7.66479e-06	4.40856e-05	3.79711e-05	4.83347e-05	0.000187169	0.000179184	2.14761e-05	0.00022492	9.53725e-05	8.30103e-05	0.000127936	0.00010126	0.000154023	0.000267241	0.000127854	5.73858e-05	8.61914e-05	6.13253e-05	1.85224e-05	0.000175586	5.71996e-05	0.000117906	0.000129291	0.000209718	8.26242e-05
PWY-7409: phospholipid remodeling (phosphatidylethanolamine, yeast)	0.962375	0	8.88539e-06	7.64067e-07	3.47043e-05	0	0	0	8.03466e-06	1.85379e-06	5.24284e-05	5.26515e-06	0	0	4.45616e-07	0	0	0	0	0	0	3.63847e-05	0	0	1.76446e-07	0	2.40752e-05	0	4.82483e-06	0	1.79863e-05	0	5.39234e-05	1.07541e-06	1.67566e-06	2.52867e-05	2.07704e-06	0	0	0	2.94254e-07
PWY-7411: superpathway of phosphatidate biosynthesis (yeast)	0.781269	0	0	0	4.73027e-07	0	0	0	0	0	0	0	0	0	0	0	0	0	0	0	0	0	0	0	0	0	0	0	0	0	0	0	0	0	0	0	0	0	0	0	0
PWY-7446: sulfoglycolysis	0.962375	0	0	5.93154e-07	2.76175e-05	0	0	0	0	1.17769e-06	5.18053e-05	3.59158e-06	0	0	2.36043e-07	0	0	0	3.0442e-07	0	0	2.81624e-05	0	0	2.42337e-07	0	4.81947e-07	0	0	2.5009e-05	4.15992e-07	0	1.48781e-07	0	0	2.01805e-05	6.80554e-07	0	0	0	0
PWY-7456: mannan degradation	0.9183	4.47539e-05	2.66757e-05	0.000175777	2.24201e-06	0	4.04645e-05	1.88075e-05	8.51939e-05	1.84095e-05	0	0	3.91078e-05	0.00010529	4.36876e-06	3.7372e-05	0	3.91116e-05	1.81398e-05	5.50205e-05	8.18974e-05	1.12427e-05	1.03845e-05	4.26713e-06	0	2.74472e-06	6.26186e-05	0	3.51044e-05	3.9807e-05	1.13143e-05	6.14968e-05	6.6167e-06	2.51429e-05	0	4.90681e-05	0.000102376	4.2471e-05	5.01744e-05	7.26733e-05	3.47382e-05
PWY-7539: 6-hydroxymethyl-dihydropterin diphosphate biosynthesis III (Chlamydia)	0.962375	3.38377e-06	1.14418e-06	5.94115e-06	2.79646e-05	4.46634e-05	3.2236e-05	6.88035e-06	4.7995e-05	2.43284e-05	1.73527e-05	4.55168e-05	1.86747e-05	2.79625e-05	5.24473e-05	3.13792e-05	4.7392e-05	2.46795e-05	6.78535e-06	6.26507e-05	4.7871e-05	4.91242e-06	1.36649e-06	2.2774e-05	4.42903e-05	2.04062e-05	3.86867e-05	3.06155e-05	9.66209e-05	3.23168e-07	2.44481e-06	2.12197e-05	1.35188e-05	1.67867e-06	0	4.29812e-05	0.000198124	4.51865e-05	1.65325e-05	2.54312e-05	3.7303e-05
PWY-7546: diphthamide biosynthesis (eukaryotes)	0.781269	0	0	0	2.55872e-07	0	0	0	0	0	0	0	0	0	0	0	0	0	0	0	0	0	0	0	0	0	0	0	0	0	0	0	0	0	0	0	0	0	0	0	0
PWY-7560: methylerythritol phosphate pathway II	0.922443	6.49641e-07	6.83321e-05	3.07466e-05	0.000101456	1.26512e-05	9.5401e-05	3.31012e-06	0.000134183	2.3613e-05	0.000118066	6.34759e-05	0.000110737	6.95289e-05	0.000107348	5.69723e-05	5.15909e-05	0.000262932	5.76397e-05	0.000148293	0.000110148	9.90524e-05	8.95668e-05	0.000189794	5.05262e-05	2.88697e-06	5.49347e-05	6.75378e-06	0.000241882	0.000123664	7.85664e-05	5.32797e-05	8.78192e-05	5.81327e-05	6.34782e-06	7.62981e-05	5.23641e-05	8.99148e-06	9.70326e-06	0.000121312	9.29681e-05
PWY-7592: arachidonate biosynthesis III (metazoa)	0.781269	0	0	0	1.12102e-07	0	0	0	0	0	0	0	0	0	0	0	0	0	0	0	0	0	0	0	0	0	0	0	0	0	0	0	0	0	0	0	0	0	0	0	0
PWY-7619: juniperonate biosynthesis	0.781269	0	0	0	2.63729e-07	0	0	0	0	0	0	0	0	0	0	0	0	0	0	0	0	0	0	0	0	0	0	0	0	0	0	0	0	0	0	0	0	0	0	0	0
PWY-7663: gondoate biosynthesis (anaerobic)	0.837564	0.000102498	0.000208952	0.000323744	0.000100919	0.000213453	0.000263278	0.000260728	0.000191958	0.000242371	0.000106263	0.000204282	9.92392e-05	0.000198676	0.000166659	0.000181675	0.000283743	0.000148931	0.000217002	0.000125404	0.000196002	0.000102395	0.000194331	0.000108811	0.000238217	0.000199894	0.000153217	0.000232205	0.000214238	2.9444e-05	0.000194349	0.000158514	9.55575e-05	0.000175848	0.000295463	0.000128247	0.000262518	0.000160336	0.000205578	0.000140692	0.0001678
PWY-7664: oleate biosynthesis IV (anaerobic)	0.809038	5.23485e-07	1.94862e-05	2.68465e-05	5.68973e-05	6.44554e-06	3.29891e-06	2.58103e-05	5.10257e-05	1.20886e-05	8.86001e-05	1.30389e-05	3.34569e-05	2.53115e-05	6.96189e-06	7.78484e-07	5.0008e-05	1.44928e-06	1.26041e-05	0	3.67865e-06	5.72712e-05	2.04998e-06	7.67991e-06	4.77257e-07	3.05189e-07	5.00094e-05	4.2944e-06	9.3176e-06	2.10243e-05	4.27279e-05	1.47361e-05	6.75462e-05	1.53393e-05	4.46272e-06	5.04664e-05	4.12896e-05	1.25763e-05	4.52427e-05	0	9.00434e-07
PWY-821: superpathway of sulfur amino acid biosynthesis (Saccharomyces cerevisiae)	0.9183	1.37821e-06	1.47239e-05	4.23248e-06	2.46947e-05	1.13929e-06	0	1.12036e-05	8.25748e-06	6.50086e-06	4.32176e-05	7.29901e-06	5.72564e-06	2.27439e-06	1.34478e-05	1.15319e-06	8.81567e-06	5.07143e-05	2.44894e-06	0	3.99167e-06	3.46793e-05	1.49151e-06	4.72057e-06	1.39704e-06	1.13085e-06	3.16235e-05	1.52297e-06	8.28602e-07	0	1.93082e-05	1.36186e-05	3.12502e-05	5.75266e-06	0	4.0734e-05	6.12873e-06	0	1.06704e-05	0	2.32551e-06
PWY-841: superpathway of purine nucleotides de novo biosynthesis I	0.95294	0.000122419	7.1108e-05	0.000163566	0.000117884	5.77171e-05	0.00015925	9.90788e-05	8.25128e-05	0.000126554	0.00011692	4.06543e-05	0.000144473	0.00015924	0.000134008	0.000110609	0.000154531	8.82827e-05	0.000144369	0.000167776	0.000204266	9.22241e-05	0.000107403	0.000149734	8.05613e-05	0.000108159	9.78077e-05	0.000105637	0.000241558	6.78152e-05	9.98512e-05	0.000169706	7.41601e-05	0.000110717	3.46215e-05	0.000135549	7.43949e-05	0.000123604	0.000125853	0.000208835	0.000144112
PWY-922: mevalonate pathway I	0.781269	2.14793e-07	0	0	6.56927e-07	0	0	0	7.28358e-06	0	6.117e-08	0	5.44693e-06	0	0	3.85463e-07	0	1.12603e-06	2.78038e-07	3.3578e-06	5.23066e-06	1.94099e-06	0	2.13053e-05	0	0	0	3.38613e-07	1.70272e-05	0	0	1.87479e-06	9.98134e-07	0	0	0	7.24212e-07	1.08437e-06	0	1.66372e-06	0
PWY0-1061: superpathway of L-alanine biosynthesis	0.9183	3.34925e-06	2.25974e-05	1.54182e-05	7.38784e-05	1.37638e-06	8.55891e-07	0	3.20964e-05	8.72895e-06	0.000101424	9.31007e-06	2.94434e-05	2.08057e-05	4.98431e-06	1.01419e-06	0	2.6885e-06	2.16075e-06	3.11616e-06	1.47012e-05	9.50293e-05	2.21042e-06	4.86335e-05	1.45172e-06	5.26029e-07	5.03262e-05	0	2.22887e-05	4.63877e-05	3.35554e-05	2.29071e-06	8.23404e-05	3.94404e-06	6.82765e-06	7.2313e-05	1.18508e-05	8.48059e-06	3.00608e-05	1.02838e-05	1.49692e-06
PWY0-1241: ADP-L-glycero-&beta;-D-manno-heptose biosynthesis	0.962375	3.39681e-07	1.06981e-05	4.3745e-06	3.76673e-05	9.57068e-08	0	0	1.40441e-05	5.30975e-06	5.92746e-05	5.32776e-06	7.9804e-06	1.13213e-05	4.17704e-06	0	0	0	0	0	8.86279e-07	3.8094e-05	1.02071e-06	2.70528e-06	3.96721e-07	2.37711e-07	2.44281e-05	0	5.26705e-06	2.17882e-05	1.60306e-05	0	4.63501e-05	4.37564e-07	3.61453e-06	2.57492e-05	4.28599e-06	0	1.17409e-05	1.48172e-07	9.30484e-07
PWY0-1261: anhydromuropeptides recycling	0.991221	1.01264e-06	4.72494e-05	1.44398e-05	0.000105788	1.0495e-05	5.807e-06	0	7.2937e-05	1.90702e-05	0.000134554	2.19322e-05	2.59799e-05	3.81731e-05	5.40617e-05	2.08057e-05	1.17886e-05	1.7924e-05	2.74046e-05	1.74209e-05	1.91893e-05	7.95095e-05	1.92271e-05	4.67146e-05	1.02188e-05	1.03091e-06	8.57071e-05	1.40065e-06	2.5388e-05	8.59177e-05	4.06077e-05	1.71138e-05	0.000101253	1.62677e-05	8.91423e-06	7.65293e-05	1.70834e-05	0	4.31666e-05	2.48284e-05	8.48535e-06
PWY0-1277: 3-phenylpropanoate and 3-(3-hydroxyphenyl)propanoate degradation	0.829459	2.57838e-07	0	8.78969e-07	2.61954e-05	0	0	0	4.72813e-06	0	5.08428e-05	1.65679e-06	0	0	1.7079e-06	0	0	0	5.49781e-07	0	0	0	8.63744e-07	0	2.81606e-07	0	3.23202e-05	0	0	0	0	0	0	0	0	1.97011e-05	8.04212e-07	0	1.57148e-05	0	0
PWY0-1296: purine ribonucleosides degradation	0.781269	0.000166952	9.73854e-05	0.00022896	0.000121243	9.57049e-05	0.000325687	7.15065e-05	0.000254788	0.000180365	9.81553e-05	0.000127206	7.88269e-05	0.000168225	8.96566e-05	0.000142136	0.000107211	0.000246316	0.00012722	0.000161281	0.00017733	0.000115426	0.000242245	0.000387738	0.000150338	0.000133445	8.23432e-05	0.000160097	0.000364068	0.000385258	9.55219e-05	0.000227054	8.09248e-05	8.23803e-05	6.54283e-05	0.000124542	7.55942e-05	0.000239655	0.000166775	0.000338186	0.000113522
PWY0-1297: superpathway of purine deoxyribonucleosides degradation	0.781269	2.72413e-05	1.64562e-05	1.26684e-05	6.56168e-05	1.3725e-05	8.35273e-06	1.41645e-05	5.63063e-05	2.70455e-05	9.06366e-05	1.03977e-05	2.218e-05	1.89037e-05	2.32767e-05	1.03925e-05	1.28199e-05	3.46832e-05	1.44096e-05	7.45754e-06	4.83211e-05	5.16911e-05	3.12738e-05	0.000117583	1.76817e-05	1.38648e-05	5.89604e-05	4.27407e-05	3.65633e-05	5.37905e-05	2.24698e-05	1.53217e-05	5.36144e-05	2.02916e-06	2.34712e-05	5.17964e-05	9.05646e-06	1.14531e-05	7.21885e-05	7.33445e-05	1.83367e-05
PWY0-1298: superpathway of pyrimidine deoxyribonucleosides degradation	0.991221	1.7256e-05	9.30698e-06	1.16564e-05	4.30455e-05	9.80296e-06	4.06194e-06	3.60938e-06	2.34539e-05	1.50586e-05	5.54847e-05	6.23558e-06	3.64908e-06	1.05832e-05	8.34482e-06	1.50779e-05	7.06952e-06	7.24866e-06	7.77804e-06	4.60098e-06	7.82767e-06	1.33913e-05	3.10719e-05	1.40326e-05	1.35053e-05	4.89287e-06	2.81736e-05	1.37115e-06	4.79228e-05	2.57572e-05	8.06871e-06	9.19229e-06	7.73732e-06	1.74852e-06	2.11663e-06	3.29745e-05	6.03778e-06	2.15952e-05	3.41998e-05	2.07938e-05	1.03956e-05
PWY0-1319: CDP-diacylglycerol biosynthesis II	0.781269	0.000546759	0.000252901	0.000380387	0.000230919	0.000247142	0.000408296	0.000281174	0.000296539	0.000242438	0.00010603	0.000288481	0.000435178	0.000314634	0.000245833	0.00026075	0.000439479	0.000220802	0.000241985	0.000256057	0.000281399	0.000104893	0.000377951	0.000356638	0.000264051	0.00028257	0.000158628	0.000325753	0.000389483	0.000323737	0.000309728	0.000298293	0.000121808	0.000269084	0.000367339	0.00013536	0.000263275	0.000363829	0.000266401	0.00039683	0.000265998
PWY0-1338: polymyxin resistance	0.9183	4.78818e-07	3.06718e-06	8.01561e-07	1.81018e-05	0	0	0	2.52587e-06	2.69761e-06	4.82513e-05	2.25012e-06	0	0	3.77027e-07	0	0	0	1.24672e-07	0	0	1.55582e-05	0	0	4.44401e-07	0	1.46712e-05	0	7.03438e-07	0	4.93437e-06	0	1.682e-05	1.7912e-07	1.19081e-06	1.53039e-05	7.66469e-07	0	0	0	1.11107e-07
PWY0-1415: superpathway of heme biosynthesis from uroporphyrinogen-III	0.909263	9.551e-07	1.31476e-05	1.73553e-06	8.51883e-06	0	0	0	1.57241e-05	2.59042e-06	2.14361e-05	5.35215e-06	0	7.57608e-06	6.05275e-06	0	0	0	6.46174e-07	0	0	1.87851e-06	0	3.36869e-07	1.6028e-06	0	2.74583e-05	0	5.91411e-06	0	4.9801e-06	6.34102e-07	4.58952e-06	3.77062e-06	5.04523e-06	9.99715e-06	4.11278e-06	0	1.71938e-05	0	2.46598e-07
PWY0-1479: tRNA processing	0.962375	0	4.73439e-05	9.01831e-06	2.80343e-05	0	4.16708e-05	4.85236e-06	1.25297e-05	3.19834e-07	0	0	1.06257e-06	0	2.39437e-05	0	0	1.35534e-06	9.16664e-06	4.00411e-06	0	1.44223e-07	0	0	2.4724e-05	8.02769e-06	4.67622e-06	1.37553e-06	3.21654e-06	0	1.46528e-06	4.03574e-06	6.02507e-07	1.3717e-05	0	4.03129e-06	0	0	2.07141e-06	0	1.51773e-06
PWY0-1533: methylphosphonate degradation I	0.962375	2.82732e-07	8.15223e-06	5.86705e-07	4.15593e-05	0	0	0	6.41183e-06	1.54933e-06	6.06569e-05	5.82756e-06	0	0	6.83454e-07	0	0	0	1.43396e-07	0	0	2.9791e-05	0	0	3.7739e-07	0	2.29561e-05	0	1.79915e-06	0	1.00977e-05	0	4.74399e-05	8.21558e-07	4.82226e-07	2.51578e-05	1.45493e-06	0	0	0	2.3777e-07
PWY0-1586: peptidoglycan maturation (meso-diaminopimelate containing)	0.781269	0.000232079	5.21825e-05	4.9473e-05	0.000138697	5.03885e-05	2.32692e-05	5.75916e-05	4.59376e-05	8.59818e-05	0.000208826	3.25855e-05	2.43102e-05	7.16671e-05	3.70325e-05	2.92229e-05	9.64944e-05	0.000137867	4.82313e-05	2.80539e-05	7.31617e-05	0.000131204	9.43962e-05	0.000130675	4.10629e-05	3.65004e-05	9.1978e-05	6.29539e-05	6.84295e-05	7.20149e-05	8.71092e-05	9.32761e-05	0.000155928	7.56095e-05	0.000140637	0.000102516	9.64299e-05	0.000135397	9.85107e-05	7.96022e-05	5.38221e-05
PWY0-162: superpathway of pyrimidine ribonucleotides de novo biosynthesis	0.781269	0.00011193	7.37269e-05	0.000158398	0.000136086	0.000167998	0.000196192	0.000112115	9.43075e-05	0.000293171	0.000146409	0.000124326	0.000108246	0.000139825	8.27518e-05	7.86664e-05	0.000247097	0.000215199	0.000169639	0.000120616	0.000112796	8.26742e-05	9.78346e-05	8.92628e-05	9.47427e-05	0.000199972	0.000111691	0.00013335	0.000191964	4.47967e-05	0.000135366	0.000103633	5.30695e-05	0.000209671	4.88818e-05	0.00014294	6.33399e-05	9.13659e-05	4.9309e-05	0.000206679	8.33879e-05
PWY0-166: superpathway of pyrimidine deoxyribonucleotides de novo biosynthesis (E. coli)	0.991221	0.000115193	6.61257e-05	0.000136129	0.000119771	0.000185738	0.000173278	0.000102132	8.66928e-05	0.00017763	0.00011378	0.00014785	0.000115072	0.000168175	0.000176079	0.000109684	0.000168383	0.000151224	0.000191222	0.000161691	0.000193538	7.7511e-05	0.000130647	0.00012692	0.00010675	0.000218099	0.000102836	0.000100415	0.000208657	5.81299e-05	0.000162988	0.000210772	6.5478e-05	0.00022661	4.55114e-05	0.000120733	8.48438e-05	0.000121297	0.000135453	0.000176232	0.000129436
PWY0-321: phenylacetate degradation I (aerobic)	0.781269	3.09231e-07	0	2.93419e-07	2.16851e-05	0	0	0	3.03522e-06	0	0	1.46665e-06	0	0	0	0	0	0	0	0	0	0	0	0	2.34568e-07	0	1.37148e-05	0	0	0	0	0	0	0	0	1.23381e-05	0	0	0	0	0
PWY0-41: allantoin degradation IV (anaerobic)	0.91443	4.2209e-07	1.86552e-06	0	0	0	0	0	0	2.38846e-06	5.54427e-07	0	0	0	0	0	0	0	2.40935e-07	0	0	1.1027e-06	0	0	0	0	1.18467e-06	0	1.51565e-06	0	7.75547e-07	0	1.17415e-06	3.85038e-07	0	2.06897e-06	0	0	0	0	1.38317e-07
PWY0-42: 2-methylcitrate cycle I	0.829459	0	8.44239e-06	5.35289e-07	0	0	0	0	1.49428e-06	0	1.66017e-05	0	0	0	2.3396e-07	0	0	0	0	0	0	0	0	0	0	0	5.13473e-06	0	0	1.19381e-06	0	0	9.34369e-07	0	0	2.07556e-06	0	0	0	0	0
PWY0-781: aspartate superpathway	0.881611	2.86031e-06	5.16958e-05	3.9501e-05	6.13092e-05	8.6701e-06	4.89817e-05	1.95519e-05	3.4529e-05	7.52279e-05	8.02402e-05	2.2534e-05	2.96286e-05	5.9248e-05	2.73623e-05	2.55135e-05	7.65395e-05	2.54877e-05	1.46594e-05	1.75284e-05	3.45985e-05	5.58556e-05	1.14667e-05	4.77297e-05	2.99747e-05	6.03903e-06	5.25671e-05	2.94035e-05	2.52704e-05	3.45031e-05	4.86942e-05	3.58139e-05	3.09292e-05	2.86947e-05	9.82239e-06	5.70282e-05	1.53791e-05	5.07712e-05	7.0525e-05	3.38491e-05	3.01322e-05
PWY0-845: superpathway of pyridoxal 5'-phosphate biosynthesis and salvage	0.991221	5.61246e-05	0.000157689	4.91412e-05	9.72808e-05	0.000151106	4.4993e-05	0.000175121	0.000129769	0.000141007	6.66274e-05	0.000176444	8.16739e-05	0.000109903	0.000195555	0.000154829	0.000162252	0.000194112	0.000136013	7.23815e-05	0.000102867	6.95902e-05	0.000219645	6.89946e-05	0.000165859	0.000155722	0.000100516	0.00018002	7.78768e-06	3.37501e-05	0.000161005	0.000118416	6.78503e-05	0.000208407	0.000225701	0.000110206	0.000222443	0.000125366	0.000114396	4.75115e-05	0.000160073
PWY0-862: (5Z)-dodec-5-enoate biosynthesis	0.829459	4.4899e-07	1.69462e-05	2.32944e-05	5.36377e-05	5.54849e-06	2.83255e-06	2.24035e-05	4.5248e-05	1.75204e-05	8.63261e-05	1.12753e-05	3.01142e-05	2.68547e-05	6.0027e-06	6.67635e-07	4.40874e-05	1.24423e-06	1.08924e-05	0	3.16186e-06	5.32794e-05	1.75998e-06	1.63418e-05	1.87644e-06	2.61647e-07	4.49682e-05	3.69087e-06	8.04026e-06	3.09925e-05	3.77394e-05	1.28075e-05	6.44593e-05	1.33098e-05	3.83362e-06	4.61103e-05	3.6069e-05	1.08972e-05	4.00839e-05	0	7.72391e-07
PWY0-881: superpathway of fatty acid biosynthesis I (E. coli)	0.781269	0	0	0	2.33943e-06	0	0	0	0	0	0	0	0	0	0	0	0	0	0	0	0	0	0	0	0	0	0	0	0	0	0	0	0	0	0	0	0	0	0	0	0
PWY1F-823: leucopelargonidin and leucocyanidin biosynthesis	0.885634	0	0	0	0	0	0	0	0	0	0	0	0	0	0	0	0	0	0	0	0	0	0	5.71497e-07	0	0	0	0	0	0	0	0	0	0	0	0	0	0	0	0	0
PWY3O-19: ubiquinol-6 biosynthesis from 4-hydroxybenzoate (eukaryotic)	0.781269	0	7.38724e-06	0	0	0	0	0	0	0	0	0	1.29053e-06	0	0	0	0	0	0	0	0	0	0	0	0	0	0	0	0	0	0	0	0	0	0	0	0	0	0	0	0
PWY3O-355: stearate biosynthesis III (fungi)	0.781269	0	0	0	3.54723e-07	0	0	0	0	0	0	0	0	0	0	0	0	0	0	0	0	0	0	0	0	0	0	0	0	0	0	0	0	0	0	0	0	0	0	0	0
PWY490-3: nitrate reduction VI (assimilatory)	0.781269	1.43484e-06	1.0161e-06	2.82153e-06	6.55189e-06	0	0	0	6.27687e-06	3.50677e-06	0	2.54504e-06	0	8.67588e-07	7.83118e-07	0	0	0	5.22191e-07	0	0	1.47095e-06	0	5.84727e-07	1.44463e-07	0	3.44508e-07	0	3.73839e-06	0	2.03924e-06	3.34105e-07	0	5.98122e-07	0	7.47434e-07	8.55528e-07	0	0	0	7.55531e-07
PWY4FS-7: phosphatidylglycerol biosynthesis I (plastidic)	0.962375	5.50079e-06	0.000115413	0.000319284	7.14176e-05	8.82519e-05	6.63552e-05	3.28382e-05	8.86777e-05	1.64579e-05	8.95028e-05	3.48342e-05	5.53832e-05	4.60982e-05	3.24294e-05	6.70872e-06	3.25678e-05	5.77977e-05	4.5012e-05	1.96628e-05	6.01745e-05	9.57333e-05	3.39751e-06	2.90202e-05	6.53545e-05	5.66729e-05	8.57666e-05	9.69158e-05	2.2826e-05	5.87484e-05	5.72597e-05	1.74565e-05	7.50715e-05	2.44671e-05	9.6245e-06	9.12048e-05	4.58772e-05	5.38476e-05	7.38171e-05	4.29247e-05	2.32981e-05
PWY4FS-8: phosphatidylglycerol biosynthesis II (non-plastidic)	0.962375	5.50079e-06	0.000115413	0.000319284	7.14176e-05	8.82519e-05	6.63552e-05	3.28382e-05	8.86777e-05	1.64579e-05	8.95028e-05	3.48342e-05	5.53814e-05	4.60982e-05	3.24294e-05	6.70872e-06	3.25678e-05	5.77977e-05	4.5012e-05	1.96628e-05	6.01732e-05	9.57333e-05	3.39751e-06	2.90202e-05	6.53545e-05	5.66729e-05	8.57666e-05	9.69158e-05	2.2826e-05	5.87484e-05	5.72597e-05	1.74565e-05	7.50715e-05	2.44671e-05	9.6245e-06	9.12048e-05	4.58772e-05	5.38472e-05	7.38171e-05	4.29247e-05	2.32981e-05
PWY4LZ-257: superpathway of fermentation (Chlamydomonas reinhardtii)	0.829459	2.41139e-07	2.60014e-06	9.40343e-06	2.5472e-05	7.65692e-06	3.24846e-06	2.6541e-06	1.50504e-05	1.66331e-05	2.01016e-05	0	5.11582e-06	1.30059e-05	4.52531e-06	4.50773e-06	8.57041e-06	3.03108e-06	9.31966e-06	1.58997e-06	4.40769e-06	1.37599e-05	6.96357e-06	6.752e-06	2.19586e-06	1.87295e-06	1.2365e-05	9.57871e-06	1.46264e-05	1.61734e-06	1.93249e-06	8.58973e-06	7.56659e-06	1.55665e-06	0	2.88711e-05	2.19326e-06	8.18933e-06	1.82355e-06	4.63397e-06	2.03384e-07
PWY66-367: ketogenesis	0.799742	0	0	0	0	0	0	0	0	0	0	0	0	0	0	0	0	0	0	1.37413e-06	0	1.32989e-06	0	0	0	0	0	0	0	0	0	0	0	0	0	0	0	0	0	0	0
PWY66-375: leukotriene biosynthesis	0.781269	0	0	0	2.04224e-07	0	0	0	0	0	0	0	0	0	0	0	0	0	0	0	0	0	0	0	0	0	0	0	0	0	0	0	0	0	0	0	0	0	0	0	0
PWY66-388: fatty acid &alpha;-oxidation III	0.781269	0	0	0	5.06294e-07	0	0	0	0	1.96294e-06	0	0	0	0	0	0	0	0	0	0	0	0	0	0	0	0	0	0	0	0	0	0	0	0	0	0	0	0	0	0	0
PWY66-389: phytol degradation	0.962375	0	0	0	1.39239e-06	0	0	0	4.27168e-06	1.06239e-05	2.02476e-07	0	0	0	0	0	0	0	0	0	0	0	0	0	0	0	4.88962e-05	2.33926e-07	0	0	0	0	0	0	0	4.51937e-06	0	0	6.77433e-06	4.90273e-07	0
PWY66-391: fatty acid &beta;-oxidation VI (peroxisome)	0.781269	0	0	0	9.83842e-07	0	0	0	0	6.82709e-06	0	0	0	0	0	0	0	0	0	0	0	0	0	0	0	0	0	0	0	0	0	0	0	0	0	0	0	0	0	0	0
PWY66-398: TCA cycle III (animals)	0.991221	0	0	0	6.31352e-06	0	0	1.29175e-06	0	2.5193e-06	4.37933e-06	0	0	1.01512e-06	4.82926e-06	0	0	0	3.87099e-06	0	0	0	0	4.41494e-06	0	1.35293e-06	4.77655e-06	3.53011e-06	0	0	0	3.35847e-06	7.68175e-06	0	0	1.47624e-06	0	0	0	9.84299e-07	0
PWY66-399: gluconeogenesis III	0.781269	2.57199e-05	5.58963e-05	2.45941e-05	5.38479e-05	3.27553e-05	3.80694e-05	5.19026e-05	1.1145e-05	8.52995e-05	2.62937e-05	3.11482e-05	2.0613e-05	4.27794e-05	6.31934e-05	2.5746e-05	1.3354e-06	4.61501e-05	5.45652e-05	3.13748e-05	6.44771e-05	7.97812e-05	5.1351e-05	6.21022e-05	3.41584e-05	2.43533e-05	6.05465e-05	4.65367e-05	3.42132e-05	3.55647e-05	6.90127e-05	7.88965e-05	5.73908e-05	5.89142e-05	3.26586e-05	8.45623e-05	9.65697e-06	4.12852e-05	5.13904e-05	2.26647e-05	5.90767e-05
PWY66-400: glycolysis VI (metazoan)	0.898044	2.89784e-05	5.8234e-05	2.62027e-05	0.00011849	5.46299e-05	5.30486e-05	4.75797e-05	0.000115173	7.30414e-05	0.000148001	5.55482e-05	5.38134e-05	3.91801e-05	0.000119705	1.84262e-05	8.40503e-07	3.65303e-05	4.54867e-05	2.18e-05	5.93296e-05	0.000124158	4.71225e-05	6.23765e-05	4.86834e-05	9.32778e-05	8.72873e-05	5.88011e-05	2.98121e-05	5.49861e-05	0.00017555	7.86359e-05	0.000111761	4.30257e-05	0.000163299	0.000137089	5.73896e-05	4.82313e-05	9.21599e-05	1.72833e-05	5.54624e-05
PWY66-409: superpathway of purine nucleotide salvage	0.781269	6.44735e-05	3.40505e-05	2.79167e-05	8.49645e-05	0	2.29236e-05	7.96893e-07	9.10542e-05	4.804e-06	0.000102359	2.74353e-05	5.48208e-05	4.40574e-05	4.26288e-05	2.71193e-05	1.54209e-06	3.29851e-05	9.75275e-06	2.08139e-05	0.00010691	7.72451e-05	7.09205e-05	0.000162362	4.38076e-05	3.81316e-05	6.7912e-05	8.98545e-05	8.84449e-05	6.4943e-05	5.81757e-05	4.05154e-05	7.67843e-05	3.40295e-06	4.35864e-05	7.29367e-05	2.59879e-05	3.07298e-05	5.40226e-05	0.000135318	4.64366e-05
PWY66-422: D-galactose degradation V (Leloir pathway)	0.962375	0.000541737	7.02617e-05	0.000233793	6.62353e-05	6.83614e-05	0.000157621	6.03146e-05	0.000175694	0.000127814	8.28859e-05	5.87342e-05	5.24104e-05	0.000168005	2.56215e-05	9.28017e-05	0.000127574	0.000119449	0.000106346	0.000139827	0.000140853	8.13102e-05	0.000138858	0.000216949	6.80472e-05	8.47584e-05	6.64397e-05	0.000106399	0.000268227	0.000194434	6.49461e-05	0.000128108	4.27849e-05	6.83804e-05	3.28868e-05	6.68295e-05	2.52292e-05	0.000274281	0.000102658	0.000261869	7.28665e-05
PWYG-321: mycolate biosynthesis	0.828671	5.44068e-07	2.00916e-05	2.76689e-05	5.58876e-05	6.67947e-06	3.42026e-06	2.65418e-05	5.18685e-05	1.10362e-05	8.52573e-05	1.35141e-05	3.22615e-05	2.47615e-05	7.20014e-06	8.08749e-07	5.14393e-05	1.50445e-06	1.30429e-05	0	3.81768e-06	5.79741e-05	2.12237e-06	6.64767e-06	3.93275e-07	3.17028e-07	5.05795e-05	4.44966e-06	9.48158e-06	2.49894e-05	4.32386e-05	1.51997e-05	5.91645e-05	1.57787e-05	4.6279e-06	5.10525e-05	3.9775e-05	1.30837e-05	4.65442e-05	0	9.35249e-07
PYRIDNUCSAL-PWY: NAD salvage pathway I	0.91443	3.6786e-06	2.67594e-05	1.00935e-05	3.68576e-05	1.24756e-06	0	1.45145e-06	3.29235e-05	1.60662e-05	7.85111e-05	1.91157e-05	2.57096e-05	2.62764e-06	1.10324e-05	1.68379e-05	0	2.07692e-05	1.29282e-06	1.84224e-05	5.3239e-05	4.67839e-05	2.6173e-06	2.15827e-05	6.36958e-06	0	4.58491e-05	2.93069e-06	3.81699e-05	5.39274e-06	4.14443e-05	2.3781e-05	4.5937e-05	9.03374e-06	1.25276e-05	4.94888e-05	1.21058e-05	1.79967e-05	0	2.80915e-05	4.25647e-06
PYRIDNUCSYN-PWY: NAD biosynthesis I (from aspartate)	0.781269	0.000468165	6.51549e-05	0.000229203	9.60908e-05	0.000113098	0.000164007	5.7926e-05	4.4698e-05	0.000242443	0.000120346	2.40802e-05	7.36315e-05	0.000120883	3.74425e-05	8.57082e-05	0.000118731	9.12142e-05	0.000115374	0.00012369	9.93164e-05	8.20781e-05	5.88178e-05	4.63028e-05	2.44171e-05	6.79223e-05	6.10272e-05	5.72841e-05	7.89228e-05	9.19672e-05	6.84069e-05	0.000148624	7.18812e-05	8.43066e-05	1.93855e-05	0.000110049	1.53277e-05	9.4762e-05	0.000103603	0.000133449	7.90348e-05
PYRIDOXSYN-PWY: pyridoxal 5'-phosphate biosynthesis I	0.991221	3.90267e-05	0.000209048	3.51034e-05	7.60702e-05	0.000167473	3.61616e-05	0.000220328	0.000103238	0.000148657	8.10833e-05	0.000173736	6.40146e-05	9.79046e-05	0.000193051	0.000151914	0.000160394	0.000152542	0.000119726	6.01374e-05	8.8068e-05	5.84377e-05	0.00020517	4.74906e-05	0.000156187	0.000163263	9.70384e-05	0.00016674	5.65258e-06	2.19325e-05	0.000210906	9.65428e-05	6.13598e-05	0.000225192	0.000299658	0.000102259	0.000232697	0.00010045	0.000112055	3.37338e-05	0.000171108
REDCITCYC: TCA cycle VIII (helicobacter)	0.91443	1.42937e-06	1.28583e-05	3.75654e-06	2.86772e-05	2.97936e-07	2.68733e-06	0	1.28857e-05	1.16405e-05	6.19022e-05	7.43788e-06	2.69301e-06	1.62443e-05	3.78579e-06	0	0	0	6.0757e-07	0	0	4.01751e-05	2.36997e-06	4.68241e-06	1.3817e-06	4.93814e-07	2.52866e-05	0	6.98834e-06	3.59581e-06	1.8224e-05	6.05526e-07	4.18915e-05	2.52222e-06	2.28931e-06	3.09093e-05	2.05755e-06	0	2.23134e-05	0	1.19733e-06
RHAMCAT-PWY: L-rhamnose degradation I	0.781269	5.64707e-05	5.17454e-05	0.000116	5.15968e-05	9.72987e-05	3.12471e-05	5.8593e-05	7.69581e-05	4.06595e-05	6.96522e-05	6.69742e-05	2.92484e-05	9.19299e-05	0.000110855	5.53614e-05	4.20949e-05	4.91536e-05	7.4604e-05	5.89174e-05	8.44956e-05	7.31739e-05	0.000124057	6.92528e-05	0.000106568	6.07454e-05	8.43937e-05	0.000102367	4.45006e-05	7.0137e-05	8.07501e-05	6.79455e-05	8.23952e-05	5.32162e-05	0.000124085	5.37859e-05	0.000227064	0.000105181	4.61109e-05	8.65094e-05	7.34263e-05
RIBOSYN2-PWY: flavin biosynthesis I (bacteria and plants)	0.962375	6.16778e-05	8.74411e-05	7.36648e-06	8.67625e-05	4.4243e-05	2.11915e-05	8.11707e-05	5.51679e-05	0.000110561	9.85025e-05	5.4232e-05	2.17821e-05	5.21188e-05	6.55954e-05	8.77173e-05	0.000136941	0	7.65736e-05	0.000136793	5.14787e-05	7.96176e-05	3.0279e-05	0	3.56501e-06	4.53636e-05	8.57164e-05	2.05717e-05	1.96782e-05	6.19134e-05	0.000116507	8.79904e-05	9.05822e-05	5.86009e-05	2.12524e-05	0.000104845	4.21633e-05	9.27305e-05	5.90466e-05	9.49471e-05	0.00012436
RUMP-PWY: formaldehyde oxidation I	0.781269	0	0	0	0	0	0	0	0	0	0	0	0	0	0	0	0	1.68908e-06	0	0	0	0	0	0	0	0	1.90481e-07	0	0	0	0	0	0	0	0	2.27136e-07	0	0	0	8.94608e-07	4.1967e-07
SALVADEHYPOX-PWY: adenosine nucleotides degradation II	0.909263	4.40898e-06	2.72228e-05	4.58607e-05	8.9199e-05	8.76663e-06	2.47454e-05	3.68373e-06	2.27746e-05	1.58329e-05	8.40629e-05	1.50156e-05	4.50416e-06	1.55547e-05	8.3478e-06	5.92348e-06	1.4549e-05	2.17214e-05	8.51419e-06	5.93497e-06	1.30574e-05	3.49221e-05	6.51689e-06	5.48156e-05	8.50915e-06	8.0363e-06	5.2169e-05	5.69544e-05	4.30959e-05	2.31623e-05	3.02494e-05	3.19528e-05	6.22295e-05	1.08248e-05	2.92829e-06	5.26939e-05	5.07167e-06	2.5838e-05	5.10114e-06	8.73768e-05	1.52123e-05
SER-GLYSYN-PWY: superpathway of L-serine and glycine biosynthesis I	0.991221	0.000491906	5.38687e-05	0.000171067	6.45601e-05	2.40248e-05	0.000107484	1.80977e-05	6.84003e-05	0.000102559	6.78305e-05	1.64953e-05	3.75634e-05	0.000107715	2.90561e-05	6.97708e-05	0.000105656	2.49328e-05	2.96426e-05	0.000122065	0.000119984	5.48585e-05	6.33396e-05	6.63228e-05	3.02256e-05	6.06106e-05	5.26484e-05	3.73438e-05	0.00010241	7.64213e-05	5.26946e-05	0.000122072	8.50674e-05	2.98154e-05	1.02529e-05	6.20914e-05	2.89736e-05	0.000172804	0.000100936	0.000215777	7.26948e-05
SO4ASSIM-PWY: sulfate reduction I (assimilatory)	0.991221	1.90084e-06	2.76095e-05	3.38587e-05	4.59072e-05	1.35609e-05	2.24371e-05	2.95973e-05	4.12117e-05	2.3654e-05	0.000104621	1.13145e-05	1.11862e-05	2.5824e-05	1.74096e-05	1.94905e-06	2.84348e-05	8.18058e-05	5.62732e-06	4.71174e-06	4.22468e-06	5.81157e-05	5.36155e-06	7.34252e-06	1.39212e-06	1.84829e-05	6.48453e-05	2.07753e-06	1.0682e-05	3.55986e-05	4.62324e-05	3.97062e-05	0.000100343	8.32032e-05	4.68995e-06	7.42539e-05	1.43565e-05	4.6991e-06	6.77879e-05	2.36173e-05	2.43012e-05
SPHINGOLIPID-SYN-PWY: sphingolipid biosynthesis (yeast)	0.781269	0	0	0	3.93481e-07	0	0	0	0	0	0	0	0	0	0	0	0	0	0	0	0	0	0	0	0	0	0	0	0	0	0	0	0	0	0	0	0	0	0	0	0
SULFATE-CYS-PWY: superpathway of sulfate assimilation and cysteine biosynthesis	0.986923	3.57357e-06	3.31399e-05	4.60192e-05	5.77146e-05	3.36915e-06	3.72824e-05	1.58486e-05	3.52486e-05	3.46232e-05	7.3769e-05	1.42549e-05	1.71884e-05	3.72299e-05	1.66148e-05	4.11117e-06	3.51934e-05	4.13027e-05	9.42429e-06	1.00302e-05	7.38933e-06	5.36435e-05	8.2698e-06	1.47771e-05	2.93601e-06	1.10699e-05	5.20774e-05	4.38196e-06	1.92593e-05	5.31022e-05	2.7686e-05	4.25155e-05	6.84667e-05	4.63177e-05	5.54175e-06	7.00291e-05	1.32583e-05	8.54951e-06	7.42159e-05	4.50402e-05	3.76587e-05
TCA-GLYOX-BYPASS: superpathway of glyoxylate bypass and TCA	0.974818	9.30966e-07	2.16528e-05	2.36913e-06	5.41356e-05	0	0	0	1.42472e-05	1.61974e-05	8.59146e-05	1.00119e-05	0	2.0637e-05	2.65162e-06	0	0	0	1.42942e-06	0	0	5.89324e-05	7.21535e-07	9.09158e-07	8.829e-07	4.13787e-07	3.79302e-05	0	9.07768e-06	2.86976e-05	2.41433e-05	0	6.24823e-05	3.58807e-06	3.78438e-06	4.07466e-05	3.19516e-06	0	0	0	1.16607e-06
TCA: TCA cycle I (prokaryotic)	0.809038	2.44124e-06	5.8405e-05	6.59079e-05	7.45552e-05	4.08588e-05	4.39977e-05	1.55641e-06	2.33237e-05	6.82278e-05	0.000110614	1.77186e-05	1.82358e-05	5.03712e-05	1.436e-05	3.31739e-05	5.63956e-05	0	2.43363e-05	4.25504e-05	7.85178e-06	8.51586e-05	8.91128e-06	3.27209e-05	6.13449e-06	7.81359e-06	5.61767e-05	1.80941e-05	3.06239e-05	4.06384e-05	3.70931e-05	3.98359e-05	7.74777e-05	1.4291e-05	9.32848e-06	6.29401e-05	6.3964e-06	4.83056e-05	6.94723e-05	3.02634e-05	2.90509e-05
TEICHOICACID-PWY: teichoic acid (poly-glycerol) biosynthesis	0.962375	0	0	0	3.60178e-07	0	0	0	0	0	0	0	0	0	0	0	0	0	0	0	0	0	8.30837e-07	0	0	0	3.41998e-07	0	0	0	0	0	0	0	0	0	0	0	0	0	0
THISYN-PWY: superpathway of thiamin diphosphate biosynthesis I	0.9183	7.00978e-06	7.71556e-05	1.95584e-05	8.45759e-05	0	1.30359e-05	0	6.14812e-05	1.82296e-05	0.000104959	5.74796e-05	0	4.69747e-06	1.65959e-05	4.86051e-06	0	0	6.2286e-06	2.74609e-06	6.76515e-06	6.83874e-05	1.67739e-05	3.17936e-06	1.04381e-05	0	0.000101336	0	3.43486e-05	1.67716e-05	8.25129e-05	0	8.47971e-05	1.63369e-05	2.8955e-05	0.000103589	2.65039e-05	2.02169e-05	0.000112604	7.39254e-06	6.49183e-06
THISYNARA-PWY: superpathway of thiamin diphosphate biosynthesis III (eukaryotes)	0.909263	0.000196772	4.08967e-05	0.000111335	5.38793e-05	7.95501e-05	8.07925e-05	6.44341e-05	0.00010365	4.24256e-05	6.11686e-05	4.3324e-05	4.21875e-05	0.000104342	8.80288e-05	3.33392e-05	7.76056e-05	7.18956e-05	5.66386e-05	5.80494e-05	0.00011914	6.4941e-05	4.71493e-05	7.01923e-05	5.63903e-05	9.55356e-05	6.82939e-05	6.06856e-05	9.09021e-05	6.20368e-05	3.1002e-05	7.5827e-05	4.68642e-05	5.23965e-05	0.000104075	5.16709e-05	0.000153404	0.000138917	9.54662e-05	0.000138134	4.95869e-05
THREOCAT-PWY: superpathway of L-threonine metabolism	0.885634	0	0	0	0	0	0	0	0	0	0	0	0	0	0	0	0	0	0	0	0	0	0	0	0	0	0	0	0	0	0	0	0	0	0	3.80821e-06	0	0	0	0	0
THRESYN-PWY: superpathway of L-threonine biosynthesis	0.962375	0.000111187	0.000124591	0.000128942	0.000126603	0.000121892	0.000202662	9.01187e-05	0.000116668	0.000214966	0.000129828	8.92577e-05	7.45219e-05	0.000123922	9.89471e-05	0.000112038	0.000201805	0.000139388	0.000117665	0.000118703	0.000112981	0.000113505	0.000135368	0.000167874	0.000106591	0.00011626	8.76674e-05	0.000112378	0.000269235	0.000167876	0.000100048	0.000142084	6.78314e-05	9.96166e-05	0.00013729	0.000105313	6.30206e-05	0.000189931	0.000112458	0.000224581	0.00010269
TRIGLSYN-PWY: diacylglycerol and triacylglycerol biosynthesis	0.781269	0	0	0	5.85434e-07	0	0	0	0	0	0	0	0	0	0	0	0	0	0	0	0	0	0	0	0	0	0	0	0	0	0	0	0	0	0	0	0	0	0	0	0
TRNA-CHARGING-PWY: tRNA charging	0.974818	0.000199113	0.000187792	0.000411233	0.000143031	0.000150098	0.000518087	8.45865e-05	0.0001247	0.000417191	7.25466e-05	7.53924e-05	0.000170717	0.000182714	8.71806e-05	0.000135639	0.000326677	0.00026084	0.000217831	0.000224672	0.000179457	0.000151811	0.000184159	0.000255156	0.000123712	0.000173798	8.94489e-05	0.000133211	0.000362049	0.000274758	7.99112e-05	0.000330831	6.69576e-05	0.000174914	6.53797e-05	0.000168106	8.02339e-05	0.000242031	0.000154202	0.000379201	0.000149431
TRPSYN-PWY: L-tryptophan biosynthesis	0.974818	0.000547429	6.20029e-05	0.000140778	6.90537e-05	5.08621e-05	6.43973e-05	6.56744e-05	9.17281e-05	0.00012126	9.20033e-05	3.00009e-05	9.59097e-05	8.5644e-05	1.6025e-05	6.21714e-05	0.000196422	3.8227e-05	3.86223e-05	0.000130979	7.19035e-05	8.53304e-05	5.52767e-05	0.000136243	3.99944e-05	6.69815e-05	7.0248e-05	0.000116165	7.19977e-05	9.97265e-05	0.0001104	7.56011e-05	9.7029e-05	1.89515e-05	7.27213e-05	9.72304e-05	3.51117e-05	8.91844e-05	6.99842e-05	0.000144481	9.86663e-05
TYRFUMCAT-PWY: L-tyrosine degradation I	0.962375	0	0	0	0	0	0	0	0	2.25237e-06	0	0	0	0	0	0	0	0	0	0	0	0	0	0	0	1.29945e-07	0	0	0	0	0	0	0	0	0	0	0	0	0	0	0
UBISYN-PWY: superpathway of ubiquinol-8 biosynthesis (prokaryotic)	0.991221	0	6.0079e-06	5.08185e-07	2.29293e-05	0	0	0	6.30596e-06	3.75946e-06	2.88805e-05	5.08461e-06	0	0	1.24056e-06	0	0	0	5.24555e-07	0	0	2.37386e-05	4.81522e-07	0	0	0	2.00856e-05	0	2.18471e-06	0	8.8557e-06	0	3.27599e-05	1.51418e-06	8.80449e-07	2.13166e-05	1.29033e-06	0	1.58042e-05	0	0
UDPNACETYLGALSYN-PWY: UDP-N-acetyl-D-glucosamine biosynthesis II	0.781269	0	0	0	7.74177e-07	0	0	0	0	0	0	0	0	0	0	0	0	0	0	0	0	0	0	0	0	0	0	0	0	0	0	0	0	0	0	0	0	0	0	0	0
UDPNAGSYN-PWY: UDP-N-acetyl-D-glucosamine biosynthesis I	0.962375	4.54306e-06	2.9441e-05	4.78658e-05	7.96158e-05	8.22947e-06	1.30541e-05	0	3.71365e-05	1.03597e-05	7.73328e-05	1.72068e-05	1.88656e-05	3.45533e-05	4.44579e-05	2.97505e-05	5.7866e-06	1.10771e-05	1.76292e-05	2.06127e-05	3.77448e-05	6.56335e-05	8.5599e-06	7.49275e-05	4.23626e-06	8.60233e-06	4.43163e-05	5.13203e-07	0.000235738	0.000102569	3.0809e-05	8.30185e-06	5.61865e-05	2.52987e-05	5.86549e-06	4.78024e-05	8.37275e-06	6.32949e-05	3.20682e-05	1.51019e-05	1.40217e-05
URDEGR-PWY: superpathway of allantoin degradation in plants	0.939305	4.10356e-07	1.58338e-06	0	1.13798e-06	0	0	0	0	2.43113e-06	0	0	0	0	0	0	0	3.73795e-07	2.30414e-07	0	0	7.59786e-07	0	0	0	0	8.06283e-07	0	1.66657e-06	0	5.45271e-07	0	0	4.29127e-07	0	1.43417e-06	0	0	0	0	2.01862e-07
URSIN-PWY: ureide biosynthesis	0.885634	0	0	0	0	0	0	0	0	0	0	0	0	0	0	0	0	0	0	0	0	0	0	0	0	0	0	0	0	0	0	0	0	0	0	1.87129e-06	0	0	0	0	0
VALDEG-PWY: L-valine degradation I	0.781269	0	0	0	8.41766e-07	0	0	0	0	2.87473e-06	0	0	0	0	0	0	0	0	0	0	0	0	0	0	0	0	0	0	0	0	0	0	0	0	0	0	0	0	0	0	0
VALSYN-PWY: L-valine biosynthesis	0.781269	0.000600879	0.000247974	0.000387201	0.000212588	0.000260285	0.000360455	0.000228811	0.000308873	0.000411429	0.000216443	0.000209766	0.000269788	0.000343249	0.000256942	0.00026149	0.000352959	0.000487634	0.000309075	0.000289619	0.000341877	0.000163311	0.000387471	0.000417589	0.000228593	0.00035826	0.000167988	0.000288975	0.000279079	0.000469747	0.000332599	0.000289751	0.000109999	0.0003477	0.000232946	0.00016934	0.000309706	0.000418699	0.000257433	0.000435551	0.000255439

## Sheet: Table S5
Table S5 Antibiotic resistance factors detected in each subject
Group		HC	HC	HC	HC	HC	HC	HC	HC	HC	HC	HC	HC	HC	HC	HC	HC	HD	HD	HD	HD	HD	HD	HD	HD	HD	HD	HD	HD	HD	HD	HD	HD	HD	HD	HD	HD	HD	HD	HD	HD
ID	P-value	HC-316	HC-322	HC-323	HC-306	HC-309	HC-308	HC-318	HC-315	HC-312	HC-310	HC-319	HC-301	HC-317	HC-313	HC-321	HC-302	R23-W2	R10-W2	R25-W2	R15-W2	R27-W2	R20-W2	R26-W2	R05-W2	R04-W2	R06-W2	R09-W2	R13-W2	R21-W2	R07-W2	R08-W2	R17-W2	R01-W2	R22-W2	R02-W2	R03-W2	R12-W2	R11-W2	R18-W2	R24-W2
AAC(3)-VIa	0.414216	0	0	0	0	0	0	0	0	0	0	0	0	0	0	0	0	0	0	0	0	0	0	0	0	0	0	0	0	0	0	0	0	0	0	0	0.877912	0	0	0	0
tetA(P)	0.542019	0	0	0	0	0.502596	0	0	0	0	0	0	0	0	0	0	0	0	0	0	0.408443	0	0	0	0	0	0.885018	0	1.67966	0	0	0	0	0	0	0	0	0	0	0	0
tetB(P)	0.414216	0	0	0	0	0	0	0	0	0	0	0	0	0	0	0	0	0	0	0	0	0	0	0	0	0	0	0	1.39656	0	0	0	0	0	0	0	0	0	0	0	0
cepA	0.0924232	0	0	0	14.1414	4.70998	0	0.712139	0	0	0	0	0	0	5.96022	0	0	0	0	0	8.35301	0	0	12.7963	24.4721	28.5144	9.06652	0	0	0	0.807304	0	0	0	28.214	81.611	3.73853	15.1873	0	0	11.1647
tet(L)	0.220671	0	0	1.25137	0	0	0	0	0	0	0	0	0	0	0	0	0	0	0	0	0	0	0	0	0	0	0	0	0	0	0	0	0	0	0	0	0	0	0	0	0
CcrA	0.242238	0	0	0	0	0	0	0	0	0	0	0	0	0	0	0	0	0	0	0	0	0	0	0	0	0	0	0	0	0	3.55557	0	0	0	0	0	0	0	1.67796	0	0
cat	0.85611	0	0.698706	5.16189	0	0	0	0	0	0	0	0	0	0	0	2.3451	0	0	0	0	0	0	0	0	19.4307	0	0	0	0	0	0	0	0	0	0	1.07636	0	1.02882	0	0	0
tetO	0.136007	82.8251	46.5092	82.1044	64.8843	17.1484	19.4028	16.6222	25.3374	8.93276	5.69807	23.7791	2.34487	21.2301	14.0016	18.6642	23.4601	55.3276	28.9578	122.699	38.4032	76.307	64.8765	188.227	34.1685	23.3663	17.3884	78.5615	87.4657	50.5217	9.57368	31.2429	10.2452	9.67127	25.1669	60.5926	11.5907	28.0806	40.4669	44.2465	50.6532
tetX	0.988943	76.6971	216.603	4.85866	0	14.0172	33.7658	28.4856	209.28	2.43111	0	0	59.6649	62.6582	54.3572	157.314	7.7299	120.177	96.9296	173.811	313.182	62.326	34.6286	9.04351	2.02247	0	0	109.355	53.1566	0	14.3652	173.717	384.027	395.786	0	1.32229	0	2.20662	7.51989	46.0977	305.508
ErmF	0.878836	213.658	78.5656	429.628	2.12122	60.8674	47.9938	33.3062	0	2.84732	0	0	385.213	344.717	798.413	154.032	3.1158	354.117	147.922	213.694	303.881	55.8664	36.2129	27.5612	2.90142	0	0	510.777	223.342	0	20.2137	357.365	542.935	615.226	151.819	0	0	77.557	63.6979	51.0536	407.343
ErmT	0.742234	0	0	0.625683	0	0	0	0	0	0	0	0	0	0	0	0	0	0	0	0	0	0	0	0	0	0	0	0	0	0	0	0	3.02377	0	0	0	0	0	0	0	0
vanRB	0.242238	0	0	0	0	0	0	0	0	0	0	0	0	0	0	0	0	0	0	0	0	0	0	0	0	0	2.20168	0	0	0	0	0	0	0	0	0	0.505237	0	0	0	0
vanSB	0.0546353	0	0	0	0	0	0	0	0	0	0	0	0	0	0	0	0	0	0.334466	0	0.320004	0	0	0	0	0	1.82506	0	0	0	0.228007	0	0	0	0	0	0.125505	0	0	0	0
vanYB	0.242238	0	0	0	0	0	0	0	0	0	0	0	0	0	0	0	0	0	0	0	0	0	0	0	0	0	1.99059	0	0	0	0	0	0	0	0	0	0.419239	0	0	0	0
vanWB	0.414216	0	0	0	0	0	0	0	0	0	0	0	0	0	0	0	0	0	0	0	0	0	0	0	0	0	4.69211	0	0	0	0	0	0	0	0	0	0	0	0	0	0
vanHB	0.414216	0	0	0	0	0	0	0	0	0	0	0	0	0	0	0	0	0	0	0	0	0	0	0	0	0	0.456177	0	0	0	0	0	0	0	0	0	0	0	0	0	0
vanXB	0.414216	0	0	0	0	0	0	0	0	0	0	0	0	0	0	0	0	0	0	0	0	0	0	0	0	0	3.28447	0	0	0	0	0	0	0	0	0	0	0	0	0	0
cat	0.85611	0	0	0	0	0	0	0	0	0	0	0	0	0	0.481837	0	0	0.306841	0	0	0	0	0	0	0	0	0.172867	0	0	0	0	0	0	0	0	0	0	0	0	0	0
OprJ	0.220671	0	0	0	0	0	0	0	0	0.580009	0	0	0	0	0	0	0	0	0	0	0	0	0	0	0	0	0	0	0	0	0	0	0	0	0	0	0	0	0	0	0
catP	0.633216	7.94459	0	0	0	0	0	0	0	0	0	1.56684	0	0	0	0	0	0	0	0	0.735197	0	0	0	0	0	13.6853	0	0	0	0	0	0	0	0	0	0	0	0	0	0
SAT-4	0.0303388	1.28216	0	0	5.61469	0	0.27019	0.13022	1.2052	0.348296	25.7487	0	0	0	0.653921	1.28304	1.4995	2.98401	0.981617	0.889726	3.38672	3.45567	3.24669	0.948206	0.842363	1.60207	0.301328	0.942419	1.86575	12.4013	0.193753	14.5741	5.23877	0	0	10.7295	8.32692	0	0.437453	0.608897	0.512889
Neisseria gonorrhoeae porin PIB (por)	0.00656067	0	0	0	0	0	0	0	0	0	0	0	0	0	0	0	0	0	2.05118	0	0	0	0	0	2.76602	0	0	0.322596	0	0.304563	0	1.47536	0.967607	0	0	0.473598	0	0	0	0.589953	2.84193
APH(6)-Id	0.802505	0	0	0	43.2437	0	0	0	9.56568	0	0	0	0	0	0.196457	0	0	0	0.471608	0	0	0	0	0.266149	0	0	0	0	0	0	0	0	0	0.808534	0	3.58247	0	0	0	0	0
ErmQ	0.656788	0.219657	0	0	0.219033	0	0	0	0	0	0	0	0	0	0	0	0	0	0	0	0	0	0	0.273186	0	0	0	0	0	1.95293	0	0	0.0699138	0	0	0	0	0	0	0.694621	0
ErmG	0.933476	10.1854	155.346	0	70.7072	0	6.54461	319.038	6.67806	0	13.4538	389.099	337.727	0	89.006	81.6875	20.772	45.3443	302.793	77.9573	0	81.0063	58.6649	32.1547	4.19094	0	16.4224	83.3372	708.754	291.873	0	135.241	131.702	0	1321.43	43.4131	0	32.9221	25.951	9.83255	0
mdtH	0.589369	0	3.49353	0	36.2759	0	0	0	8.71052	0	75.8304	2.72494	0	0	0	0	0	0	0.637012	0	0	37.3289	0	0	1.5716	0	28.0846	0	1.27512	0	7.70609	0	60.3001	0.518976	0	22.0653	0.571138	0	0	0	0
Escherichia coli marR mutant conferring antibiotic resistance	0.95926	0	3.34797	0	21.2122	0	0	0	1.39126	0	38.6796	2.6114	0	0	0	0	0	0	0.61047	0	0	16.7599	0	0	1.04774	0	7.29883	0	0	0	6.59298	0	18.8146	0	0	12.3333	0	0	0	0	0
ugd	0.495812	5.64113	0	6.35309	114.219	0	0	0	19.2636	0	189.388	10.8474	0	0	0	0	0	0	0	0	0	119.898	0	0	0	0	17.6856	0	6.76794	0	20.8657	0	0	0	0	65.575	6.06284	0	0	0	0
mdtA	0.690587	0	2.92186	0	42.4243	0	3.56979	0	9.10645	0	99.0688	1.4244	0	0	0	0	0	0	0	0	0	0	0	0	2.28597	0	36.8259	0	2.66616	0	12.3297	0	76.2357	1.03795	0	20.4508	0	0	0	0	0
mdtB	0.740104	0	7.41704	0	68.5316	0	0	0	11.5582	0	214.226	10.8474	0	0	0	0	0	0	0	0	0	85.0889	0	0	5.80284	0	42.9508	0	3.38397	0	28.6903	0	171.192	0	0	60.1105	3.03142	0	0	0	0
mdtC	0.95926	0	22.2511	0	130.536	0	0	0	15.4109	0	186.283	7.23158	0	0	0	0	0	0	0	0	0	85.0889	0	0	0	0	50.5304	0	3.38397	0	18.2575	0	182.357	0	0	68.3073	6.06284	0	0	0	0
mdtD	0.948317	0	1.14787	0.983217	28.2829	0	0	0	1.19251	0	104.747	4.47669	0	0	0	0	0	0	1.04652	0	0	40.7027	0	0	0	0	26.5886	0	3.14226	0	10.495	0	101.368	1.63107	0	30.4456	0	0	0	0	0
PmrF	0.860856	0.763903	6.56202	0	27.9058	0	0	0	3.71467	0.50619	63.2104	3.5254	0	0	0.610327	0.257961	0	25.1337	0	0	0	30.098	0	0	0	0	22.8727	0.336037	1.77189	0	7.74205	0	55.8927	0.475728	0.693255	16.1418	0.799117	0	0	0	0.284193
arnA	0.888432	0	8.28236	0	37.366	0	0	0	4.08206	0.292033	32.1338	1.10196	0	0	0	0.460644	0	0	0	0	0	41.5959	0	0	0	0	13.565	0	1.72421	0	9.53861	0	61.1134	0.539507	1.19403	24.376	0.923862	0	0	0	0
evgS	0.755229	2.44449	4.82107	0	55.923	0	0	0	4.55322	0	86.1042	1.56684	0	0	0	0	0	0	0	0	0	36.8719	0	0	0	0	43.2953	0	1.46639	0	16.9534	0	112.154	1.46796	2.31514	40.3634	2.25191	0	0	0	1.42097
emrB	0.767105	0	7.14233	0.764724	47.1381	0	0	0	9.27509	1.40608	77.733	6.09328	0	0	0	0	0	0	0	0	0	35.3821	0	0	1.39698	0	39.5353	0	0	0	11.9302	0	86.0095	1.90291	0	21.0488	0.729787	0	0	0.819379	0
bacA	0.703203	0	11.1256	3.17655	133.8	0	0	0	11.5582	0	195.597	3.61579	0	0	3.52111	0	0	0	0	0	0	108.295	0	0	0	0	75.7956	0	3.38397	0	18.2575	0	290.282	0	3.91792	76.5042	6.06284	0	0	0	0
AcrS	0.685384	2.7161	4.89094	0.59848	43.654	0	0	0	5.56505	0	59.0797	3.40618	0	0	0	0	0	0	0	0	0	39.3494	0	0	0	0	34.1328	0	0	0.662094	20.1475	0	72.9211	0	0	20.894	3.42683	0	0	0	0
AcrE	0.56766	0	18.5426	3.17655	156.644	0	0	0	19.2636	2.92033	195.597	21.6947	0	0	0	0	0	0	0	0	0	104.427	0	0	0	0	68.216	0	3.38397	0	20.8657	0	275.396	2.6348	0	49.1813	6.06284	0	0	0	0
AcrF	0.51949	0	4.49967	0.550601	47.5153	0	0	0	3.33903	1.51857	66.1926	5.64063	0	0	0	0.515921	0	0	0.586051	1.01134	0	40.8942	0	0	0	0	20.5827	0	0.586555	0	11.3023	0	77.4085	0	2.03732	24.6271	0	0	0	0	0
mdtF	0.662509	0	4.68715	0	31.229	0	0	0	4.86942	0.527281	65.5872	1.36247	0	0	0	0	0	0	0	0	0	28.419	0	0	1.04774	0	25.5459	0	3.1878	0	8.35384	0	87.6455	0.992824	0.738159	19.7332	1.09468	0	0	0	0
mdtL	0.974145	0	8.98337	0	53.1585	0	0	0	7.47048	0	77.5682	4.33071	0	0	0.331699	0	0	0	0	0	0	35.81	0	0	0	0	40.0699	0	3.00564	0	10.7933	0	100.216	0	1.31375	33.1236	2.23696	0	0	0	0
Escherichia coli soxR with mutation conferring antibiotic resistance	0.89894	0	14.0615	0	95.4548	0	0	0	18.7821	0	210.215	9.79276	0	16.7089	0	0	0	0	0	0	0	85.8947	0	0	0	3.76162	62.9524	0	9.16492	11.4211	25.4301	0	187.474	0	6.36662	45.8798	0	0	0	0	0
mdtM	0.580136	0	0	0	13.4987	0	0	0	2.78253	0	95.2976	1.46891	0	0	0	0	0	0	0	0	0	0	0	0	0	0	7.46471	0	0	0	4.66218	0	37.4948	0	0	8.07269	0	0	0	0	0
dfrF	0.912067	172.152	0.583194	14.0654	0.171066	2.8449	10.6459	40.55	13.0797	24.0248	1.51259	49.8149	0.401843	33.4146	1.0423	55.6274	0.251274	9.47694	4.64977	57.1486	48.3179	5.11623	6.07614	2.04944	92.8737	1.57389	7.87619	43.7524	17.8533	0.671831	16.1652	3.6744	6.28853	3.20913	0	4.90335	6.49642	52.251	10.576	19.9088	6.56219
tet(J)	0.414216	0	0	0	0	0	0	0	0	0	0	0	0	0	0	0	0	0	0	0	0	0	0	0	0	0	0	0	0	0	0	0	0.987354	0	0	0	0	0	0	0	0
aadA5	0.220671	0	0	0	0	0	0	0	0	0	700.184	0	0	0	0	0	0	0	0	0	0	0	0	0	0	0	0	0	0	0	0	0	0	0	0	0	0	0	0	0	0
ErmB	0.0410446	23.5719	22.3198	0	18.1819	2.97472	4.00085	11.3942	103.881	6.01697	557.585	0.870468	15.6868	0	10.1721	10.0318	15.579	177.059	266.979	853.317	128.251	73.5575	44.1797	25.2644	4.04126	2.55506	10.9482	137.999	8.96126	21.9962	3.45465	128.684	103.032	13.4563	16.0345	640.014	0.729787	80.7812	18.0871	71.286	4.82592
ErmX	0.577705	0	0	0	0	0	0	0	0	0	27.3736	0	0	0	0	0	0	0.40676	0	0	0	0	0	0	0	0	0	0.170385	0	0	0.11939	0	0	0	0	0	0	0	0	0	0
MexW	0.220671	0	0	0	0	0	0	0	0	0.666039	0	0	0	0	0	0	0	0	0	0	0	0	0	0	0	0	0	0	0	0	0	0	0	0	0	0	0	0	0	0	0
msrC	0.414216	0	0	0	0	0	0	0	0	0	0	0	0	0	0	0	0	0	0	0	0	0	0	0	0	0	0	0	0	0	0	0	0	0	0	0.154434	0	0	0	0	0
Klebsiella aerogenes Omp36	0.414216	0	0	0	0	0	0	0	0	0	0	0	0	0	0	0	0	0	0	0	0	0	0	0	0	0	0.521345	0	0	0	0	0	0	0	0	0	0	0	0	0	0
APH(2'')-IIa	0.0279599	1.04764	0	0	0.606062	0	0	0	0	0	0	0	0	0	0	0	1.66918	1.11047	0.392445	39.0088	0	0	1.19969	2.28267	2.02063	0.403031	2.61952	0	1.17835	6.72655	0	0	6.52986	0.305825	0	0	0.562978	0	0	0	0
AAC(6')-Ip	0.798099	1.04764	0	0	0.606062	0	0	0	0	0	0	0	0	0	0	0	0	3.4548	1.9535	1.76396	0	0	1.11743	0.961436	0	0	2.91953	0	1.95518	8.48427	0	0	6.22033	0.48932	0	0	0	0	0	1.26419	0
sul2	0.559501	0	0	0	0	13.7752	0	0	9.04321	0	0	0	0	0	0	0	0	0	0	0	0	50.0658	0	1.14838	0	0	0	0	0	0	0	0.376687	0	540.168	0	1.47999	0	0	0	0	0
vanD	0.961681	0	0	0	1.11643	0	0	0	0	0	0	0	0	0	0	0.339422	0	0	0	0	0	0	0	0	0	0	0	0	0	0	0	0.388252	0	0	0	0	1.10188	0	0	0	0.444052
vanRD	0.504931	0.509269	0	0	0.294613	0	0	0	0	0	0	1.88983	0	0.278481	0	1.01827	0	0.269906	0	1.2614	0.306332	0	0	0	0.261934	0.313468	0	0.336037	0	0.317254	0	0	0	0.951456	0	0	1.31074	0	0	0	0.592069
vanXD	0.414216	0	0	0	0	0	0	0	0	0	0	0	0	0	0	0	0	0	0	0	0	0	0	0	0	0	0	0	0	0	0	0	0	0	0	0	0.916476	0	0	0	0
vanYD	0.31301	0.112823	0	0	0	0	0	0	0	0	0	0	0	0	0	0	0	0	0	0.466771	0	0	0	0	0	0	0	0.14889	0	0	0	0	0	0	0	0	0.242514	0	0	0	0.393498
D-Ala-D-Ala ligase	0.220671	0	0	0	0	0	0	0	0	0	0.320328	0	0	0	0	0	0	0	0	0	0	0	0	0	0	0	0	0	0	0	0	0	0	0	0	0	0	0	0	0	0
Escherichia coli EF-Tu mutants conferring resistance to Pulvomycin	0.915728	22.0004	48.2107	4.12951	343.637	0	0	0	65.1111	0	613.492	23.5026	0	0	0	0	0	3.88665	0	0	0	246.371	0	0	0	0	210.206	0	17.5967	0	105.111	0	696.677	3.42524	10.1866	152.735	15.7634	0	0	0	4.2629
tet(C)	0.798099	0	0	7.0447	0	0	0	0	0	0	0	0	0	0	0	0	0	0	0	0	0	0	0	0	0	0	0	0	0	0	0	0	0	0	0	114.589	0	0	0	0	0
vanV	0.146884	0	0	0	0	0	0	0	0	0	0	0	0	0	0	0	0	0	1.70034	0	0	0	0	0	0	0	1.4453	0	0	0	2.62335	0	0	0	0	0	0	0	0	0	0
OXA-50	0.414216	0	0	0	0	0	0	0	0	0	0	0	0	0	0	0	0	0	0	0	0	0	0	0	0	0.885087	0	0	0	0	0	0	0	0	0	0	0	0	0	0	0
Mrx	0.13075	0	0	0	0	0	0	0	0.12712	0	545.497	0.596514	0	0	0	0	0	0	0.269655	0	0	0	0	0	0	0	0	0	0	0	0	0	0	0	0	0	0	0	0	0	0
aad(6)	0.238835	5.64113	0	0	32.6341	0	0	0	7.70546	5.84065	111.77	0	0	0	3.52111	5.95294	0	5.97946	3.38106	0	3.39321	34.8091	6.01691	0	0	3.47227	0	0	3.38397	38.6561	5.21643	68.0935	18.6078	0	0	5.46459	30.3142	0	3.26656	3.40358	6.5583
APH(2'')-Ie	0.0794106	0.833349	0	0	0	0	0	0	18.2531	0	0	0	0	0	0	0	0	0	0	0	0	0	0	0	0	0	0	0	0	0	0	0	0	0	0	0	0	0	0	0	0
lnuC	0.143389	4.14183	0.320337	1.16614	30.6555	0.415077	0	0.0757091	0	10.8469	5.56477	0.780818	0.49663	4.19665	0.228112	0.449931	6.93549	5.35867	2.92052	4.09491	1.53878	12.3611	0.9745	0.549392	1.69169	0.89979	2.50973	2.25067	1.46152	36.0467	1.18279	11.8372	5.86672	2.5604	0.169213	33.1007	0.589163	0.0683599	0.141081	2.20497	0.495686
vanRG	0.414216	0	0	0	0	0	0	0	0	0	0	0	0	0	0	0	0	0	0	0	0	0	0	0	0	0	0	0	0	0	0	0	0	0.856311	0	0	0	0	0	0	0
vanSG	0.414216	0	0	0	0	0	0	0	0	0	0	0	0	0	0	0	0	0	0	0	0	0	0	0	0	0	0	0	0	0	0	0	0	0.761165	0	0	0	0	0	0	0
vanYG1	0.414216	0	0	0	0	0	0	0	0	0	0	0	0	0	0	0	0	0	0	0	0	0	0	0	0	0	0	0	0	0	0	0	0	0.24466	0	0	0	0	0	0	0
vanWG	0.414216	0	0	0	0	0	0	0	0	0	0	0	0	0	0	0	0	0	0	0	0	0	0	0	0	0	0	0	0	0	0	0	0	0	0	2.73229	0	0	0	0	0
vanG	0.414216	0	0	0	0	0	0	0	0	0	0	0	0	0	0	0	0	0	0	0	0	0	0	0	0	0	0	0	0	0	0	0	0	0.41448	0	0	0	0	0	0	0
vanTG	0.414216	0	0	0	0	0	0	0	0	0	0	0	0	0	0	0	0	0	0	0	0	0	0	0	0	0	0	0	0	0	0	0	0	0.228349	0	0	0	0	0	0	0
lmrD	0.414216	0	0	0	0	0	0	0	0	0	0	0	0	0	0	0	0	0	0	0	0	0	0	0.420425	0	0	0	0	0	0	0	0	0	0	0	0	0	0	0	0	0
Enterobacter cloacae acrA	0.66405	0	1.89718	0	43.9956	0	0	0	9.97072	1.58184	108.565	3.37306	0	9.2827	2.01323	0	0	0	0.40698	0	0	42.249	1.08639	0	0	0.417958	24.1014	0	5.29529	16.0742	10.5174	0	81.6418	1.11003	2.59381	31.3265	2.28058	0	11.7959	0	0
dfrA17	0.0794106	0	0	0.688252	0	0	0	0	0	0	213.29	0	0	0	0	0	0	0	0	0	0	0	0	0	0	0	0	0	0	0	0	0	0	0	0	0	0	0	0	0	0
APH(3'')-Ib	0.304172	0	0	0	76.5302	0	0	0	22.5876	0	0	0	0	0	0	0	0	0	0	0	0	0	0	0	0	0	0	0	0	0	0	0	0	0	0	5.57174	0	0	0	0	0
Klebsiella pneumoniae acrR with mutation conferring multidrug antibiotic resistance	0.507468	0	0	0	0	0	0	0	4.43939	0	0	0	0	0	0	0	0	0	0	0	0	0	0	0	0	0.669063	1.86618	0	0	0	0	0	0	0	0	0	0	0	6.40441	0	0
Klebsiella pneumoniae ramR mutants	0.710519	0	0	0	0	0	0	0	5.96256	0	0	0	0	0	0.995098	0	0	0	0	0	0	0	0	0	0	0	3.91009	0	0	0	0	0	0	0	0	0	0	0	16.3458	0	0
tetW	0.204098	15.6447	16.7131	92.501	36.7678	11.6609	85.6035	3.64615	86.8148	34.9271	62.9637	2.50695	6.64381	33.6851	9.76523	20.1209	19.1102	108.826	39.2654	51.0726	25.2908	73.0733	10.9508	21.4977	28.666	12.0372	21.4586	29.6788	31.0874	55.4305	29.3859	107.996	73.5381	23.2916	5.43285	171.442	16.8143	71.3313	11.8903	34.2173	14.778
dfrA14	0.414216	0	0	0	0	0	0	0	0	0	0	0	0	0	0	0	0	0	0	0	0	0	0	0	0	0	0	0	0	0	0	0	0	0.285437	0	0	0	0	0	0	0
TolC	0.926683	0	4.18192	0.688252	36.2375	0	0	0	3.24417	0.431412	70.5253	2.36807	0	0	0	0	0	0	0	0	0	28.4157	0	0	0	0	17.0444	0	0.99981	0	6.4988	0	67.7691	0.194616	1.69777	17.9348	0.895647	0	0	0.368721	0
dfrB3	0.220671	0	0	0	0	0	0	0	0.333903	0	0	0	0	0	0	0	0	0	0	0	0	0	0	0	0	0	0	0	0	0	0	0	0	0	0	0	0	0	0	0	0
CfxA6	0.89003	108.256	118.231	557.484	34.3435	29.615	190.984	105.655	16.6952	21.0912	180.665	21.366	283.117	0	72.222	6.44902	0	126.964	161.164	167.051	43.1315	35.7545	443.246	41.9682	70.0486	0	13.4365	149.469	141.402	0	0.513739	140.159	59.8995	337.957	0	37.3413	0	9.14504	80.2121	33.7116	50.3797
CblA-1	0.438758	4.02049	35.1959	0.607281	9.14614	16.9089	0	25.7088	7.51525	6.76012	0	32.2193	0.752904	21.4083	11.9503	34.7741	19.2144	4.75398	11.5958	12.5702	6.43	0.0690657	12.688	4.24815	33.4364	15.9097	16.3321	27.2331	0	0	0	0.894085	0.132913	43.8285	34.574	1.66431	0	15.2865	8.16983	0.533497	41.6304
MexS	0.220671	0	0	0	0	0	0	0	0	0.375083	0	0	0	0	0	0	0	0	0	0	0	0	0	0	0	0	0	0	0	0	0	0	0	0	0	0	0	0	0	0	0
FosB3	0.742234	1.83337	0	0	0	0	0	0	0	0	0	0	0	0	0	0	0	0	0	0	0	0	0	0	0	0	0	0	0	0	0	0	0	0	0	1.02956	0	0	0	0	0
lsaC	0.798099	1.22224	0	0	0	0	0	0	0	0	0	0	0	0	0	0	0	3.88665	0	0	0	0	0	0	0	0	0	0	0	0	0	0	0	0	0	0	0	0	0	0	0
sul1	0.13075	0	0	1.64633	0	0	0	0	0.192636	0	422.782	0	0	0	0	0	0	0	0	0	0	0	0	0	0	0	2.86912	0	0	0	0	0	0	0	0	0	0	0	0	0	0
QnrB41	0.0794106	0	0	0	0	0	0	0	0	0	4.20431	0	0	0	0.982533	0	0	0	0	0	0	0	0	0	0	0	0	0	0	0	0	0	0	0	0	0	0	0	0	0	0
CTX-M-110	0.414216	0	0	0	0	0	0	0	0	0	0	0	0	0	0	0	0	0	6.27912	0	0	0	0	0	0	0	0	0	0	0	0	0	0	0	0	0	0	0	0	0	0
tetA(46)	0.542019	0	0	0	0.688949	0	0	0	5.02153	0	0	0	1.05235	0	0	0	0	0	0	0.20838	2.20314	0	0	12.2303	0	0	0	0	0.810941	0	0	0	0.891843	0	0	0	0.221396	1.25723	0	0.57331	0
tetB(46)	0.163558	0	0	0	0.281889	0	0	0	3.5271	0	0	0	0.810991	0	0	0	0	0.454022	0	0.722766	0.858133	0	0	9.06092	0	0	0	0	0.341904	0	0	0.114665	0.080366	0	0	0	0.196388	0.213226	0	0.746125	0
aadA25	0.750381	0	0	1.14709	0	0	0	0	0.347816	0	0	0	0	0	0	0	0	0	0	0	0	0	0	0	0	0	4.33368	0	0	0	0	0	0	0	0	0	1.36835	0	0	0	0
OXA-347	0.31301	0	0	2.58094	0	0	0	0	0	0	0	0	0	0	0	0	0	131.67	0	85.3317	16.2043	0	0	0	0	0	0	0.987538	0	0	0	0	0	0	0	0	0	0	0	0	0
basS	0.0794106	0	0	0	0.0940673	0	0	0	0	0.575216	0	0	0	0	0	0	0	0	0	0	0	0	0	0	0	0	0	0	0	0	0	0	0	0	0	0	0	0	0	0	0
Escherichia coli mdfA	0.709359	0	2.53741	0	17.4907	0	0	0	1.75738	0	34.6966	1.23698	0	0	0	0	0	0	0	0	0	18.0831	0	0	0	0	16.9986	0	0.385891	0	2.082	0	31.8292	0.30046	0.446781	11.2168	0	0	0	0	1.12181
robA	0.220671	0	0	0	0	0	0	0	0	0	0	0	0	14.882	0	0	0	0	0	0	0	0	0	0	0	0	0	0	0	0	0	0	0	0	0	0	0	0	0	0	0
ramA	0.220671	0	0	0	0	0	0	0	0	0	0	0	0	1.08382	0	0	0	0	0	0	0	0	0	0	0	0	0	0	0	0	0	0	0	0	0	0	0	0	0	0	0
tet(40)	0.472878	4.13153	16.8738	46.457	24.5615	2.08231	4.90846	2.27884	18.7821	2.45965	9.0813	11.965	0.905974	3.64557	7.49037	4.57789	12.4632	35.6276	6.59308	31.6043	5.51397	10.056	4.26654	195.34	14.4016	3.5603	2.98589	24.1947	7.99848	4.15314	0.573072	24.947	6.04754	7.70679	5.0933	48.8397	2.07413	15.1615	5.40467	3.36523	15.5014
Enterococcus faecium liaR mutant conferring daptomycin resistance	0.414216	0	0	0	0	0	0	0	0	0	0	0	0	0	0	0	0	0	0	0	0	0	0	0	0	0	0	0	0	0	0	0	0	0	0	1.07636	0	0	0	0	0
lsaE	0.242238	0	0	0	0	0	0	0	0	0	0	0	0	0	0	0	0	0	0	0	0	0	0	4.96101	0	0	0	0	0	0	0	0	0	6.85048	0	0	0	0	0	0	0
lnuB	0.242238	0	0	0	0	0	0	0	0	0	0	0	0	0	0	0	0	0	0	0	0	0	0	5.05063	0	0	0	0	0	0	0	0	0	8.4827	0	0	0	0	0	0	0
APH(2'')-Ig	0.178574	3.53095	0	0	0.0735257	0	0	0	0	0.0657959	0	0	0	0	0	0	0	0.27967	2.4955	4.04645	3.80413	15.298	0	0	0	0	0	0	0	0.158352	0	0	0.041924	0	0	0	0	0.106983	0	0	0.184701
APH(3')-IIIa	0.17105	3.19155	2.89078	0	3.93882	0.402767	0.455717	0.440782	0.484386	3.37786	20.8443	0	0	0.853219	9.65072	5.53842	1.80801	7.89359	1.19024	2.71418	6.3992	8.072	8.8508	5.59753	0.510695	10.4772	0	0	10.381	21.561	0.196751	563.832	4.21105	1.19254	0	39.642	9.14704	0.716391	0.657103	0.770248	1.23682
vanRO	0.220671	0	0	0	0	0	0	0	0	0	0	0	0	0	0	0.515921	0	0	0	0	0	0	0	0	0	0	0	0	0	0	0	0	0	0	0	0	0	0	0	0	0
TEM-211	0.336611	0	0	0	0	0	0	0	0	0	162.006	0	0	0	0	0	0	0	0	0	0	143.856	0	0	0	0	0	0	0	0	18.2575	0	0	1.80276	0.893561	0	0	0	0	0	0
vanB	0.31301	0	0	0	0	0	0	0.330267	0	0	0	0	0	0	0	0	0	0	1.27402	0	0	0	0	0	0	0	3.45584	0	0	0	0.245701	0	0	0	0	0	1.14228	0	0	0	0
ANT(6)-Ib	0.671433	25.3851	4.24654	0	34.8097	2.5894	40.7779	3.50591	30.8218	36.9908	43.4661	2.92261	0	8.2259	1.1737	0.992156	49.5332	32.8871	23.6675	13.6142	119.894	43.8337	5.01409	30.7413	7.73712	11.5742	6.73738	79.4082	18.0478	29.2849	6.95524	5.67446	8.06339	9.66094	0	109.292	7.07332	132.955	5.44426	18.1524	6.5583
Escherichia coli murA with mutation conferring resistance to fosfomycin	0.820524	0	18.5426	3.17655	169.697	0	0	0	19.2636	0	313.577	7.23158	0	0	0	0	0	0	0	0	0	104.427	0	0	0	0	80.8486	0	13.5359	0	39.1232	0	245.623	2.6348	3.91792	49.1813	0	0	0	0	0
MIR-9	0.220671	0	0	0	0	0	0	0	0	0	0	0	0	5.88152	0	0	0	0	0	0	0	0	0	0	0	0	0	0	0	0	0	0	0	0	0	0	0	0	0	0	0
FosA5	0.361327	0	0	0.764724	0	0	0	0	5.56505	0	0	0	0	0	2.54303	0	0	0	0	0	0	0	0	0	0	0	4.25765	0	0	0	0	0	0	0	0	0	0	0	7.07754	0	0
Enterococcus faecium cls conferring resistance to daptomycin	0.414216	0	0	0	0	0	0	0	0	0	0	0	0	0	0	0	0	0	0	0	0	0	0	0	0	0	0	0	0	0	0	0	0	0	0	0.563807	0	0	0	0	0
vgaC	0.22172	0	0	0	0	0	0	0	0	0	0	0.676335	0	0	0	0	0	0	0	0	0	0	0.562733	0.297423	0	0	8.27026	0	0	0	0	0	0	0	0	8.6883	0.283514	0	0	0	0
gadW	0.699533	0	15.0659	0	0	0	0	0	4.80272	1.04012	0	6.43908	0	0	0	0	0	0	0	0	0	47.1373	0	0	0	0	16.4224	0	2.74948	0	11.3023	0	112.667	0.469211	0	0	1.64202	0	0	0	0
tetB(60)	0.242238	0	0	0	0	0	0	0	0	0	0	0	0	0	0	0	0	0	0	0	0	0	0	0	0	0	0	0	0	0.0477871	0	0	0	0	0	0	0	0.0430467	0	0	0
mphA	0.045408	0	0	0.121934	0	0	0	0	0.652509	0	550.179	1.59488	0	0	0.551293	0	0	0	0.129785	0	0	0	0	0.0813814	0	0	0	0	0	0	0	0	0	0	0	0	0	0	0	0	0
emrK	0.690079	0.343488	5.56278	0	25.8321	0	0	0	9.63182	0.266728	76.0656	2.23835	0	0	2.17974	0	0	0	0	0	0	23.4325	0	0	0	0	22.107	0	3.38397	0	9.7808	0	73.5009	0.0802164	0.97948	19.8091	0.738332	0	0	0	0
emrY	0.81513	0	8.65321	0.355992	51.647	0	0	0	8.71052	0	118.393	6.02632	0	0	0.995098	0	0	0	0	0	0	51.569	0	0	0	0	34.5291	0	4.36124	0	11.3023	0	102.963	0.442919	2.21448	22.8905	1.31362	0	0	0	0
baeS	0.0893241	0	11.1256	3.17655	94.6389	0	0	0	11.5582	0	217.33	3.61579	0	0	0	0	0	0	0	0	0	0	0	0	0	0	60.6365	0	0	0	0	0	0	0	0	49.1813	3.03142	0	0	0	0
emrA	0.505966	0	14.7779	0	72.0917	0	0	0	4.55322	1.15043	167.561	5.75239	0	0	0	0	0	0	0.665967	0	0	76.1815	0	0	1.45071	0	56.0811	0.733172	1.99962	0	20.7472	0	208.746	1.83638	5.46135	48.9743	1.51571	0	0	0	0
mexY	0.220671	0	0	0	0	0	0	0	0	0.973442	0	0	0	0	0	0	0	0	0	0	0	0	0	0	0	0	0	0	0	0	0	0	0	0	0	0	0	0	0	0	0
Pseudomonas aeruginosa gyrA and parC conferring resistance to fluoroquinolones	0.220671	0	0	0	0	0	0	0	0	0.550206	0	0	0	0	0	0	0	0	0	0	0	0	0	0	0	0	0	0	0	0	0	0	0	0	0	0	0	0	0	0	0
mexM	0.220671	0	0	0	0	0	0	0	0	0.624412	0	0	0	0	0	0	0	0	0	0	0	0	0	0	0	0	0	0	0	0	0	0	0	0	0	0	0	0	0	0	0
Escherichia coli gyrB conferring resistance to aminocoumarin	0.795418	0	9.64215	0	88.6197	0	0	0	8.90408	1.40608	96.8672	4.70053	0	0	0	0	0	0	0	0	0	55.3078	0	0	0	0	40.8735	0	2.93278	0	12.4325	0	110.737	1.14175	0	26.0479	0.875744	0	0	0	0
mdtE	0.820524	0.877456	5.89674	0	70.997	0	0	0	10.4768	0	119.237	4.30301	0	0	0	0	0	0	0	0	0	52.5812	0	0	0	0	38.8439	0	2.79382	0	12.3418	0	130.631	3.13557	0.530552	30.1469	0	0	0	0	0
CRP	0.527357	0.555566	8.03512	0	52.709	0	0	0	15.1774	0	83.1688	2.8488	0	3.64557	2.77421	0	0	0	2.66387	0	0	23.6163	1.18515	0.62639	0.571492	0	33.84	0	1.33308	16.6125	11.3023	0	83.566	1.55693	5.40198	22.6035	0.597098	0	15.4419	0	0
mdtP	0.924116	0	3.01317	0	106.061	0	0	0	1.96414	1.48879	111.587	10.1384	0	0	0	0	0	0	0	0	0	44.3645	0	0	0	0	41.861	0	0.862581	0	11.3023	0	105.298	2.01485	1.99737	25.0728	0.772715	0	0	0	0
mdtO	0.924116	0	2.23493	0	26.9718	0	0.390076	0	5.30707	0	58.27	2.17905	0	0	0	0	0	0	0.291085	0	0	0	0	0	0.749374	0	33.3579	0	1.62932	0	10.1047	0	68.2451	0.453674	0	26.0849	1.30492	0	0	0	0
mdtN	0.834499	0	17.2181	1.47483	63.6365	0	0	0	7.15507	2.71173	157.121	6.71504	3.55918	0	0	0	0	0	0	0	0	68.2369	0	0	0	0	60.9974	0	10.9979	0	15.7424	0	127.862	1.2233	1.81904	34.2512	1.40745	0	0	1.58023	1.52246
eptA	0.50543	0.654774	4.97412	1.47483	64.5624	0	0	0	4.17379	0.602607	111.875	5.12954	0	0	0.36329	0.307096	0	0	0	0	0	19.1542	0	0	0.299353	0	45.6177	0	1.04742	0	15.5406	0	125.463	0.883495	0.80846	37.4931	0.312766	0	0	0.351163	0.338325
npmA	0.220671	0.258221	0	0	0	0	0	0	0	0	0	0	0	0	0	0	0	0	0	0	0	0	0	0	0	0	0	0	0	0	0	0	0	0	0	0	0	0	0	0	0
CMY-59	0.220671	0	0	0	0	0	0	0	0	0	7.63196	0	0	0	0	0	0	0	0	0	0	0	0	0	0	0	0	0	0	0	0	0	0	0	0	0	0	0	0	0	0
FosA4	0.414216	0	0	0	0	0	0	0	0	0	0	0	0	0	0	0	0	0	0	0	0	0	0	0	0	0	0	0	0	0	0	0	0	0	0	1.97332	0	0	0	0	0
catS	0.878204	0	6.88725	0	0	0	0	45.5769	987.399	0	0	0	7.11837	0	0	0	89.0228	33.3142	56.5121	70.4325	0	0	173.201	0	0	0	0	0	0	84.8427	0	0	0	0	0	0	0	0	6.06646	0	79.1681
APH(3')-IIb	0.220671	0	0	0	0	0	0	0	0	0.189821	0	0	0	0	0	0	0	0	0	0	0	0	0	0	0	0	0	0	0	0	0	0	0	0	0	0	0	0	0	0	0
Streptomyces cinnamoneus EF-Tu mutants conferring resistance to elfamycin	0.542019	0	0	0	0	0	0	0	0	1.10041	0	0	0	0	0	0	0	0.563283	0	0	0	0	0	2.39662	0	0	0	0	0.63756	0	0	0	0	0	0	0	0	0	0	0	0
Escherichia coli emrE	0.715196	0	1.23617	0	38.0731	0	0	0	7.30413	0	0	2.41053	0	0	0.953635	0	0	0	0	0	0	21.9168	0	0	0	0	23.265	0	1.12799	0	14.1278	0	64.5071	0.713592	0	21.8583	2.46303	0	0	0	0
tetQ	0.143408	533.087	841.834	149.298	97.9023	512.567	299.038	382.145	400.684	508.137	350.833	343.5	141.82	277.624	612.674	654.823	196.535	161.446	459.825	224.634	760.08	139.236	436.226	54.0623	368.48	111.113	432.035	785.397	77.8313	0	206.049	207.685	383.321	719.301	575.935	120.221	330.425	136.12	405.053	61.2644	485.314
Klebsiella pneumoniae acrA	0.750381	0	0	0	0	0	0	0	2.22602	0	0	0	0	0	0.508605	0	0	0	0	0	0	0	0	0	0	0	3.28447	0	0	0	0	0	0	0	0	0	0	0	3.77469	0	0
tet32	0.782488	4.67641	1.01312	7.12191	28.4673	0.875172	28.2983	8.75208	2.9398	2.75103	0.526452	52.5233	2.09424	5.95707	5.34036	0.672941	1.58048	10.0546	20.6392	2.08863	4.6669	25.6864	21.7939	3.8346	1.88592	1.89717	8.7348	22.7921	1.11573	1.92007	1.69534	8.56349	10.2019	1.43959	15.243	0.308868	1.8562	1.04373	2.30789	18.8849	19.9862
tetR	-	0	0	0	0	0	0	0	0	0	163.82	0	0	0	0.867763	0	0	0	0	0	0	0	0	0	0	0	3.22007	0	0	0	0	0	0	0	2.65527	6.96467	0	0	0	0	0
AAC(6')-Iid	0.414216	0	0	0	0	0	0	0	0	0	0	0	0	0	0	0	0	0	0	0	0	0	0	0	0	0	0	0	0	0	0	0	0	0	0	1.18399	0	0	0	0	0
APH(3')-Ia	0.414216	0	0	0	0	0	0	0	0	0	0	0	0	0	0	0	0	0	0	0	0	0	0	0	0	0	1.33845	0	0	0	0	0	0	0	0	0	0	0	0	0	0
tet(D)	0.146884	0	0	0	0	0	0	0	0	0	0	0	0	0	0	0	0	0	0	0	0	0	0	0	0	0	2.28089	0	0	0	0	0	0	0	1.93416	4.49618	0	0	0	0	0
OKP-B-19	0.798099	0	0	0	0	0	0	0	0.695632	0	0	0	0	0	0	0	0	0	0	0	0	0	0	0	0	0	0	0	0	0	0	0	0	0	0	0	0	0	1.17959	0	0
SHV-100	0.710519	0	0	0	0	0	0	0	4.47734	0	0	0	0	0	0.750402	0	0	0	0	0	0	0	0	0	0	0	2.56734	0	0	0	0	0	0	0	0	0	0	0	6.86567	0	0
tet(44)	0.987939	6.29365	0	0	0.279107	0	13.7248	0.299848	0	17.5916	0	0	0	0.299263	0	0	0.465044	0	0.328014	0	0	3.48562	0.875595	10.4653	0	0.336862	0	0	0	10.2054	0	2.44686	0	0.48096	0	0.265073	0	0	2.42265	0.330198	0
ANT(6)-Ib	0.671433	10.7228	0	0	0	0	0	0	0	4.3689	0	0	0	0	0	0	0	0	0	0	0	0	0	12.9056	0	0	0	0	0	0	0	0	0	0	0	0	0	0	2.68897	0	0
CTX-M-100	0.414216	0	0	0	0	0	0	0	0	0	0	0	0	0	0	0	0	0	0	0	0	0	0	0	0	0	0	0	0	0	0	0	0	0	0	4.73598	0	0	0	0	0
Escherichia coli GlpT with mutation conferring resistance to fosfomycin	0.845815	0	14.8341	0	101.166	0	0	0	15.4109	2.92033	229.749	3.61579	0	0	0	0	0	0	0	0	0	88.9566	0	0	0	0	68.216	0	0	0	20.8657	0	182.357	2.6348	7.83584	51.9136	3.03142	0	0	0	0
Escherichia coli UhpT with mutation conferring resistance to fosfomycin	0.773888	0	3.14418	2.29417	97.5042	0	0	0	24.2564	1.05456	113.187	12.1487	0	12.1079	7.02097	0	0	0	0.637012	0	0	68.9829	0.283405	0	1.04774	0	43.9913	0	4.67544	0	10.9747	0	141.694	0.951456	6.39738	46.2873	0.571138	0	26.0536	0	0.308906
Klebsiella mutant PhoP conferring antibiotic resistance to colistin	0.337688	0	0	0.573543	0	0	0	0	3.82597	0	0	0	0.692063	0	0.953635	0	0	0	0	0	0	0	0.271597	0	0	0	3.19324	0	0	0	0	0	0	0	0	0	0	0	8.84693	0	0
efrB	0.798099	0	0	0	0	0	0	0	0	0	0.288295	0	0	0	0	0	0	0	0	0	0	0	0	0.295298	0	0	0	0	0	0	0	0	0	0	0	0	0	0	0	0	0
emrD	0.92073	0	29.6681	0	156.644	0	0	0	19.2636	0	288.739	14.4632	0	0	0	0	0	0	0	0	0	116.03	0	0	0	0	90.9547	0	6.76794	0	33.9068	0	264.231	5.2696	7.83584	71.0396	0	0	0	0	0
TriC	0.220671	0	0	0	0	0	0	0	0	1.16465	0	0	0	0	0	0	0	0	0	0	0	0	0	0	0	0	0	0	0	0	0	0	0	0	0	0	0	0	0	0	0
MexR	0.220671	0	0	0	0	0	0	0	0	0.311182	0	0	0	0	0	0	0	0	0	0	0	0	0	0	0	0	0	0	0	0	0	0	0	0	0	0	0	0	0	0	0
MexA	0.220671	0	0	0	0	0	0	0	0	0.554862	0	0	0	0	0	0	0	0	0	0	0	0	0	0	0	0	0	0	0	0	0	0	0	0	0	0	0	0	0	0	0
OprM	0.220671	0	0	0	0	0	0	0	0	0.527281	0	0	0	0	0	0	0	0	0	0	0	0	0	0	0	0	0	0	0	0	0	0	0	0	0	0	0	0	0	0	0
Pseudomonas aeruginosa catB7	0.220671	0	0	0	1.76768	0	0	0	0	0	0	0	0	0	0	0	0	0	0	0	0	0	0	0	0	0	0	0	0	0	0	0	0	0	0	0	0	0	0	0	0
FosA	0.798099	0	0	0	1.0101	0	0	0	0	0	0	0	0	0	0	0	0	0	0	0	0	0	0	0	0	0.835916	0	0	0	0	0	0	0	0	0	0	0	0	0	0	0
Pseudomonas mutant PhoP conferring resistance to colistin	0.220671	0	0	0	0	0	0	0	0	5.84065	0	0	0	0	0	0	0	0	0	0	0	0	0	0	0	0	0	0	0	0	0	0	0	0	0	0	0	0	0	0	0
PmpM	0.220671	0	0	0	0	0	0	0	0	0.395461	0	0	0	0	0	0	0	0	0	0	0	0	0	0	0	0	0	0	0	0	0	0	0	0	0	0	0	0	0	0	0
amrA	0.220671	0	0	0	0	0	0	0	0	0.260029	0	0	0	0	0	0	0	0	0	0	0	0	0	0	0	0	0	0	0	0	0	0	0	0	0	0	0	0	0	0	0
MexZ	0.220671	0	0	0	0	0	0	0	0	0.38739	0	0	0	0	0	0	0	0	0	0	0	0	0	0	0	0	0	0	0	0	0	0	0	0	0	0	0	0	0	0	0
MexT	0.220671	0	0	0	0	0	0	0	0	0.130911	0	0	0	0	0	0	0	0	0	0	0	0	0	0	0	0	0	0	0	0	0	0	0	0	0	0	0	0	0	0	0
OprN	0.220671	0	0	0	0.707072	0	0	0	0	0	0	0	0	0	0	0	0	0	0	0	0	0	0	0	0	0	0	0	0	0	0	0	0	0	0	0	0	0	0	0	0
OpmB	0.220671	0	0	0	0	0	0	0	0	1.06942	0	0	0	0	0	0	0	0	0	0	0	0	0	0	0	0	0	0	0	0	0	0	0	0	0	0	0	0	0	0	0
MuxB	0.220671	0	0	0	0	0	0	0	0	1.69483	0	0	0	0	0	0	0	0	0	0	0	0	0	0	0	0	0	0	0	0	0	0	0	0	0	0	0	0	0	0	0
Pseudomonas aeruginosa gyrA conferring resistance to fluoroquinolones	0.85611	0	0	0	0	0	0	0	0	2.07078	0	0	0	0	0	0	0	0	0	0	0	0	0	0	0	0.601859	0	0	0	0	0	0.590143	0	0	0	0	0	0	0	0	0
MexJ	0.220671	0	0	0	0	0	0	0	0	0.306163	0	0	0	0	0	0	0	0	0	0	0	0	0	0	0	0	0	0	0	0	0	0	0	0	0	0	0	0	0	0	0
nalC	0.364596	0	0	0	0.053838	0	0	0	0	0.24089	0	0	0	0	0	0	0	0	0	0	0	0	0	0	0	0.114567	0	0	0	0	0	0	0	0	0	0	0	0	0	0	0
MexG	0.220671	0	0	0	0	0	0	0	0	0.90391	0	0	0	0	0	0	0	0	0	0	0	0	0	0	0	0	0	0	0	0	0	0	0	0	0	0	0	0	0	0	0
MexH	0.220671	0	0	0	0	0	0	0	0	0.143261	0	0	0	0	0	0	0	0	0	0	0	0	0	0	0	0	0	0	0	0	0	0	0	0	0	0	0	0	0	0	0
MvaT	0.220671	0	0	0	0	0	0	0	0	1.01941	0	0	0	0	0	0	0	0	0	0	0	0	0	0	0	0	0	0	0	0	0	0	0	0	0	0	0	0	0	0	0
Pseudomonas aeruginosa parE conferring resistance to fluoroquinolones	0.220671	0	0	0	0.282829	0	0	0	0	0	0	0	0	0	0	0	0	0	0	0	0	0	0	0	0	0	0	0	0	0	0	0	0	0	0	0	0	0	0	0	0
H-NS	0.986415	0	0	0.625683	26.9973	0	0	0	5.3121	0	52.5921	2.8488	0	0	0	0	0	0	0	0	0	25.1399	0	0	0	0	21.3988	0	2.66616	0	5.65113	0	50.5794	0	1.99737	10.7636	0	0	0	0	0
evgA	0.89894	1.18282	3.49715	0	40.7606	0	0	0	5.96873	0	57.7721	4.60836	0	0	0	0	0	0	0.45548	0	0	31.5481	0	0	0	0	32.8447	0	3.45032	0	9.30774	0	79.6853	0	1.99737	33.4304	0.772715	0	0	0	0
cpxA	0.611864	0	17.0746	0	60.1011	0	0	0	10.4345	1.58184	115.198	7.83421	0	0.835443	0.953635	0	0	0	0.915705	0	0	41.8998	0	0	0.785801	0	6.15839	0	0.916492	0	20.4853	0	103.816	1.42718	1.0611	33.2998	0	0	0	0	0.888104
Escherichia coli rpoB mutants conferring resistance to rifampicin	0.636811	0	8.5708	0.917669	59.3941	0	0	0	21.1472	1.6873	76.2381	7.31193	1.1073	0.89114	3.05163	0	0	0	0	0	0	44.6932	1.73822	0	1.67638	0	43.0631	0	0	19.289	6.02787	0	121.488	3.04466	0	33.1518	0	0	17.9298	0	0
pmrA	0.146884	0	0	0	0	0	0	0	0	0	0	0	0	0	0	0	0	0	0	0	0	0	0	0	0.369789	0	0	0	0	0	0	0.670618	0	0	0	0	0	0	0	0.670401	0
patB	0.414216	0	0	0	0	0	0	0	0	0	0	0	0	0	0	0	0	0	0	0	0	0	0	0.287096	0	0	0	0	0	0	0	0	0	0	0	0	0	0	0	0	0
leuO	0.742664	4.3138	5.67185	0	44.088	0	0	0	5.89241	0.744397	90.2195	2.76502	0	0	0	0	0	0	0.86184	0	0	48.308	0	0	1.47916	0	27.0486	0	6.03807	0	17.2858	0	76.8394	0.671616	0.998686	29.9481	1.54543	0	0	0	0.835862
acrB	0.986415	0	11.1256	0	110.956	0	0	0	34.6746	0	251.482	3.61579	0	0	0	0	0	0	0	0	0	112.163	0	0	0	0	96.0077	0	3.38397	0	20.8657	0	189.8	0	7.83584	54.6459	0	0	0	0	0
Escherichia coli acrR with mutation conferring multidrug antibiotic resistance	0.589369	0	4.75994	0	39.549	0	0	0	2.56192	0	63.656	2.74498	0	0	0	0	0	0	0.318506	0	0	39.7138	0	0	0	0	24.4726	0	2.51039	0	8.94208	0	70.0803	0.285437	0.998686	23.3839	0.328404	0	0	0	0
kdpE	0.762622	0.873032	0	0	37.3738	0	0	0	7.15507	0	0	4.47669	0	0	0	0	0	0	0	0	0	0	0	0	0	0	27.3706	1.15213	0	0	0	0	1.15191	0	0	34.6741	1.87659	0	0	0	0
Escherichia coli nfsA mutations conferring resistance to nitrofurantoin	0.905124	0	1.33919	0	12.3738	0	0	0	1.04345	0	22.9835	0.326425	0	0	0	0	0	0	0	0	0	10.1258	0	0	0	0	9.57972	0	0	0	4.00288	0	18.1426	0.237864	0	14.3066	0.27367	0	0	0	0
msbA	0.419673	0	7.41704	0	91.3755	0	0	0	7.70546	0	161.445	7.23158	0	3.08471	0	0	0	0	0	0	0	73.4859	0	0	0	0	45.4773	0	0	0	10.4329	0	145.141	0	0	51.9136	0	0	0	0	0
Escherichia coli fabG mutations conferring resistance to triclosan	0.848917	0	11.1256	3.17655	97.9023	0	0	0	26.9691	0	279.425	7.23158	0	0	0	0	0	0	0	0	0	116.03	0	0	0	0	73.269	0	10.1519	17.571	28.6903	0	182.357	5.2696	0	60.1105	3.03142	0	0	0	0
mfd	0.465237	0.582021	5.35675	0	0.673402	0	0	0	2.38502	1.20521	67.9096	2.98446	0	0	0.726579	0	0	0	0	0	0	27.9332	0	0	0.598706	0	30.238	0	0.69828	0	9.68765	0	62.9712	0	0	12.4037	0	0	0	0	0
Escherichia coli fabI mutations conferring resistance to isoniazid and triclosan	0.772159	0.254634	5.15296	0.286772	32.7277	0	0	0	5.2626	0	90.3499	2.37013	0.361077	0.581178	0.331699	0	0	0	0.305235	0	0	38.8636	0	0	0	0	25.7938	0	0.929775	3.64152	13.6467	0	63.1194	0.237864	0.707403	19.8726	1.10658	0	0	0.320627	0
msrB	0.720212	0.482465	4.38279	0.543357	19.2838	0	0	0	2.63608	0.499529	55.0382	2.6114	0	0	0.602296	0	0	0	0	0	0	22.0926	0	0	0	0	19.8797	0	1.33308	1.80334	5.65113	0	49.0523	1.03795	0.707403	14.9557	1.03707	0	0	0	0
YojI	0.417622	0.680965	4.04052	0	21.2324	0	0	0	5.3186	0.759285	36.5366	5.79732	0	0	0.544934	0	0	0.462697	0	0	0	42.666	0	0	1.40097	0	23.7577	0	0.586555	0	1.08179	0	0	0	0	16.8973	2.19562	0	0	0	0
emrR	0.720212	0	15.1386	0	69.655	0	0	0	10.5252	1.07749	174.619	5.90404	0	3.70501	0	0	0	0	0	0	0	85.8947	0	0.287096	0.261934	0	58.3113	0	0.31878	5.95885	33.4856	0	172.954	0.961798	0	40.6998	0.285569	0	4.61579	0	0
patA	0.906036	0.643287	6.76642	0.724476	37.9586	0	0	0	4.39346	0.666039	73.6418	8.24654	0	0	0	0	0	0.681869	0	0	0	41.4588	0	0	0.661727	0	29.9636	0	3.08713	0	10.1125	0	67.0535	0	0.893561	17.4483	0.691377	0	0	0.776254	1.49575
gadE	0.792607	1.39243	7.17058	0.392042	37.7254	0	0	0	4.12096	0	43.299	4.61128	0	0	0.289712	0	0	0	0.278189	0	0	29.5951	0	0	0.119362	0	27.0242	0	3.48035	0	10.3008	0	47.7679	1.51751	0.805902	14.2754	1.2471	0	0	0.140021	0.404705
Escherichia coli soxS with mutation conferring antibiotic resistance	0.720212	0	5.67896	0.327739	38.6143	0	0	0	7.61533	1.26865	70.7925	3.71094	0	2.81412	0.401531	0	0	0	0	0	0	33.0788	0	0	0	0	24.4072	0	2.86662	8.83539	11.6988	0	71.7824	0.30046	1.25524	17.8341	2.50213	0	0	0	0
sdiA	0.555055	1.52781	7.36553	1.14709	20.0337	0	0	0	6.95632	0	78.4804	1.3057	0.692063	2.78481	1.27151	0	0	0	0	0	0	23.0449	0	0	0	0	17.3347	0	1.22199	9.51761	3.76742	0	52.412	0.475728	0	16.7732	1.64202	0	8.25713	0	0
Salmonella enterica gyrA conferring resistance to fluoroquinolones	0.14255	0	0	0	44.5456	0	0	0	2.50427	0.632737	0	0.783421	0	0	0	0	0	0	0	0	0	0	0	0	0	0	0	0.806489	0	0	0	0	0	0	0	15.9839	0	0	0	0	0
Salmonella enterica parC conferring resistance to fluoroquinolones	0.361327	0	0	0	0.565658	0	0	0	2.00342	0	1.61445	0	0	0	0	0	0	0	0	0	0	0.670397	0	0	0	0	0	0	0	0	0	0	3.22536	0	0	0	0	0	0	0	0
Salmonella serovars parE conferring resistance to fluoroquinolones	0.336062	3.66673	33.7475	0	156.97	0	0	0	20.0342	0	294.638	4.70053	0	36.0912	0	0	0	0	0	0	0	120.672	0	0	0	0	157.655	0	0	0	50.8602	0	203.197	0	10.1866	63.9357	0	0	0	0	0
AAC(6')-Ie-APH(2'')-Ia	0.144577	0	0	0	0	0	0	0	0	0	0	3.61579	0	0	0	0	0	0.268045	2.12191	0	0	0	18.3577	0	0	0	0	1.24075	0	0	0	0	0	0	1.643	0	0	0	0	17.1277	0
Clostridium perfringens mprF	0.762489	0	0	0	0	0	0	0	0	0	0	0	0	0	0.056442	0	0	0	0	0	0	0	0	0	0	0	0.121497	0	0.488193	0	0	0	0	0	0	0	0	0	0	0	0
Haemophilus parainfluenzae gyrA conferring resistance to fluoroquinolones	0.633216	0	0	1.11608	0	0	0	0	0	0	0	0	4.04015	0	0	0	0	0	0	0	0	0	0	0.599156	0	0	0	0	0	0	0	0	0	0	0	0	1.25106	0	0	0	0
vanXI	0.414216	0	0	0	0	0	0	0	0	0	0	0	0	0	0	0	0	0	0	0	0	0	0	0	0	0	0	0	0	0	0	0	0.322536	0	0	0	0	0	0	0	0
Haemophilus parainfluenzae parC conferring resistance to fluoroquinolones	0.333502	0	0	3.17655	0	0	0	0	0	0	0	0	15.3319	0	0	0	0	0	0	0	0	0	0	3.18014	0	0	0	0	0	0	0	0	0	0	0	0	0	0	0	0	0
oqxA	0.961681	0	0	0	0	0	0	0	7.50439	0	0	0	0	0	1.11739	0	0	0	0	0	0	0	1.12899	0	0	0	6.23523	0	0	0	0	0	0	0	0	0	0	0	23.1061	0	0
oqxB	0.961681	0	0	0	0	0	0	0	7.15507	0	0	0	0	0	1.9902	0	0	0	0	0	0	0	3.25916	0	0	0	4.69211	0	0	0	0	0	0	0	0	0	0	0	30.0796	0	0
mel	0.333312	0	1.14787	0	1.69697	0	0	0	9.27509	0	0	0	7.11837	0	1.69535	1.54776	0	2.77618	1.62792	2.37032	3.26754	0	0	35.2171	0	0	0	1.15213	4.88796	0	0	2.10766	3.45574	0	1.88641	0	0	6.09669	0	3.27752	0
Bifidobacterium bifidum ileS conferring resistance to mupirocin	0.798099	0	0	0	0	0	0	0	0	0	0	0	0	0	0.847676	0	0	0	0	0	0	3.72443	0	0	0	0	0	0	0	0	0	0	0	0	0	0	0	0	0	0	0
Klebsiella pneumoniae OmpK35	0.961681	0	0	0	0	0	0	0	7.9302	0	0	0	0	0	2.54303	0	0	0	0	0	0	0	0.488874	0	0	0	3.37571	0	0	0	0	0	0	0	0	0	0	0	22.3532	0	0
Enterococcus faecium EF-Tu mutants conferring resistance to GE2270A	0.414216	0	0	0	0	0	0	0	0	0	0	0	0	0	0	0	0	0	0	0	0	0	0	0	0	0	0	0	0	0	0	0	0	0	0	1.31555	0	0	0	0	0
tet(A)	0.577705	0	0	0	0	0	0	0	0	0	129.342	0	0	0	0	0	0	0	0	0	0	0	0	0	0	0	3.93848	0	0	0	0	0	0	0	1.47718	3.64879	0	0	0	0	0
ANT(6)-Ia	0.742234	0	0	1.05885	0	0	0	0	0	0	0	0	0	0	0	0	0	0	0.563511	0	0	0	0	0	0	0	0	0	0	0	0	0	0	0	0	0	0	0	0	0	0
mefA	0.418503	16.2966	0	0	18.8553	0	0	71.5304	6.95632	2.10912	0	63.9794	22.8381	0	20.3442	2.45677	16.4445	14.8063	0.61047	0	0	2.39428	11.4071	53.974	11.0012	0	0	29.5713	3.66597	26.6493	3.29649	43.646	32.9255	12.8447	308.023	2.46665	44.3345	29.1498	15.3347	2.45814	0
rpsJ	0.220671	0	0	0.333025	0	0	0	0	0	0	0	0	0	0	0	0	0	0	0	0	0	0	0	0	0	0	0	0	0	0	0	0	0	0	0	0	0	0	0	0	0
Escherichia coli ompF with mutation conferring resistance to beta-lactam antibiotics	0.758161	0.499083	5.14248	0.275301	0	0	0	0	0.667806	0.50619	45.1262	1.5799	0	0	0	0	0	0	0	0	0	15.4191	0	0	1.00583	0	20.4276	0	2.34622	0	3.84277	0	35.4789	0	0	20.7594	0	0	0	0	0
mdtG	0.927731	0.470094	8.96225	0.529424	66.8999	0	0	0	8.02652	0.486721	246.566	1.8079	0	0	0	0	0	0	0.563511	0	0	114.419	0	0	0	0	62.1103	0	7.89593	8.19978	42.3835	0	164.059	0	0	55.3289	0.505237	0	0	3.68721	0
marA	0.779212	4.68527	10.9813	2.06476	75.8924	0	0	0	8.90408	0	250.24	12.0125	0	6.68355	1.27151	0	0	0	0	0	0	97.2076	0	0	1.04774	0	71.1636	0	2.19958	11.4211	24.2999	0	168.525	9.70485	1.41481	55.0557	3.0651	0	0	0	0
baeR	0.522764	0	4.38279	0	38.2997	0	0	0	6.26068	0	74.3161	1.49223	0	0	0	0	0	0	0.61047	0	0	24.4416	0	0	0	0	19.8111	0	0.69828	3.46095	4.62365	0	62.2033	0.518976	0.80846	21.9885	1.1942	0	0	0	0
acrD	0.740104	0	0	0	97.9023	0	0	0	19.2636	8.76098	273.215	3.61579	0	0	0	0	0	0	0	0	0	100.56	0	0	0	0	83.3751	0	0	0	31.2986	0	260.51	5.2696	7.83584	54.6459	6.06284	0	0	0	0
Escherichia coli folP with mutation conferring resistance to sulfonamides	0.661722	0	14.8341	0	137.063	0	0	0	19.2636	0	201.807	7.23158	0	0	0	0	0	0	0	0	0	85.0889	0	0	0	0	88.4282	0	3.38397	35.1419	36.515	0	245.623	5.2696	3.91792	57.3782	0	0	0	0	0
gadX	0.782505	1.11753	1.87706	0.253863	6.95481	0	0	0	1.02634	0.0777956	10.6693	1.4326	0	0	0	0	0	0	0	0	0	8.24259	0	0	0	0	11.1053	0	0.540881	0	2.08443	0	16.0607	0.0701894	0.521854	12.6082	0.726796	0	0	0	0

## Sheet: Table S6
Table S6. Possible resistance mechanism
Genes	Resistance Mechanism
SAT-4	antibiotic inactivation
Neisseria gonorrhoeae porin PIB (por)	reduced permeability to antibiotic
mphA	antibiotic inactivation
ErmB	antibiotic target alteration
APH(2'')-IIa	antibiotic inactivation

## Sheet: Table S7
Table S7 Virulence factors detected in each subject
	P-value	HC-316	HC-322	HC-323	HC-306	HC-309	HC-308	HC-318	HC-315	HC-312	HC-310	HC-319	HC-301	HC-317	HC-313	HC-321	HC-302	R23-W2	R10-W2	R25-W2	R15-W2	R27-W2	R20-W2	R26-W2	R05-W2	R04-W2	R06-W2	R09-W2	R13-W2	R21-W2	R07-W2	R08-W2	R17-W2	R01-W2	R22-W2	R02-W2	R03-W2	R12-W2	R11-W2	R18-W2	R24-W2
OmpK36 protein	0.777328	0	0	0	0	0	0	0	0	0	0	0	0	0	0	0	0	0	0	0	0	0	0	0	0	0	0	0	0	0	0	0	0	0	0	0	0	0	3.07719	0	0
DNA integrase form delta 1	0.937655	0	0	11.7986	0	0	0	0	7.15507	0	2854.12	0	0	0	0	0	0	0	0	0	0	0	0	5.90597	0	0	32.8447	6.91277	0	0	0	0	0	4.8932	0	0	0	0	0	0	0
bacterioferrin	0.937655	0	7.3137	0.404854	36.0979	0	0	0	12.6894	0	64.5615	2.25567	0	5.5041	2.90519	0	0	0	0	0	0	24.2578	0.34307	0	0.700653	0	29.4213	0.948811	0.817182	10.3721	7.99556	0	67.6027	0.671616	0.998686	16.9901	1.07773	0	10.6492	0.388127	0
2,3-dihydro-2,3-dihydroxybenzoate	0.981988	0	1.82616	0	15.1056	0	0	0	3.97504	0	40.6671	2.1366	0	0	0	0	0	0	0	0	0	16.379	0	0	0	0	14.6806	0	0.99981	0	1.88371	0	37.7513	0	0.40423	8.34177	0	0	0	0	0
2,3-dihydro-2,3-dihydroxybenzoate synthetase	0.748454	0	0	0	0.614845	0	0	0	0	0	0.584947	0	0	0	0	0	0	0	0	0	0	0	0	0	0	0	0	0	0	0	0	0	0	0	0	0	0	0	0	0	0
Biopolymer transport exbB protein	0.943135	0	4.82107	0	59.3941	0	0	0	9.01538	0.759285	59.7348	0.940105	0	0	0	0	0	0	0	0	0	32.1791	0	0	0	0	25.6189	0	1.75967	0	8.81576	0	80.3114	1.3701	0	19.8911	0.78817	0	0	0	0
biopolymer transport ExbD protein	0.937655	0	3.93328	0	46.2316	0	0	0	8.67281	0.287608	83.6628	0.915687	0	0	0	0	0	0	0	0	0	31.6153	0	0	0	0	21.0789	0	1.71396	14.0568	7.94884	0	93.3774	0	0.652987	22.9761	1.1942	0	0	0	0.830434
peptidyl-prolyl cis-trans isomerase C rotamase C	0.949246	0	6.4281	0	39.4782	0	0	0	8.90408	2.10912	71.9777	3.13368	0	6.12658	0	0.537418	0	0.539813	0	0	0	33.5199	0	0	0	0	27.918	0	1.83298	8.37549	11.3023	0	64.5071	0	1.69777	21.3119	0.656808	0	9.90856	0	0
Ferrous iron transport protein A	0.809178	0.555566	10.2265	0	39.2104	0	0	0	8.34758	0.575216	65.4343	4.27321	0	1.21519	1.38711	0	0	0	0	0	0	33.5199	0	0	1.71448	0	32.8447	0	2.66616	0	11.816	0	73.3035	2.59488	0.771712	15.6072	0.597098	0	0	0	0
regulator of length of O-antigen component of lipopolysaccharide chains	0.881713	0.940188	5.35675	0.655478	39.0573	0	0	0	3.97504	0	85.8972	1.04456	0	0	0	0	0	0	0	0	0	36.0983	0	0	0	0	33.3661	0	0.69828	0	11.8405	0	87.5454	0	0	21.8583	0.625532	0	0	0	0
Ferrichrome transport ATP-binding protein fhuC	0.990518	0	4.80361	0	20.9047	0	0	0	0.982068	0	28.919	1.70309	0	0	0	0	0	0	0	0	0	15.733	0	0	0	0	10.2237	0	0.929775	0	7.09161	0	31.7002	0	0.36908	5.19448	0.285569	0	0	0	0
fused iron-hydroxamate transporter subunits of ABC superfamily: membrane components	0.937655	0	16.0702	0	83.081	0	0	0	6.26068	0	110.994	0.979276	0	0	1.90727	0	0	0	0	0	0	48.1848	0	0	0	0	32.8447	0	0	0	19.779	0	106.84	1.42718	0	39.9598	4.92606	0	0	0	0
ferric-rhodotorulic acid outer membrane transporter	1	0	11.1256	0	94.6389	0	0	0	7.70546	0	257.692	0	0	0	0	0	0	0	0	0	0	92.8242	0	0	0	0	45.4773	0	0	0	18.2575	0	163.749	5.2696	0	40.9844	0	0	0	0	0
outer membrane protein receptor for ferrichrome, colicin M, and phages T1, T5, and phi80	0.777328	0	0	0	26.1073	0	0	0	11.5582	0	0	7.23158	0	0	0	0	0	0	0	0	0	0	0	0	5.80284	0	78.3221	0	13.5359	0	28.6903	0	241.902	2.6348	0	13.6615	0	0	0	0	0
Ferritin 1	0.937655	1.43793	3.21405	0	31.6103	0	0	0	6.67806	1.80782	91.4857	2.23835	0	0	1.52582	0	0	0	0	0	0	42.3928	0	0	0	0	32.2007	0	4.3129	9.1369	14.6929	0	73.0448	0	0	18.8046	1.31362	0	0	0	0
KpLE2 phage-like element; iron-dicitrate transporter subunit	0.823282	0	9.64215	0	0	0	0	0	5.00855	0	106.733	2.08912	0	0	1.01721	0	0	0	0	0	0	45.8105	0	0	0	0	8.02872	0	0	0	0	0	0	0.761165	0	9.47195	0	0	0	0.983255	0
KpLE2 phage-like element; iron-dicitrate transporter subunit	0.748454	0	7.46119	0	0	0	0	0	11.9251	0	103.306	2.79793	0	0	1.08987	0	0	0	0	0	0	44.8927	0	0	0	0	8.21119	0	0	0	0	0	0	0	0	11.4171	0	0	0	0	0
KpLE2 phage-like element; iron-dicitrate transporter subunit	0.748454	0	7.27709	0	0	0	0	0	8.34758	0	84.8173	2.66068	0	0.378314	0.847676	0	0	0	0.414659	0	0	39.3494	0	0	0	0	10.9482	0	0	0	0	0	0	0.570874	0	7.7217	0	0	0	0	0
KpLE2 phage-like element; citrate-dependent iron III transport protein ABC superfamily, peri_bind	0.82236	0	2.29575	0	0	0	0	0	9.54009	0	146.07	15.6684	0	0	0	0	0	0	0	0	0	74.2226	0	0	0	0	3.12807	0	0	0	0	0	0	1.63107	0	10.1485	0	0	0	0	0
KpLE2 phage-like element; ferric citrate outer membrane transporter	0.922895	0	4.58817	0	0	0	0	0	9.62741	0	85.8897	2.3915	0	0	0	0	0	0	0	0	0	18.0473	0.34307	0	0	0	6.83952	0	0	0.662094	0	0	0	0	0	6.51603	0	0	0	0	0
KpLE2 phage-like element; transmembrane signal transducer for ferric citrate transport	0.748454	0	24.1054	0	0	0	0	0	27.3193	0	450.702	23.5026	0	0	2.08066	0	0	0	0	0	0	209.499	0	0	0	0	27.3706	0	0	0	0	0	0	0	0	29.5998	0	0	0	0	0
KpLE2 phage-like element; RNA polymerase, sigma 19 factor	0.777328	0	10.7135	0	0	0	0	0	22.2602	0	165.93	10.4456	0	0	0	0	0	0	0	0	0	102.954	0	0	0	0	18.7684	0	0	0	0	0	0	0	0	13.5314	0	0	0	0	0
enterochelin esterase	0.937655	0.555566	6.4281	0	25.4546	0	0	0	5.00855	0.575216	70.3266	3.91711	0	0	0	0	0	0	0	0	0	24.3781	0	0	0	0	22.4439	0	2.66616	0	8.79065	0	38.8509	0	1.69777	17.7599	0	0	0	0.670401	0
conserved protein, with weak BamHI domain	0.777328	0.209129	0.70425	0.0785078	0	1.40415	0	9.48001	0	0	0	8.66235	1.33107	4.60969	4.49948	0.245835	0.177707	0	6.10347	1.32615	9.33657	0.304324	3.81896	5.80933	8.0207	0	2.58786	4.89686	0.209086	0	0	1.06943	1.031	2.43132	6.36218	0.575712	2.46628	2.36547	0	0	9.36799
low-specificity L-threonine aldolase	0.991268	0	0.730466	0	0	1.48736	0	4.14335	0	0	0	0	1.77959	0	1.6348	0	0	0	0	0	8.68869	0	0	4.38473	1.14298	0	0	0.733172	0	0	0	0	0.733035	0	0	0	0	1.46974	0	0	11.6261
chromosomal replication initiation protein	0.937655	0.679025	0.892791	0	0	0.771224	0	13.5043	0	0	0	21.7617	0.922751	0	7.62908	0	0	0	0	0.702318	12.2533	0	5.0698	8.42147	0	0	4.86589	0	0	0	0	0	1.79186	3.17152	11.3184	0	8.75744	3.81043	0	0	17.3674
ribonucleoside-diphosphate reductase alpha chain	0.777328	1.35805	4.46396	0	0	3.85612	0	10.9722	0	0	0	17.4094	0.922751	0	7.62908	0	0	0	0	5.61855	14.7039	0	6.51832	16.8429	0	0	4.25765	0.896099	0.81466	0	0	0.819644	4.47966	0.634304	15.0913	3.28887	7.29787	6.09669	0	0	18.9462
4-alpha-glucanotransferase	0.777328	0	1.41796	0	0	1.98315	0	20.5543	0	0	0	20.5648	1.18639	0	8.97539	0	0	0	0	2.52835	7.78443	0	7.82198	10.9434	2.69418	0	7.82018	0	0	0	0	0	2.8459	2.14078	19.403	1.69142	7.50638	4.89913	0	0	21.7324
O-acetyl transferase	0.777328	0	1.75312	0.75082	0	3.02881	0	11.3942	0	0	0	13.6743	0.905974	0	5.72181	0.703529	0	0	0	1.3791	11.9469	1.0475	8.96269	10.3354	1.1787	0	6.56895	0	1.5997	0	0	1.8442	3.51857	2.14078	14.8169	3.22907	6.56808	4.48938	0	0	17.318
glycosyltransferase	0.82236	0	2.17492	0.31049	0	1.15684	0	12.3366	0	0	0	13.4301	2.27788	1.3749	5.49294	0.290933	0.356091	0	0.50233	2.28121	8.95503	0.378044	3.23466	5.59513	9.69903	0	5.18601	2.76511	0.754142	0	0	2.32951	1.81881	2.57537	7.56719	2.0297	4.72902	3.4036	0	0	12.9105
alanine racemase	0.937655	1.01854	8.03512	1.25137	0	0.631002	0	15.1923	0	0	0	19.5855	2.26493	0	5.08605	0	0	0	0	2.87312	8.68869	0	3.25916	11.4838	13.1443	0	5.47412	0	0	0	0	0.670618	2.6878	4.75728	8.48883	0	5.4734	4.9882	0	0	14.2097
outer membrane protein, function unknown	0.82236	0	0	0.0509188	0	1.74595	0	2.24793	0	0	0	0	1.29026	0	3.27364	0.620251	0.153677	0	0	1.77701	6.58141	0.743967	3.5686	4.28201	0.744137	0	0	0	0	0	0	0.109151	1.37207	1.60492	0	0.306583	3.54725	2.02972	0	0	7.67427
L-asparaginase I	0.777328	0	3.3671	0	0	1.88399	0	10.924	0	0	0	23.6519	2.88689	5.05244	8.283	1.35122	0.494571	0	7.10762	4.7858	12.9885	1.7159	6.76664	10.0073	19.2484	0	5.91727	10.4652	0	0	0	1.51049	1.65108	3.12621	11.1972	0	4.5351	6.53217	0	0	15.3261
tryptophan synthase alpha chain	0.777328	0.458342	0.602634	0	0	2.8989	0	5.45135	4.38248	0	0	7.05079	2.22274	3.50886	8.16761	0	0	0	3.29654	1.85908	14.9526	0.985878	5.40637	2.58386	12.4896	0	8.29169	3.02434	0	0	0	0	2.7629	3.91216	11.4599	1.9327	12.8754	4.25648	0	0	3.6151
periplasmic component of efflux system	0.925797	0	3.44362	0	0	1.73525	0	13.022	0	0	0	16.7876	1.18639	0	7.62908	0	1.29825	0	0	1.99606	9.45253	0	6.51832	10.8276	0.785801	0	2.73706	0	0	0	0	0	2.01585	2.4466	12.1269	0.84571	4.10505	8.66372	0	0	17.2546
RNA polymerase ECF-type sigma factor	0.748454	0.96493	3.78123	0	0	0.81659	0	10.9722	0	0	0	17.4094	3.90812	5.80413	5.08605	0	0	0	6.36174	2.97452	13.887	0	9.20234	10.3354	23.8222	0	5.18601	8.91383	0.578837	0	0	1.73572	1.89727	2.01485	12.0631	0.934732	7.72715	3.22766	0	0	13.3738
cation efflux system protein	0.937655	0	1.85426	0	0	3.68408	0	9.62179	0	0	0	9.03948	0	0	6.86617	1.2898	0	0	0	2.91732	11.7631	0.465554	1.50423	6.20127	0	0	2.73706	0	0	0	0	0	0.806339	1.14175	1.95896	1.24977	3.94085	1.58279	0	0	0.394713
polysaccharide deacetylase	0.777328	0	3.01317	0	0	5.20576	0	17.0913	0	0	0	18.6063	0	0	8.58272	3.22451	0	0	0	1.58022	16.5419	0	1.62958	14.6419	0	0	6.84266	0	0.916492	0	0	1.8442	1.00792	2.85437	16.9777	0.739996	9.03111	5.14408	0	0	22.2026
glutaminase A	0.996352	6.45284	16.2013	3.27739	14.1414	37.4858	3.2723	58.0799	50.4484	0	0	57.7834	7.04099	0.581178	102.898	8.34166	2.47285	0	1.91104	7.67533	61.9209	1.56148	16.559	31.4129	42.0331	21.5884	38.6929	9.46748	3.08154	0	12.2851	10.0114	11.4377	9.28999	110.065	13.1085	129.403	35.6145	8.61614	0.641254	61.3619
glutaminase A	0.777328	0	5.35675	0	0	1.54245	0	5.0641	0	0	0	26.114	0	0	0	4.29934	0	0	0	5.61855	14.7039	1.86221	8.69109	13.7806	4.19094	0	13.3812	0	0	0	0	0	0	0	0	3.94665	0	9.14504	0	0	37.8924
receptor-like protein iutA	0.937655	0	2.93868	0	0	0	0	0	0	0	0	1.57077	0	0	0	0	0	0	0	0	0	20.7504	0	0	0	0	1.94732	0	0	0	0	0	0	0	0	17.2901	0.571138	0	0	0	0
CfxA2-like beta-lactamase	0.937655	101.854	11.7848	30.111	34.3435	23.7978	131.547	88.1153	17.6227	22.1458	158.755	20.0208	35.2952	0	72.4763	4.91354	0	123.797	139.187	132.738	51.4638	30.3275	416.358	47.4665	75.4369	0	16.0574	140.688	54.4658	0	0	60.6536	70.5547	328.252	0	30.2576	0	8.23053	62.8132	23.9668	44.4052
AggR	0.748454	0	0	0	0	0	0	0	0	0	0	3.2323	0	0	0	0	0	0	0	0	0	0	0	0	0	0	0	0	0	0	0	0	0	0	0	0	0	0	0	0	0
transposase	0.979473	0	0	0	0	0	0	0	0	0	291.867	0	0	0	2.15823	0	0	0	0	0	0	294.898	0	0	0	0	0	0	0	0	34.3157	0	0	0	7.48357	0	0	0	0	0	0
Pic serine protease precursor	0.748454	0	7.0647	0	0	0	0	0	1.72252	0	0	1.74094	0	0	0	0	0	0	0	0	0	0	0	0	0	0	0	0	0	0	0	0	0	0	0	0	0	0	0	0	0
lactose permease	0.943395	0	6.7495	0	36.4849	0	0	0	5.00855	0	85.5661	0	0	0	3.52111	0	0	0	0	0	0	33.1847	2.3466	0	0	0	32.1879	0	3.07941	0	6.78136	0	76.9247	0.685048	0	9.94555	0.394085	0	0	0	0
pilin	0.943135	0	3.9576	0.308172	0.3166	0	0	0	0	0	61.8598	0	0	0	0	0	0	0	2.3576	0	0	22.3492	0	0	0	0	0	0	0	0	5.40864	0	0	1.07039	0	36.2985	1.17637	0	0	0	0
Conotoxin ArMKLT2-022	0.937655	0	0	0	0	0	0	0	0	0	0	0	0	0	0	0	0.41544	0	0	0	0	0	0	0	0	0	0	0	0	0	0	0	0	0	0	0	0	0.274351	0	0	0
transposase	0.748454	0	0	0	0	0	0	0	0.894383	0	808.297	0.83938	0	0	0	0	0	0	0	0	0	0	0	0.738246	0	0	0	0	0	0	0	0	0	0	0	0	0	0	0	0	0
resolvase	0.982275	0	0	0	0	0	0	0	0	0	239.607	0.712201	0	0	0.346776	0	0	0	0	0	0	262.207	0	0	0	0	0	0	0	0	33.393	0	0	0.518976	2.36337	0	0	0	0	0	0
DNA-binding protein fis	0.951225	0	0	0.764724	0	0	0	0	0	0	0	0	5.07513	0	0	0	0	0	0	0	0.408443	0	0	1.14838	0	0	0	0	0	0	0	0	0	0	0	0	1.82447	0	0	0	0
Leader peptidase pppA	0.937655	0	0	0	33.677	0	0	0	1.54904	0	15.3956	0.652851	0	0	0	0	0	0	0	0	0	1.0367	0	0	0	0	22.0956	0	0	0	0.349554	0	21.447	0	0	9.52078	0	0	0	0	0
Inner membrane protein oxaA	0.937655	0	25.9596	0	179.488	0	0	0	26.9691	0	251.482	10.8474	0	0	0	0	0	0	0	0	0	112.163	0	0	0	0	65.6895	0	6.76794	0	26.0821	0	249.345	2.6348	3.91792	87.4334	3.03142	0	0	0	0
(tagQ) type VI secretiona ssociated protein TagQ, outer membrane lipoprotein	0.937655	0	0	0	0	0	0	0	0	0.340559	0	0	0	0	0	0	0	0	0	0	0	0	0	0	0	0.0853298	0	0	0	0	0	0	0	0	0	0	0	0	0	0	0
(vgrG1b) type VI secretion system substrate VgrG1b	0.748454	0	0	0	0	0	0	0	0	2.05212	0	0	0	0	0	0	0	0	0	0	0	0	0	0	0	0	0	0	0	0	0	0	0	0	0	0	0	0	0	0	0
(tse1) type VI secretion system effector Tse1, peptidoglycanhydrolase	0.748454	0	0	0	0	0	0	0	0	0.203562	0	0	0	0	0	0	0	0	0	0	0	0	0	0	0	0	0	0	0	0	0	0	0	0	0	0	0	0	0	0	0
(tse2) type VI secretion system effector Tse2	0.748454	0	0	0	0	0	0	0	0	0.48056	0	0	0	0	0	0	0	0	0	0	0	0	0	0	0	0	0	0	0	0	0	0	0	0	0	0	0	0	0	0	0
(tse3) type VI secretion system effector Tse3, glycoside hydrolase	0.777328	0	0	0	0.0523111	0	0	0	0	0.421305	0	0	0	0	0	0	0	0	0	0	0	0	0	0	0	0.055659	0	0	0	0	0	0	0	0	0	0	0	0	0	0	0
(sfaY) regulatory protein SfaY	0.943135	0	0	0	0	0	0	0	5.41465	0	0	0	0	0	0	0	0	0	0	0	0	0	0	0	0	0	5.32618	0	0	0	0	0	0	0	1.643	0	0	0	0	0	0
(afaC-I) usher AfaC	0.777328	0	0	0	0	0	0	0	0	0	0	0	0	0	0	0	0	0	0	0	0	37.2443	0	0	0	0	0	0	0	0	0	0	0	0	0	0	0	0	0	0	0
(afaF-III) AfaF-III	0.748454	0	0	0	0	0	0	0	0	0	0	0	0	0	0	0	0	0	0	0	0	33.5199	0	0	0	0	0	0	0	0	0	0	0	0	0	0.84571	0	0	0	0	0
(afaE-V) AfaE-V adhesin	0.777328	0	0	0	0	0	0	0	0	0	0	0	0	0	0	0	0	0	0	0	0	8.74431	0	0	0	0	0	0	0	0	0	0	0	0	0	0	0	0	0	0	0
(daaD) DaaD precursor	0.777328	0	0	0	0	0	0	0	0	0	0	0	0	0	0	0	0	0	0	0	0	37.7099	0	0	0	0	0	0	0	0	0	0	0	0	0	0	0	0	0	0	0
(ybtE) yersiniabactin siderophore biosynthetic protein	0.937655	0	1.20527	0	0	0	0	0	2.08689	0.550206	28.0775	0.340618	0	0	0	0	0	0	0	0	0	11.2947	0	0	0	0	0.714016	0	0	3.31047	1.47421	0	24.1902	0	0	0.25739	0	0	0	0	0
(sipA) signal peptidase I	0.748454	0	0	0	0	0	0	0	0	0	0	0	0	0	0	0	0	0	0	0	0.0958952	0	0	0	0.0819967	0	0	0	0	0	0	0	0	0	0	0.154434	0	0	0	0	0
(srtG1) sortase, SrtB family	0.777328	0	0	0	0	0	0	0	0	0	0	0	0	0	0	0	0	0	0	0	0	0	0	0.138731	0	0	0	0	0	0	0	0	0	0	0	0	0	0	0	0	0
(fss1) Enterococcus faecalis surface protein Fss1, fibrinogen binding protein	0.748454	0	0	0	0	0	0	0	0	0	0.145972	0	0	0	0	0	0	0	0	0	0	0	0	0	0	0	0	0	0	0	0	0	0	0	0	0	0	0	0	0	0
(fss2) Enterococcus faecalis surface protein Fss2, fibrinogen binding protein	0.748454	0	0	0	0	0	0	0	0	0	0.0650989	0	0	0	0	0	0	0	0	0	0	0	0	0	0	0	0	0	0	0	0	0	0	0	0	0	0	0	0	0	0
(mrkF) type 3 fimbrial minor pilin subunit MrkF	0.991268	0	0	0	0	0	0	0	5.21724	0	0	0	0	0	2.0435	0	0	0	0	0	0	0	0	0	0	0	8.30894	0	0	0	0	0	0	0	0	14.0599	0	0	31.3434	0	0
(mrkD) fimbrial adhesin protein precursor MrkD	0.937655	0	0	0	0	0	0	0	6.49256	0	0	0	0	0	3.3907	0	0	0	0	0	0	0	0.724258	0	0	0	0.77739	0	0	0	0	0	0	0	0	11.8399	0	0	19.6598	0	0
(mrkC) fimbrial biogenesis outer membrane usher protein mrkC precursor	1	0	0	0	0	0	0	0	7.15507	0	0	0	0	0	0.830224	0	0	0	0	0	0	0	0	0	0	0	2.00871	0	0	0	0	0	0	0	0	9.78204	0	0	10.3635	0	0
(pvcB) paerucumarin biosynthesis protein PvcB	0.748454	0	0	0	0	0	0	0	0	0.391384	0	0	0	0	0	0	0	0	0	0	0	0	0	0	0	0	0	0	0	0	0	0	0	0	0	0	0	0	0	0	0
(pvcC) paerucumarin biosynthesis protein PvcC	0.748454	0	0	0	0	0	0	0	0	0.273124	0	0	0	0	0	0	0	0	0	0	0	0	0	0	0	0	0	0	0	0	0	0	0	0	0	0	0	0	0	0	0
(pvcD) paerucumarin biosynthesis protein PvcD	0.748454	0	0	0	0	0	0	0	0	0.132742	0	0	0	0	0	0	0	0	0	0	0	0	0	0	0	0	0	0	0	0	0	0	0	0	0	0	0	0	0	0	0
(ptxR) transcriptional regulator PtxR	0.748454	0	0	0	0	0	0	0	0	0.144241	0	0	0	0	0	0	0	0	0	0	0	0	0	0	0	0	0	0	0	0	0	0	0	0	0	0	0	0	0	0	0
(mbtH-like) MbtH-like protein from the pyoverdine cluster	0.748454	0	0	0	0	0	0	0	0	0.896793	0	0	0	0	0	0	0	0	0	0	0	0	0	0	0	0	0	0	0	0	0	0	0	0	0	0	0	0	0	0	0
(entS) enterobactin exporter, iron-regulated	0.990518	0	2.1914	0	30.2113	0	0	0	3.03548	0	75.8304	2.1366	0	0	0	0	0	0	0	0	0	29.7108	0	0	0	0	19.9059	0	1.33308	0	1.18971	0	0.848778	0	0.771712	15.069	0.597098	0	0	0	0
(chuV) ATP-binding hydrophilic protein ChuV	0.943135	0	6.24954	0	52.6376	0	0	0	12.0576	0	75.4907	0.870468	0	0	0	0	0	0	0	0	0	51.2109	0	0	0	0	1.82471	0	1.62932	0	19.465	0	97.6566	0	0.848883	0	0.729787	0	0	0	0
(iroE) siderophore esterase IroE	0.937655	0	0	0	0	0	0	0	2.90351	0	0	0	0	0	0.663398	0	0	0	0	0	0	0	0	0	0	0	1.56404	0	0	0	0	0	0	0	0	0	0	0	8.61614	0	0
(fyuA) yersiniabactin receptor FyuA	0.943135	0	8.03512	0	0	0	0	0	7.75132	0.584619	83.8206	2.42488	0	0	0	0	0	0	0	0	0	43.6273	0	0	0	0	3.97766	0	0	11.1492	6.37563	0	75.5766	0.271845	0.424442	0.265073	0.64117	0	0	0	0
Leu2p	0.748454	0	0	0	0.44192	0	0	0	0	0	0	0	0	0	0	0	0	0	0	0	0	0	0	0	0	0	0	0	0	0	0	0	0	0	0	0	0	0	0	0	0
invasion plasmid antigen	0.748454	0	0	0	13.7486	0	0	0	0	0	46.7145	0.435234	0	0	0	0	0	0	0.40698	0	0	0	0	0	0	0	0	0	0	0	0	0	0	0	0	0	0	0	0	0	0
inosine 5'-monophosphate dehydrogenase	1	0	0	0	0.614845	0	0	0	0	0	1.75484	0	0	0	0	0	0	0	0	0	0	0	0	0	0	0	0.476011	0	0	0.662094	0	0	0.701164	0	0	0	0	0	0	0	0
transcriptional regulator MvfR	0.748454	0	0	0	0.209245	0	0	0	0	0.374493	0	0	0	0	0	0	0	0	0	0	0	0	0	0	0	0	0	0	0	0	0	0	0	0	0	0	0	0	0	0	0
porin	0.937655	0	0	0	0	0	0	0	0	0.790922	0	0	0	0	0	0	0	0	0	0	0	0	0	0	0	0.0858165	0	0	0	0	0	0	0	0	0	0	0	0	0	0	0
propionate catabolism operon regulator	0.748454	0	0	0	0	0	0	0	0	1.00067	0	0	0	0	0	0	0	0	0	0	0	0	0	0	0	0	0	0	0	0	0	0	0	0	0	0	0	0	0	0	0
catalase	0.748454	0	0	0	1.0101	0	0	0	0	1.80782	0	0	0	0	0	0	0	0	0	0	0	0	0	0	0	0	0	0	0	0	0	0	0	0	0	0	0	0	0	0	0
transcriptional regulator	0.748454	0	0	0	0	0	0	0	0	0.769545	0	0	0	0	0	0	0	0	0	0	0	0	0	0	0	0	0	0	0	0	0	0	0	0	0	0	0	0	0	0	0
transcriptional regulator	0.748454	0	0	0	0.0274769	0	0	0	0	0.221294	0	0	0	0	0	0	0	0	0	0	0	0	0	0	0	0	0	0	0	0	0	0	0	0	0	0	0	0	0	0	0
adenylosuccinate lyase	0.748454	0	0	0	0	0	0	0	3.85273	0	0	0	22.9978	0	0	0	0	2.98973	0	0	3.39321	0	0	9.54041	0	0	0	0	0	0	0	6.80935	0	0	0	2.73229	0	3.16559	0	3.40358	0
aminopeptidase C	0.937655	2.22226	0	0	0	0	0	0	0	0	0	0	1.50996	0	0	0	0	0	0	2.2985	1.33672	0	0	0	0	0	0	0	0	0	0	2.68247	0	0	0	0	0	0	0	1.3408	0
transport protein	0.937655	0	7.30466	0	31.4969	0	0	0	2.27661	0	56.8728	2.8488	0	0	0	0	0	0	0	0	0	22.8545	0	0	0	0	20.9012	0	0.66654	0	4.10991	0	49.1134	0	0	10.7636	0	0	0	0	0
GTP-dependent nucleic acid-binding protein EngD	0.937655	0	4.2854	0	57.5085	0	0	0	1.11301	0	88.795	3.13368	0	0	0	0	0	0	0	0	0	42.4585	0	0	0	0	27.0057	0	0.977592	0	12.8092	0	91.3851	0	5.65922	18.9439	1.75149	0	0	0	0
periplasmic murein peptide-binding protein precursor	0.949246	0	3.6299	0.573543	32.8106	0	0	0	6.48036	0.860301	81.6963	2.95501	0	0	0	0	0	0.539813	0	0	0	35.3943	0	0	0	0	15.462	0	1.83298	0	8.22884	0	74.8693	0.475728	3.98379	13.6315	0.54734	0	0	0	0
glycosyl transferase	0.949246	0	12.9798	0	69.5676	0	0	0	11.5582	2.92033	117.979	1.8079	0	0	0	0	0	0	0	0	0	36.7429	0	0	1.45071	0	39.161	0	1.69199	0	21.5281	0	85.596	6.587	1.95896	36.0836	0	0	0	0	0
transketolase	0.777328	0	0	0	75.0584	0	0	0	0	0	186.283	7.23158	0	0	3.52111	0	0	0	0	0	0	58.0152	0	0	2.90142	0	90.9547	0	6.76794	0	26.0821	0	186.078	2.6348	7.83584	60.1105	0	0	0	0	0
(csgF) curli production assembly/transport protein CsgF	0.937655	0	0.945309	0	28.2829	0	0	0	1.75738	0	65.1446	2.47396	0	2.3589	0	0	0	0	0	0	0	21.6893	0	0	0	0	15.558	0	0	8.81631	3.32419	0	59.764	0	0	9.34732	0.772715	0	0	0	0
polysialic acid capsule synthesis protein KpsS	0.937655	0	11.3437	0	40.7606	0	0	0	8.83861	0	90.2195	1.84334	0	0	0	0	0	0	0	0	0	37.4634	0	0	0	0	5.15212	0	0	0	9.56345	0	111.647	2.0759	0	0	1.01047	0	0	0	0
lipid A-core, surface polymer ligase	0.82236	0	4.68065	0	2.92582	0	0	0	3.2823	0	0	1.59727	0	0	0	0	0	0	0	0	0	26.8484	0	0	0	0	15.2898	0	5.12524	0	8.2298	0	72.4531	0	0.865366	0.612411	0.669562	0	0	0	0
serine endoprotease	0.777328	0	0	0	0	0	0	0	0	0	0	0	0	0	0	0	0	0	0	0	0	0.698331	0	0	0	0	0	0	0	0	0	0	0	0	0	0	0	0	0	0	0
3-phosphoshikimate 1-carboxyvinyltransferase	0.937655	0	0	0	0	0	0	0	2.54057	0	0.292474	0	0	2.90589	0.663398	0	0	0	0	0	0	0	0	0	0	0.327098	1.42803	0	0	0	0	0	0	0	0	3.60346	0	0	7.69298	0	0
(rpoS) sigma S (sigma 38) factor of RNA polymerase, major sigmafactor during stationary phase	0.937655	0	18.5426	0	117.483	0	0	0	30.8218	5.84065	298.053	10.8474	0	12.3389	7.04223	0	0	0	0	0	0	108.295	0	0	0	0	96.0077	0	10.1519	42.1703	10.4329	0	212.129	0	7.83584	90.1657	0	0	35.9321	0	0
(fur) transcriptional repressor of iron-responsive genes (Fur family) (ferric uptake regulator)	0.996352	0.611122	3.511	0.688252	22.7493	0	0	0	5.15372	0.866575	64.2564	1.36247	0	4.50413	1.75801	0	0	0	0	0	0	21.4236	0.283405	0.344515	0.628641	0.327098	19.6116	0	0.733194	8.35894	8.04672	0	46.7326	0	1.58704	17.85	0.285569	0	5.60049	0	0.355241
50S ribosomal protein L32	0.901763	0	0	1.50164	0	0	0	0	0.910645	0	0	0	3.6239	0	0	0	0	0	0	0	0.802033	0	0	0.751669	0	0	0	0	0	0	0	0	0	0	0	0	0.716518	0	0	0	0
carbamoyl phosphate synthase large subunit	0.943135	0	7.6525	0	45.7913	0	0	0	16.6952	0.602607	123.006	2.98446	2.37279	13.3671	0.726579	0	0	0	0	0	0.700187	47.8855	1.24158	0	0	0	42.229	0	4.18968	5.80121	9.68765	0	69.1148	0.543689	2.42538	28.1903	1.87659	0	12.807	0	0
TonB-dependent receptor	0.748454	0	0	0	0	0	0	0	0	0.509587	0	0	0	0	0	0	0	0	0	0	0	0	0	0	0	0	0	0	0	0	0	0	0	0	0	0	0	0	0	0	0
resistance-nodulation-cell division (RND) efflux transporter	0.748454	0	0	0	0	0	0	0	0	1.16465	0	0	0	0	0	0	0	0	0	0	0	0	0	0	0	0	0	0	0	0	0	0	0	0	0	0	0	0	0	0	0
alkaline protease secretion outer membrane protein AprF	0.748454	0	0	0	0	0	0	0	0	0.268193	0	0	0	0	0	0	0	0	0	0	0	0	0	0	0	0	0	0	0	0	0	0	0	0	0	0	0	0	0	0	0
molybdate-binding periplasmic protein ModA	0.748454	0	0	0	0	0	0	0	0	0.33302	0	0	0	0	0	0	0	0	0	0	0	0	0	0	0	0	0	0	0	0	0	0	0	0	0	0	0	0	0	0	0
5-methyltetrahydropteroyltriglutamate/homocysteine S-methyltransferase	0.748454	0	0	0	0	0	0	0	0	1.05456	0	0	0	0	0	0	0	0	0	0	0	0	0	0	0	0	0	0	0	0	0	0	0	0	0	0	0	0	0	0	0
UTP-glucose-1-phosphate uridylyltransferase	0.748454	0	0	0	0	0	0	0	0	5.84065	0	0	0	0	0	0	0	0	0	0	0	0	0	0	0	0	0	0	0	0	0	0	0	0	0	0	0	0	0	0	0
Maf-like protein	0.748454	0	0	0	0	0	0	0	0	2.92033	0	0	0	0	0	0	0	0	0	0	0	0	0	0	0	0	0	0	0	0	0	0	0	0	0	0	0	0	0	0	0
Na(+)-translocating NADH-quinone reductase subunit B	0.748454	0	0	0	0	0	0	0	0	0.602607	0	0	0	0	0	0	0	0	0	0	0	0	0	0	0	0	0	0	0	0	0	0	0	0	0	0	0	0	0	0	0
glyceraldehyde-3-phosphate dehydrogenase	0.748454	0	0	0	0	0	0	0	0	2.10912	0	0	0	0	0	0	0	0	0	0	0	0	0	0	0	0	0	0	0	0	0	0	0	0	0	0	0	0	0	0	0
short-chain dehydrogenase	0.748454	0	0	0	3.03031	0	0	0	0	0	0	0	0	0	0	0	0	0	0	0	0	0	0	0	0	0	0	0	0	0	0	0	0	0	0	0	0	0	0	0	0
phosphoribosylformylglycinamidine synthase	0.748454	0	0	0	0	0	0	0	0	1.58184	0	0	0	0	0	0	0	0	0	0	0	0	0	0	0	0	0	0	0	0	0	0	0	0	0	0	0	0	0	0	0
nitrite extrusion protein 2	0.748454	0	0	0	0	0	0	0	0	0.316369	0	0	0	0	0	0	0	0	0	0	0	0	0	0	0	0	0	0	0	0	0	0	0	0	0	0	0	0	0	0	0
(set1A) ShET1A	0.777328	0	0.0964215	0	0	0	0	0	0	0	0	0.987111	0	0	0	0	0	0	0	0	0	0	0	0	0	0	0	0	0	0	0.0678136	0	0	0	0	0	0	0	0	0	0
major facilitator superfamily (MFS) transporter	0.748454	0	0	0	0	0	0	0	0	0.575216	0	0	0	0	0	0	0	0	0	0	0	0	0	0	0	0	0	0	0	0	0	0	0	0	0	0	0	0	0	0	0
RNA-binding protein Hfq	0.748454	0	0	0	0	0	0	0	0	1.33208	0	0	0	0	0	0	0	0	0	0	0	0	0	0	0	0	0	0	0	0	0	0	0	0	0	0	0	0	0	0	0
aldehyde dehydrogenase	0.748454	0	0	0	1.17845	0	0	0	0	1.05456	0	0	0	0	0	0	0	0	0	0	0	0	0	0	0	0	0	0	0	0	0	0	0	0	0	0	0	0	0	0	0
oxidoreductase	0.748454	0	0	0	0	0	0	0	0	0.56663	0	0	0	0	0	0	0	0	0	0	0	0	0	0	0	0	0	0	0	0	0	0	0	0	0	0	0	0	0	0	0
transcriptional regulator	0.748454	0	0	0	0	0	0	0	0	0.790922	0	0	0	0	0	0	0	0	0	0	0	0	0	0	0	0	0	0	0	0	0	0	0	0	0	0	0	0	0	0	0
(orf3) Orf3	0.951225	0	0	1.82857	0	0	0	0	0	0	0	0	0.735477	0	0	0	0	0	0	0	0.162774	0	0	0.152553	0	0	0	0	0	0	0	0.163324	0	0	0	0	0	0	0	0	0
(hscB) capsular polysaccharide export protein HscB	0.748454	0	0	0	0	0	0	0	0	0	0	0	0.265046	0	0	0	0	0	0	0	0	0	0	0	0	0	0	0	0	0	0	0	0	0	0	0	0	0	0	0	0
TraT complement resistance protein	0.748454	0	0	0	0	0	0	0	0.725876	0	0	0	0	0	0	0	0	0	0	0	0	0	0	0	0	0	0	0	0	0	0	0	0	0	0	0	0	0	0	0	0
dipeptide ABC transporter periplasmic dipeptide-binding protein	0.937655	0.359484	2.36327	0	24.9555	0	0	0	5.40137	0.372198	54.0954	2.76502	0	3.1452	1.34631	0	0	0	0.43092	0	0	28.5905	0	0	0	0	14.8123	0	1.72516	0	7.97806	0	46.068	0.335808	1.49803	15.6705	0.772715	0	0	0.433789	0.417931
methionine aminopeptidase	0.990642	1.83337	4.01756	0	45.9597	0	0	0	11.6866	0.632737	61.2147	5.48395	0	0	0.762908	0	0	0	0.732564	0	0	36.8719	1.30366	1.37806	0	0	25.181	0	3.66597	0	6.78136	0	83.8593	0	1.69777	11.2479	0	0	7.07754	0	1.42097
recombination associated protein	0.955026	0	18.5426	0	110.956	0	0	0	11.5582	0	229.749	10.8474	0	0	0	0	0	0	0	0	0	108.295	0	0	0	0	93.4812	0	3.38397	0	26.0821	0	200.964	0	3.91792	73.7719	3.03142	0	0	0	0
outer membrane protein PgaA	0.877284	0	0	0.453792	28.4766	0	0	0	1.3722	0	0	2.54083	0	0	0	0	0	0	0	0	0	33.704	0	0	1.01942	0	15.881	0	1.45027	0	3.25133	0	51.6941	0	0	12.1643	0.539842	0	0	0	0
glucans biosynthesis protein	0.777328	1.52781	8.03512	1.72063	60.1011	0	0	0	4.17379	1.58184	131.174	3.91711	0	0	0	0	0	0	0	0	0	46.0898	0	0	0	0	38.3189	0	9.16492	0	15.5406	0	104.824	2.85437	0	22.1999	0	0	0	0	0
nitrate reductase 1, alpha subunit	0.898529	0	7.41704	0	97.9023	0	0	0	19.2636	0	220.435	7.23158	0	0	0	2.97647	0	0	0	0	0	100.56	0	0	0	0	63.163	0	3.38397	0	15.6493	0	186.078	0	0	46.449	0	0	0	0	0
ATP-dependent RNA helicase HrpA	0.937655	0	14.8341	0	101.166	0	0	0	11.5582	0	254.587	7.23158	0	3.08471	0	0	0	0	0	0	0	112.163	0	0	0	0	50.5304	0	3.38397	0	13.0411	0	186.078	0	0	60.1105	3.03142	0	0	0	0
aconitate hydratase	0.777328	0	0	0	101.166	0	0	0	19.2636	0	186.283	3.61579	0	0	0	0	0	0	0	0	0	0	0	0	0	0	60.6365	0	0	0	0	0	11.1647	0	0	40.9844	0	0	0	0	0
tryptophan synthase subunit beta	0.991268	0	7.41704	3.17655	94.6389	0	0	0	19.2636	0	270.111	10.8474	0	9.25414	0	0	0	0	0	0	0	127.633	0	0	0	0	68.216	0	0	17.571	39.1232	0	189.8	2.6348	0	60.1105	0	0	26.1325	0	3.27915
cold shock-like protein CspC	0.898529	0	21.427	0	146.128	0	0	0	44.5204	4.21825	349.798	20.8912	0	31.1899	10.1721	0	0	0	0	0	0	100.56	0	0	0	0	135.028	0	0	96.4451	30.1394	0	279.531	7.61165	0	102.613	4.37872	0	37.7469	0	0
DNA-binding transcriptional activator SdiA	0.937655	1.32853	2.41054	0	45.683	0	0	0	4.59117	0	105.232	3.13368	0	0	0	0	0	0	0	0	0	15.3025	0	0	0.901963	0	27.7752	0	0.733194	0	2.21131	0	38.564	0.81908	0	20.1022	1.31362	0	0	0	0
galactose/methyl galaxtoside transporter ATP-binding protein	0.937655	0.940188	9.88938	1.05885	34.8097	0	0	0	2.56849	0.973442	87.967	7.23158	0	0	0	0	0	0	0	0	0	55.4367	0	0	0.96714	0	33.6869	0	2.25598	0	6.08583	0	101.723	0	1.30597	33.6983	1.01047	0	0	0	1.09305
hybrid sensory histidine kinase in two-component regulatory system with EvgA	0.991268	0	0	0	13.0536	0	0	0	11.5582	0	0	0	0	0	0	0	0	0	0	0	0	0	0	0	0	0	65.6895	0	0	0	0	0	0	2.6348	0	38.2521	0	0	0	0	0
thioredoxin 2	0.943135	0	13.1484	0	62.3509	0	0	0	7.58871	0.575216	114.969	3.56101	0	1.82279	0	0	0	0	0.665967	0	0	57.1361	0	0	0	0	36.8259	0	2.66616	5.53752	11.816	0	116.553	0	3.08685	39.8252	2.98549	0	0	0	0.645893
exonuclease V subunit alpha	0.894436	0	0	0	36.8907	0	0	0	6.53289	0	66.099	0	0	0	0	0	0	0	0	0	0	25.5042	0	0	0	0	0	0	0	0	0.982805	0	0	0	0	1.54434	0	0	0	0	0
D-3-phosphoglycerate dehydrogenase	0.937655	0	25.9596	0	107.693	0	0	0	15.4109	2.92033	232.854	7.23158	0	0	0	0	0	0	0	0	0	92.8242	0	0	0	0	83.3751	0	6.76794	0	31.2986	0	271.674	5.2696	0	49.1813	0	0	0	0	0
arginine decarboxylase	0.949246	1.74606	9.183	0	64.6466	0	0	0	9.54009	0	101.864	15.6684	0	0	0	0	0	0	2.09304	0	0	64.6455	0	0	0	0	45.357	0	2.09484	0	19.3753	0	154.356	0	4.85076	35.5198	0	0	0	2.10698	0
formate acetyltransferase 3	0.937655	0	22.2511	0	140.327	0	0	0	7.70546	2.92033	248.378	10.8474	0	0	0	0	0	0	0	0	0	123.766	0	0	0	0	73.269	0	0	0	20.8657	0	275.396	0	3.91792	65.575	3.03142	0	0	0	0
PTS system N-acetylgalactosamine-specific transporter subunit IIB	0.981988	0	22.4983	0	104.647	0	0	0	11.4779	0	156.064	4.89638	0	0	0	0	0	0	0	0	0	80.4477	0	0	0	0	76.6377	0	2.93278	0	18.3662	0	277.381	1.42718	0	35.5198	0	0	0	0	0
potassium transporter peripheral membrane component	0.991664	0	3.24495	1.40297	58.2519	0	0	0	11.9114	0.486721	102.145	3.73632	0	6.16943	1.1737	0	0	0	0.366282	0	0	46.3799	0	0	0.797891	0	33.0342	0	2.81998	17.6002	14.7581	0	91.3644	1.88827	2.35075	33.6527	0	0	6.53312	0.567263	0
C4-dicarboxylate transporter DctA	0.996352	0	33.3767	0	124.01	0	0	0	38.5273	2.92033	282.529	14.4632	0	0	0	0	0	0	3.38106	0	0	100.56	0	0	2.90142	0	88.4282	0	6.76794	0	65.2053	0	279.117	2.6348	0	76.5042	3.03142	0	0	0	0
rhsA protein in rhs element	0.748454	0	0	0	6.52682	0	0	0	0	0	0	0	0	0	0	0	0	0	0	0	0	0	0	0	0	0	0	0	0	0	0	0	0	0	0	0	0	0	0	0	0
glycosyl transferase	0.937655	0	4.38279	0	45.6383	0	0	0	0.758871	0	56.8728	2.8488	0	0	0	0	0	0	0	0	0	34.2817	0	0	0	0	8.46001	0	1.83298	0	19.0083	0	102.625	0.475728	1.54342	20.4508	4.17969	0	0	0	0
acetolactate synthase 2 catalytic subunit	0.937655	0.470094	4.3266	0	35.3989	0	0	0	5.77909	0	56.4455	3.61579	0	0	0	0	0	0	0	0	0	30.3505	0	0	0.48357	0	27.3706	0	2.25598	0	6.52053	0	65.7476	1.3174	0	17.3045	1.51571	0	0	0	0.546525
anaerobic ribonucleoside triphosphate reductase	0.853698	2.82056	14.8341	3.17655	130.536	0	0	0	11.5582	2.92033	270.111	18.079	0	0	0	0	0	0	0	0	0	127.633	0	0	2.90142	0	78.3221	0	3.38397	0	33.9068	0	249.345	2.6348	3.91792	68.3073	0	0	0	0	0
PTS system transporter subunit IID	0.82236	0.134806	0.177245	0	0	0	0	0	1.94368	0	0	0	0.183193	0	0	0	0	0.539813	0	0	0.162176	0.698331	0	0.574191	0	0	0	0	0	0.802465	0.470927	0	0	0	0	0	0	0.571565	0	0.650684	0
metallo-beta-lactamase superfamily protein	0.937655	0	0	0	0	0	0	0	2.9462	0	0	0	0	0	0	0	0	0	0	0	0	0	0	0	0	0	0	0	0	0	0	0	0	0	0	1.0447	0	0	0	0	0
ribosomal-protein-alanine acetyltransferase	0.937655	0	0	0	0.385676	0	0	0	3.03548	0	0	0	0	0	0	0	0	0	0	0	0	0.761815	0	0.62639	0	0	0	0	0	0.415314	0	0	0	0	0	0.538179	0	0	0	0	0
phosphoglycerate mutase	0.748454	0	0	0	0	0	0	0	0	0	0	0	0.541615	0	0	0	0	0	0	0	0	0	0	0	0	0	0	0	0	0	0	0	0	0	0	0	0	0	0	0	0
transcriptional regulator	0.937655	0	0	0	0	0	0	0.0561292	0	0	0	0	0	0	0	0	0	0	0	0	0	0	0	0	0	0	0	0	0	0.225047	0	0	0	0	0	0	0	0	0	0	0
leucyl-tRNA synthetase	0.937655	0	0	0	3.26341	0	0	0	19.2636	0	3.10472	3.61579	3.83297	0	0	0	0	2.98973	0	0	10.1796	0	0	31.8014	0	0	0	0	3.38397	3.51419	0	0	3.72156	0	0	0	0	3.16559	0	6.80715	0
alkaline amylopullulanase	0.777328	0	0	0	0	0	0	0	0.250427	0	0	0	0.830476	0	0	0	0	0	0	0	0	0	0	0.895738	0	0	0	0	0	0	0	0	0	0	0	0	0	0	0	0	0
DNA polymerase III PolC	0.898529	0	0	0	0	0	0	0	11.5582	0	0	0	0	0	0	0	0	0	0	0	0	0	0	3.18014	0	0	0	0	3.38397	0	0	0	0	0	0	0	0	3.16559	0	0	0
PTS system mannitol-specific transporter subunit IIA	0.777328	0	0	0	0	0	0	0	0	0	0	0	0	0	0	0	0	0	0	0	0	0	0	0.397517	0	0	0	0	0	0	0	0	0	0	0	0	0	0	0	0	0
acetolactate synthase catalytic subunit	0.937655	0	0	0	0	0	0	0	3.33903	0	0	0	0	0	0	0	0	0	0	0	0	0	0	5.74191	0	0	0	0	0	0	0	0	0	0	0	0	0	0	0	0	0
CTP synthetase	0.777328	0	0	0	1.3468	0	0	0	4.10056	0.301303	0	0	1.23526	0	0	0	0	1.35724	0	0	5.44303	0	0	8.26835	0	0	0	0	0.385891	0.507606	0	0.491786	0	0	0	0	1.00414	0.721977	0	1.89628	0
5,10-methylenetetrahydrofolate reductase	0.79868	0	0.293968	0	0	0	0	0	0.916198	0	0	0	0	0	0	0	0	0	0	1.13423	0.537949	0	0	1.74058	0	0	0	0	0	0	0	0	0.295002	0	0	0	0	0	0	1.32328	0
nitroreductase	0.937655	0	0	0	0	0	0	0	0.795007	0	0	0	0	0	0	0	0	0	0	0	0	0	0	0.656219	0	0	0	0	0	0	0	0	0	0	0	0	0	0	0	0	0
PTS system transporter subunit IIA	0.748454	0	0	0	0	0	0	0	0.439346	0	0	0	0	0	0	0	0	0	0	0	0	0	0	0	0	0	0	0	0	0	0	0	0	0	0	0	0	0	0	0	0
DNA-binding response regulator	0.777328	0	0	0	0	0	0	0	0	0	0	0	0	0	0	0	0	0	0	0	0	0	0	0.236239	0	0	0	0	0	0	0	0	0	0	0	0	0	0	0	0	0
chorismate binding protein	0.937655	0	0	0	0	0	0	0	0.439346	0	0	0	0	0	0	0	0	0	0	0	0	0	0	0.362647	0	0	0	0	0	0	0	0	0	0	0	0	0	0	0	0	0
phosphomethylpyrimidine kinase	0.777328	0	0	0	0	0	0	0	0	0	0	0	0	0	0	0	0	0	0	0	0	0	0	1.04663	0	0	0	0	0	0	0	0	0	0	0	0	0	0	0	0	0
phosphopentomutase	0.777328	0	0	3.17655	6.52682	0	0	0	7.70546	0	0	0	3.83297	0	0	2.97647	0	0	0	0	13.5729	0	0	57.2424	0	0	0	0	0	0	0	0	0	0	0	0	0	0	0	6.80715	0
pyrimidine-nucleoside phosphorylase	0.777328	0	0	0	0	0	0	0	0	0	0	0	0	0	0	0	0	0	0	0	0	0	0	0	0	0	0	0	0	0	0	0	0.806339	0	0	0	0	0	0	0	0
branched-chain amino acid aminotransferase	0.937655	0	0	0	0	0	0	0	7.70546	0	0	0	0	0	0	0	0	0	0	0	0	0	0	0	0	0	0	0	0	0	0	0	0	0	0	0	0	0	0	3.40358	0
PTS system fructose specific transporter subunit IIABC	0.748454	0	0	0	0	0	0	0	0	0	0	0	0	0	0	0	0	0	0	1.58022	1.83799	0	0	0	0	0	0	0	0	0	0	0	0	0	0	0	0	0	0	0	0
lysine decarboxylase	0.937655	0	0	0	0	0	0	0	1.51774	0	0	0	0	0	0	0	0	0	0	0	1.33672	0	0	0	0	0	0	0	0	0	0	0	0	0	0	1.07636	0	0	0	0	0
LysR family transcriptional regulator	0.898529	0	0	0	0	0	0	0.820039	0	0	0	0	0	0	0	0	0	0	0	0.574624	0	0	0	0.313195	0	0	0	0	0	0	0	0	0	0	0	0	0	0	0	0.460901	0
oligoendopeptidase F	0.777328	0	0	0	0	0	0	0	0	0	0	0	0	0	0	0	0	0	0	0	0	0	0	0.751669	0	0	0	0	0	0	0	0	0	0	0	0	0	0	0	0	0
resolvase family site-specific recombinase	0.777328	0	0	0	0	0	0	0	0	0	0	0	0	0	0	0	0	0	0	0	0	0	0	0	0	0	0	0	0	0	0	0	0	0	0	0	0	0	0	2.76541	0
galactose-6-phosphate isomerase subunit LacA	0.748454	0	0	0	0	0	0	0	2.96293	0	0	0	0	0	0	0	0	0	0	1.04885	0.169661	0	0	0	0	0.694453	0	0	0	0	0	0	0	0	0	0.136615	0	0.158279	0	1.22367	0
DNA repair protein RecN	0.777328	0	0	0	0	0	0	0	0	0	0	0	0	0	0	0	0	0	0	0	0	0	0	0	0	0	0	0	0	0	0	0	0	0	0	0	0	0.342939	0	0	0
uracil permease	0.777328	0	0	0	0	0	0	0	0.795007	0	0	0	1.0381	0	0	0	0	0	0	0	0	0	0	0	0	0	0	0	0	0	0	0	0	0	0	0.563807	0	0	0	0	0
DEAD/DEAH box helicase	0.937655	0	0	0	0	0	0	0	0.397504	0	0	0	0	0	0	0	0	0	0	0	0	0	0	0	0	0	0	0	0	0	0	0.351276	0	0	0	0	0	0	0	0	0
aspartate aminotransferase	0.748454	0	0.401756	0	0	0	0	0	0	0	0	0	0	0	0	0	0	0	0	0	0	0	0	0	0	0	0	0	0	0	0	0	0	0	0	0	0	0	0	0	0
sugar ABC transporter ATP-binding protein	0.777328	0	0	0	0	0	0	0	2.12781	0	0	0	1.31128	0	0	0	0	0.340934	0	0	0.816885	0	0	7.49826	0	0	0	0	0.40733	0	0	0.388252	0	0	0	0	0	0.360988	0	0.40969	0
DNA-binding response regulator	0.937655	0	0	0	0	0	0	0	0.582389	0	0	0	0	0	0	0	0	0	0	0	0.565536	0	0	1.59007	0	0	0	0	0	0	0	0	0	0	0	0	0	0	0	0	0
Rrf2 family protein	0.777328	0	0	0	0	0	0	0	0	0	0	0	0	0	0	0	0	0	0	0	0	0	0	0	0	0	0.521345	0	0	0	0	0	0	0	0	0	0	0	0	0	0
GTP pyrophosphokinase	0.777328	0	0	0	0	0	0	0	0	0	0	0	0	0	0	0	0	0	0	0	0	0	0	0.574191	0	0	0	0	0	0	0	0	0	0	0	0	0	0	0	0	0
ABC transporter ATP-binding protein	0.937655	0	0	0	0	0	0	0	0.676831	0	0	0	0	0	0	0	0	0	0	0	0.596105	0	0	0	0	0	0	0	0	0	0	0	0	0	0	0	0	0	0	0	0
(aggC) usher protein	0.748454	0	0	0	0	0	0	0	0	0	0	3.15365	0	0	0	0	0	0	0	0	0	0	0	0	0	0	0	0	0	0	0	0	0	0	0	0	0	0	0	0	0
oligoendopeptidase F	0.748454	0	0	0	0	0	0	0	0	0	0	0	0	0	0	0	0	0	0	0.430968	0	0	0	0	0	0	0	0	0	0	0	0	0	0	0	0	0	0.467644	0	0	0
anthranilate phosphoribosyltransferase	0.937655	0	0	0	0	0	0	0	0.758871	0	0	0	0	0	0	0	0	0	0	0	0	0	0	0.563751	0	0	0	0	0	0	0	0	0	0	0	0	0	0	0	0	0
galactose operon repressor	0.943135	0	0	0	0	1.09595	0	0	0	0	0	0	0	0	0	0	0	0	0	0	0	0	0	0.163406	0	0	0	0	0	0	0	0	0	0	0	0	0	0.0813294	0	0	0
MerR family transcriptional regulator	0.937655	0	0	0	0.744287	0	0	0	0	0	0	0	0	0	0	0	0	0	0	0	0	0	0.34307	0	0	0	0	0	0	0	0	0	0.424389	0	0	0	0	0	0	0	0
transporter	0.943135	0	0	0	0	0	0	0	0	0	0	0	0.395465	0	0	0	0	0	0	0	0	0	0	0	0	0	0	0	0	0	0	0.351276	0	0	0	0	0	0	0.337026	0	0
choline transporter	0.748454	0	0	0	0	0	0	0	0	0	0	0	0	0	0	0	0	0	0	0	3.67598	0	0	6.89029	0	0	0	0	0	0	0	0	0	0	0	0	0	0	0	0	0
oligopeptide ABC transporter permease AmiD	0.937655	0	3.21405	0	0	0	0	0	0	0	0	0	0	0	0	0	0	0	0	0	0	0	0	0	0	0	0	0	0	0	0	2.95072	0	0	0	0	0	0	0	0	0
sugar ABC transporter permease	0.748454	0	0	0	0	0	0	0	0	0	0	0	0	0	0	0	0	0	0	0	2.75699	0	0	2.58386	0	0	0	0	0	0	0	0	0	0	0	0	0	0	0	0	0
(set1B) toxin subunit Set1B	0.748454	0	6.15456	0	0	0	0	0	1.59847	0	0	2.00022	0	0	0	0	0	0	0	0	0	0	0	0	0	0	0	0	0	0	0	0	0	0	0	0	0	0	0	0	0
DNA-entry nuclease	0.748454	0	0	0	0	0	0	0	0	0	0	0	0	0	0	0	0	0	0	0	0	0	0	0.338867	0	0	0	0	0	0	0	0	0	0	0	0	0	0.337317	0	0	0
asparagine synthetase AsnA	0.748454	0	0	0	0	0	0	0	0	0	0	0	0	0	0	0	0	0	0	0	0	0	0	0	0	0	0	0	0	0.692189	0	0	0	0	0	0	1.1942	0	0	0	0
pyruvate formate-lyase-activating enzyme	0.777328	0	0	0	0	0	0	3.50591	0	0	0	0	3.83297	0	0	0	0	0	0	0	0	0	0	0	0	0	0	0	3.38397	0	0	0	0	0	0	0	0	0	0	0	0
(fimE) Type 1 fimbriae Regulatory protein fimE	0.937655	0	2.29575	0	70.7072	0	0	0	4.55322	1.15043	91.7303	4.47669	0	0	0	0	0	0	0	0	0	57.4626	0	0	0	0	37.8212	0	0	0	11.3023	0	155.404	1.03795	0	23.6799	1.87659	0	0	0	0
cation transporter E1-E2 family ATPase	0.894436	0	0.0626113	0	0	0	0	0	0.589241	0	0	0	0.525313	0	0	0	0	0	0	0	0.829427	0	0	1.89812	0	0	0	0	0.117625	0	0	0.699922	0	0	0	0	0	0.110034	0	0.118306	0
ROK family protein	0.748454	0	0	0	0	1.15684	0	0	6.26068	0	0	0	0	0	0	0	0	0.539813	0	1.05348	1.22533	1.39666	0	12.058	0	0	0	0	1.83298	0	0	1.22947	0	0	0	0	1.64202	0	0	0	0
(fimF) FimF protein precursor	0.942181	0	1.5305	0	22.3906	0	0	0	3.18003	0	36.157	0.979276	0	0	0.635757	0	0	0	0	0	0	22.3466	0	0	0	0	11.4044	0	1.83298	0	3.29649	0	46.3645	0.713592	0	11.2761	0	0	0	0	0
dltB protein	0.748454	0	0	0	0	0	0	0	7.15507	0	0	0	0	0	0	0	0	0	0	0	0	0	0	0	0	0	0	0	0	0	0	0	0	0	0	0	0	0	0	0	0
sensor histidine kinase ComD	0.748454	0	0	0	0	0	0	0	0	0	0	0	0	0	0	0	0	0	0	0	0	0.441051	0	0	0	0	0	0	0	0	0	0	0	0	0	0	0	0.360988	0	0	0
amino acid ABC transporter permease	0.777328	0	0	0	0	0	0	0	0	0	0	0	0.488515	0	0	0	0	0	0	1.11545	0.432469	0	0	0.405311	0	0	0	0	0	0	0	0.433929	0	0	0	0	0	0	0	0	0
(fimH) FimH protein precursor	0.937655	0	0	0	1.84454	0	0	0	0.725876	0	1.16989	0	0	0	0	0	0	0	0	0	0	1.45739	0	0	0	0	0.952022	0	0	0	0	0	0.701164	0	0	1.54434	0	0	0	0	0
carbamoyl phosphate synthetase small subunit, glutamine amidotransferase	0.937655	0	14.8341	0	143.59	0	0	0	15.4109	0	176.969	10.8474	0	0	0	0	0	0	0	0	0	119.898	0	0	0	0	88.4282	0	0	0	23.4739	0	167.47	0	0	40.9844	0	0	0	0	0
O-antigen ligase	0.937655	0	0	0	0	0	0	0	0	0.926736	0	0	0	0	0	0	0	0	0	0	0	0	0	0	0	0	0	0	0	0	0	0	0	0	0	0.328887	0	0	0	0	0
(papC) PapC protein	0.748454	0	13.3406	0	0	0	0	0	0	0	77.0535	0	0	0	0	0	0	0	0	0	0	0	0	0	0	0	6.15839	0	3.40411	0	8.19862	0	91.7211	0.617612	1.83676	0.366184	0.973483	0	0	0	0
DNA-binding transcriptional regulator	0.937655	0	8.60906	0.93502	52.2679	0	0	0	6.29381	0	90.4079	3.35752	0	0.371308	0.36329	0	0	0	0	0	0	38.0385	0	0	0	0	42.5407	0	2.63909	0	13.7875	0	97.235	1.31925	1.88641	28.3036	0.892302	0	0	0	0
transcriptional regulator PhoU	0.986458	1.22224	8.03512	0.688252	59.3941	0	0	0	9.18234	0	82.7408	3.13368	0	0	0	0	0	1.29555	0	0	0	52.7938	0	0	0	0	38.3189	0	1.46639	0	14.6929	0	117.725	1.71262	3.39553	20.7199	2.62723	0	0	0	0.710483
(papD) PapD protein	0.748454	0	14.7311	0	0	0	0	0	0	0	99.7822	0	0	0	0	0	0	0	0	0	0	0	0	0	0	0	7.89838	0	3.66597	0	9.53628	0	116.583	1.20971	2.47591	0.863329	1.39181	0	0	0	0
major outer membrane lipoprotein	0.937655	0	0	0	39.1609	0	0	0	5.13697	0.973442	96.2463	4.70053	0	8.02026	1.1737	0	0	0	0	0	0	54.1475	2.00564	0	0	0	27.7917	0	4.51196	18.7424	10.4329	0	81.8744	0	0	33.6983	1.01047	0	11.9774	0	0
(papG) PapG protein	0.991268	0	2.91384	0	0	0	0	0	0	0	64.386	0	0	0	0	0	0	0	0	0	0	0	0	0	0	0	8.51196	0	0	0	6.86209	0	70.2667	0	0	0	0	0	0	0	0
(hlyC) Hemolysin C	0.937655	0	1.46093	0	0	0	0	0	0	0	0	0	0	0	0	0	0	0	0	0	0	0	0	0	0	0	1.24412	0	0.99981	0	0	0	0	0	0	0	0	0	0	0	0
(hlyA) Hemolysin A	1	0	5.35675	0	0	0	0	0	0.878692	0	0	0	0	0	0	0	0	0	0	0	0	0	0	0	0	0	1.49294	0	1.33308	0	0	0	0	0	0	13.9927	0	0	0	0	0
F0F1 ATP synthase subunit alpha	0.937655	0.940188	7.41704	0	76.1462	0	0	0	16.6952	0.973442	121.084	9.64211	0	0	0	0	0	0	0	0	0	63.1721	0	1.06005	0	0	48.0039	0	1.12799	0	19.9963	0	124.052	0	0	40.9844	0	0	25.0436	0	0
phosphoheptose isomerase	0.937655	2.44449	4.82107	0	77.7779	0	0	0	25.0427	0	145.301	3.13368	0	20.0506	4.57745	0	0	0	0	0	0	51.9558	5.21466	0	0	0	44.8878	0	2.93278	15.2282	18.0836	0	106.437	0	0	31.9678	1.31362	0	24.0636	0	0
carbon starvation protein	0.981877	0	7.41704	0	110.956	0	0	0	15.4109	2.92033	176.969	14.4632	0	21.593	3.52111	0	0	0	0	0	0	112.163	0	0	2.90142	0	58.1099	0	3.38397	28.1135	18.2575	0	230.737	0	0	65.575	3.03142	0	42.4653	3.40358	0
(focD) F1C fimbrial usher	0.943135	0	0	0	0	0	0	0	1.94393	0	0	0	0	0	0	0	0	0	0	0	0	0	0	0	0	0	2.51121	0	0	0	0	0	0	0	0.790866	0	0	0	0	0	0
ATP-dependent Clp protease proteolytic subunit	0.99192	0	0	0	0	0	0	0	3.33903	0	6.72689	0	0	0	0.381454	0	0	0	0	0	0	0	0	0	0	0.376162	1.09482	0	0	3.42634	0	0	0	0	0	0	0	0	4.6004	0	0
cytoplasmic protein	0.937655	0	0	0	0	0	0	0	0	0	53.8151	0	0	0	0	0	0	0	0	0	0	0	0	0	0	0	0	0	0	11.4211	0	0	0	0	0	0	0	0	0	0	0
(focG) F1C minor fimbrial subunit protein G presursor	0.748454	0	0	0	0	0	0	0	1.10809	0	0	0	0	0	0	0	0	0	0	0	0	0	0	0	0	0	0	0	0	0	0	0	0	0	0	0	0	0	0	0	0
permease	0.748454	0	0	0	0	0	0	0	0	0	0.123808	0	0	0	0	0	0	0	0	0	0	0	0	0	0	0	0	0	0	0	0	0	0	0	0	0	0	0	0	0	0
nitroreductase	0.949246	0	3.2871	0	13.4987	0	0	0	3.41492	0.575216	31.1883	1.4244	0	6.37975	0.346776	0	0	0	0	0	0	20.1881	0	0	0	0.341966	9.70413	0	0.33327	5.88361	2.82556	0	32.2536	0	2.70099	10.4945	1.49275	0	5.79072	0	0
carbon starvation protein	0.937655	0	16.6883	1.58827	115.851	0	0	0	11.5582	2.92033	235.959	9.03948	1.91648	0	0	0	0	0	3.38106	0	0	65.7505	0	0	0	0	68.216	0	0	17.571	11.737	0	189.8	0	0	61.4766	1.51571	0	0	1.70179	0
(chuU) heme permease protein ChuU	0.923612	0	7.56247	0	40.7606	0	0	0	4.39346	1.26547	64.5782	4.60836	0	0	0	0	0	0	0	0	0	34.5057	0	0	0	0	2.73706	0	0.977592	0	7.97806	0	82.7841	0	1.78712	0.696467	0.875744	0	0	0	0
RNA chaperone	0.883681	0	10.7135	0	108.418	0	0	0	44.5204	0	291.499	5.22281	0	13.3671	15.2582	0	0	0	0	0	0	162.013	0	0	4.19094	0	120.431	0	19.5518	50.7606	7.53484	0	263.404	3.80582	5.65922	102.613	13.1362	0	56.6203	0	0
PTS system N,N'-diacetylchitobiose-specific transporter subunit IIB	0.895096	0	0.602634	0	7.42426	0	0	0	2.50427	0	41.01	0	0	0	0.572181	0	0	0	0	0	0	9.42746	0	0	0.471481	0	0.410559	0	0.549895	3.99739	1.2715	0	21.1664	0	0.636662	8.43596	0.492606	0	0	0	0
phospho-beta-glucosidase	0.806023	0	2.67837	0	4.71381	0	0	0	2.08689	0	8.6889	0.652851	0	0	0	0	0	0	0	0	0	4.88831	0	0	0	0	3.19324	0	0	0	0.706391	0	13.775	0	0	3.69998	0	0	0	0	0
biofilm-dependent modulation protein	0.937655	0	0.388796	0	13.3431	0	0	0	1.61566	0.306163	34.8279	1.13722	0	0	0	0	0	0	0	0	0	14.5974	0	0	0	0	7.94631	0	0	0	1.91409	0	27.7016	0.828688	0.8215	6.8748	0	0	0	0	0
(entD) phosphopantetheinyl transferase component of enterobactin synthase multienzyme complex	0.819125	0	2.93346	0.327739	20.8755	0	0	0	2.38502	0.301303	31.9527	1.61658	0	0	0	0	0	0	0	0	0	2.44416	0	0	0.261934	0	18.9422	0	0.34914	0	0.504565	0	38.0131	0	0.471602	19.1694	0.27367	0	0	0	0
universal stress protein F	0.937655	0	0	0	0	0	0	0	0	0	15.6961	0	0	0	0	0	0	0	0	0	0	0	0	0	0	0	0	0	0	3.51419	0	0	0	0	0	0	0	0	0	0	0
long-chain-fatty-acid--CoA ligase	0.929302	0	0	0	0	0	0	0	3.85273	0	18.6283	0	0	0	0	0	0	0	0	0	0	0	0	0	0	0	2.52652	0	0	0	0	0	5.58235	0	0	0	0	0	0	0	0
zinc ABC transporter permease ZnuB	0.937655	0	0	0	22.8439	0	0	0	19.2636	0	71.4085	0	0	15.4236	0	0	0	0	0	0	0	34.8091	0	0	0	0	27.7917	0	0	7.02839	2.60821	0	18.6078	0	0	27.3229	3.03142	0	22.8659	0	0
Holliday junction DNA helicase RuvB	0.777328	0	0	0	0	0	0	0	0	0	0	0	0	6.16943	3.52111	0	0	0	0	0	0	0	0	0	0	0	0	0	0	0	0	0	0	0	0	2.73229	0	0	0	0	0
LuxR/UhpA family response regulator	0.937655	0	0	0	0	0	0	0	0	0	34.1519	0	0	0	0	0	0	0	0	0	0	0	0	0	0	0	0	0	0	7.02839	0	0	0	0	0	0	0	0	0	0	0
(iucD) L-lysine 6-monooxygenase IucD	0.937655	0	1.96741	0	0	0	0	0	0	0	0	1.64931	0	0	0	0	0	0	0	0	0	18.8731	0	0	0	0	1.18446	0	0	0	0	0	0	0	0	11.2644	0.285569	0	0	0	0
UTP--glucose-1-phosphate uridylyltransferase subunit GalF	0.937655	0	7.41704	0	88.1121	0	0	0	7.70546	0	232.854	3.61579	0	15.4236	0	0	0	0	0	0	0	69.6182	0	0	0	0	42.9508	0	3.38397	24.5993	15.6493	0	145.141	0	0	32.7875	3.03142	0	0	0	0
(draA) cytoplamic protein DraA	0.748454	0	0	0	0	0	0	0	0	0	0	0	0	0	0	0	0	0	0	0	0	33.139	0	0	0	0	0	0	0	0	0	0	0	0	0	0.403634	0	0	0	0	0
DNA gyrase subunit A	0.748454	0	0	0	0	0	0	0	0	0	0	0	0	0	0	0	0	0	0	0	0	0	0	0	0	0	2.52652	0	0	0	0	0	0	0	0	0	0	0	3.26656	0	0
(draP) DraP	0.748454	0	0	0	0	0	0	0	0	0	0	0	0	0	0	0	0	0	0.536022	0	0	38.0164	0	0	0	0	0	0	0	0	0	0	0	0	0	2.16584	0	0	0	0	0
chaperone protein ClpB	0.937655	0	0	0	0	0	0	0	0	0	31.0472	0	0	0	0	0	0	0	0	0	0	0	0	0	0	0	0	0	0	28.1135	0	0	0	0	0	19.1261	0	0	0	0	0
transporter	0.937655	0	4.31738	0	13.2972	0	0	0	6.7279	0	36.7469	2.80628	0	0	1.3664	0	0	0	0	0	0	12.7576	0	0	0	0	11.7653	0	1.31318	0	4.04857	0	24.5512	0	0	7.42205	0	0	9.50715	0	0
4-deoxy-L-threo-5-hexosulose-uronate ketol-isomerase	0.937655	0	0	0	5.78514	0	0	0	2.65605	0.287608	10.7019	0.712201	0	4.55696	0	0	0	0	0	0	0	6.47543	0	0	0	0	5.72295	0	1.33308	0	1.54122	0	23.4571	0.259488	0	3.76725	0.298549	0	0	0	0
stringent starvation protein A	0.937655	0	8.03512	3.44126	88.384	0	0	0	33.3903	0	201.807	0	0	6.68355	7.62908	0	0	0	7.32564	0	0	71.2297	0	0	0	0	106.745	0	10.9979	37.4847	16.9534	0	245.933	0	4.24442	71.0396	0	0	35.3877	0	0
FKBP-type peptidyl-prolyl cis-trans isomerase	0.962663	0	5.44991	0	47.2201	0	0	0	10.8881	0	69.4917	3.67867	0.433292	9.06638	3.18431	0	0	0	0	0	0	31.9167	0	0	0	0	28.8463	0	1.53014	13.904	14.7421	0	68.1532	0.893541	2.65737	14.5168	1.02805	0	12.1857	0.769504	0
cAMP-activated global transcriptional regulator	0.925797	0.277783	4.01756	0	26.3545	0	0	0	7.58871	0	41.5844	1.4244	0	1.82279	1.38711	0	0	0	1.33193	0	0	11.8081	0.592575	0.313195	0.285746	0	16.92	0	0.66654	8.30627	5.65113	0	41.783	0.778464	2.70099	11.3018	0.298549	0	7.72096	0	0
periplasmic dicarboxylate-binding protein	0.998302	0	0.688725	0	8.7879	0	0	0	0.715507	0	14.1265	0.335752	0	0	0	0	0	0	0	0	0	6.1054	0	0	0	0	5.16132	0	0.314226	0	0.968765	0	15.5508	0.24466	0	3.29827	0	0	0	0	0
two-component sensor protein	0.898529	0	3.34797	0	34.1752	0	0	0	9.04321	1.58184	48.77	2.6114	0	6.12658	1.27151	0	0	0.539813	1.22094	0	0	32.8215	0	0	0	0	27.3706	0	1.22199	10.1521	7.06391	0	67.1949	0	0	20.7199	0	0	0	0	0
DNA-directed RNA polymerase subunit beta	0.937655	0	0	0	0	0	0	0	15.4109	0	0	0	0	0	3.52111	0	0	0	0	0	0	0	3.00846	0	0	0	2.52652	0	0	0	0	0	0	0	0	13.6615	0	0	29.399	0	0
phosphoribosylamine--glycine ligase	0.748454	0	0	0	0	0	0	0	0	0	0	0	0	0	0	0	0	0	0	0	0	0	0	0	0	0	0	0	0	5.27129	0	0	0	0	0	6.83073	0	0	0	0	0
homoserine O-succinyltransferase	0.952636	0	0	0	0	0	0	0	19.2636	0	52.7802	0	0	21.593	0	0	0	0	0	0	0	0	0	0	0	0	12.6326	0	0	24.5993	0	0	3.72156	0	0	16.3938	0	0	32.6656	0	0
lysyl-tRNA synthetase	0.898529	0	0	0	0	0	0	0	15.4109	0	0	0	0	0	0	0	0	0	0	0	0	0	0	0	0	0	2.52652	0	0	0	0	0	0	0	0	30.0552	0	0	39.1987	0	0
ATP-dependent Clp protease proteolytic subunit	0.901763	0.705141	0.828798	0	1.13725	0	0	0	1.51774	0	0	0	0.85661	0	0	0	0	0	0	0	0	0.48346	0.376057	4.37269	0	0	0	0	1.08954	0	0	0	0	0	0	0	0	0	0	0.670401	0
pyruvate oxidase	0.922895	0	0	0.491608	0	0	0	0	3.57753	0	0	0	2.37279	0	0	0	0	0	0	0.45149	2.6257	0	0	4.92164	0	0	0	0	0.52371	0	0	0	0	0	0	0	0	1.95965	0	1.05349	0
S-ribosylhomocysteinase	0.748454	0	0	0	0	0	0	0	0	0	0	0	0	0	0	0	0	0	0	0	0	1.39666	0	0	0	0	0	0	0	0	0	0	0	0	0	0	0	0	1.17959	0	0
periplasmic protein disulfide isomerase I	0.937655	0	7.03073	0.625683	44.192	0	0	0	5.21724	0	70.6324	7.12201	0	0.607595	0.693553	0	0	0	0	0	0	37.7099	0	0	0.571492	0	28.0549	0	3.66597	0	12.8435	0	94.5616	0.713592	1.0611	26.3708	2.46303	0	0	0	0
transcriptional activator RfaH	0.937655	0	5.35675	0.655478	35.6903	0	0	0	3.97504	0.602607	76.8788	8.20727	0	0	0	0	0	0	0	0	0	35.9141	0	0	0	0	27.1099	0	2.09484	0.725151	13.9933	0	105.976	0	0.80846	23.6799	1.25106	0	0	0	0
superoxide dismutase, manganese-dependent	0.777328	0	0	0	0	0	0	0	1.96414	0	0	0	3.90812	0	0	0	0	0	0	0.743631	0	0	0	0.810623	0	0	0	0	0	0	0	0.867858	0.948634	0	0	0	0	0	0.832652	2.60273	0
DNA-binding response regulator CiaR	0.777328	0	0	0	0.321396	0	0	0	2.27661	0	0	0	0.377489	0	0	0	0	0.294443	0	0.287312	0	0	0	0.430643	0	0	0	0	0.66654	0	0	0.335309	0	0	0	0	0	0.311763	0	0.335201	0
NADH oxidase	0.777328	0	0	0	0	0	0	0	0	0	0	0	0	0	0	0	0	0	0	0	0	0	0	0	2.90142	0	0	0	0	0	0	0	0	0	0	0	0	0	0	0	0
transcriptional repressor CodY	0.748454	0	0	0	0	0	0	0	0	0	0	0	0	0	0	0	0	0	0	0	0	0	0	0	0	0	0	0	0	0	0	0	0.474317	0	0	0	0.328404	0	0	0	0
P-type conjugative transfer protein VirB9	0.777328	0	0	0	0	0	0	0	0	0	0	0	0	0	0	0	0	0	0	0	0	0	0	0	0	0	0	0	0	0	0	0	0	0	0	11.475	0	0	0	0	0
P-type DNA transfer ATPase VirB11	0.777328	0	0	0	0	0	0	0	0	0	0	0	0	0	0	0	0	0	0	0	0	0	0	0	0	0	0	0	0	0	0	0	0	0	0	18.0511	0	0	0	0	0
serine endoprotease	0.937655	0	18.5426	0	107.693	0	0	0	19.2636	0	211.121	7.23158	0	0	0	0	0	0	0	0	0	100.56	0	0	0	0	68.216	0	13.5359	0	20.8657	0	204.686	2.6348	3.91792	54.6459	9.09427	0	0	0	0
RNA-binding protein Hfq	0.834249	0	4.34279	0	32.4917	0	0	0	5.34643	0.602607	0	1.92125	0	0	0	0	0	0	0	0	0	22.7057	0	0	0.314321	0	16.7482	0	0.34914	8.33923	4.19798	0	47.6124	0.271845	0.424442	14.0952	0.328404	0	0	0	0
outer membrane porin protein C	0.777328	0	0	0	0	0	0	0	0	0	0	0	0	0	0	0	0	0	0	0	0	0	0	0	0	0	0.43793	0	0	0	0	0	0	0	0	0	0	0	0	0	0
periplasmic chaperone	0.949246	1.22224	3.21405	0.688252	54.2637	0	0	0	5.82389	0.882889	102.311	4.27321	0	0	0	0	0	0	0	0	0	46.7719	0	0	0	0	33.9396	0	2.04612	0.761408	14.9821	0	105.557	2.0759	1.54342	24.8639	0.916476	0	0	1.02899	0
tRNA delta(2)-isopentenylpyrophosphate transferase	0.998302	0.718967	5.67185	0	49.0791	0	0	0	8.83861	2.97759	66.4775	1.84334	0	0	0	0	0	0	0.86184	0	0	46.3363	0	0	0.739578	0	22.5405	0	0.862581	0	13.2968	0	81.5825	0.671616	0	28.5551	1.54543	0	0	0	0.835862
peptide chain release factor 3	0.937655	0	0	0	0	0	0	0	0	0	0	0	3.19414	0	0	0	0	0	0	0	0	0	0	2.12009	0	0	0	0	0	0	0	0	0	0	0	0	4.54713	0	0	0	0
DNA-binding transcriptional regulator CpxR	0.777328	0.531411	2.92186	0	39.2104	0	0	0	4.35526	1.10041	47.6998	2.04371	0	0	0	0	0	0	0	0	0	31.9962	0	0	0	0	19.0404	0	0	12.5798	0.491403	0	2.10349	0	0	20.989	0	0	0	0	0
flagellin	0.748454	0	0	0	0	0	0	0	1.95752	0	0	0.570145	0	0	0	0	0	0	0	0	0	0	0	0	0	0	0	0	0	0	0	0	0	0	0	0	0	0	0	0	0
conjugal transfer transcriptional regulator TraJ	0.748454	0	0	0	0	0	0	0	0	0	0	0	0	0	0	0	0	0	0	0	0	0	0	0	0	0	0	0	0	0	0	0	0	0.710631	0	16.2124	0	0	0	0	0
conjugal transfer surface exclusion protein TraT	0.777328	0	0	0	0.415925	0	0	0	1.4731	0	189.936	0.460836	0	0	0.44877	0	0	0	0.43092	0	0	43.8716	0	0	0	0	6.44015	0	0	0	19.6127	0	83.0055	1.67904	1.49803	15.9279	0.772715	0	0	0.867578	0
mutator MutX protein (7,8-dihydro-8-oxoguanine-triphosphatase)	0.929302	0	0.472654	0	0.589227	0.289209	0	0	1.04345	0	0	0	0.346032	0	0	0	0	0	0.305235	0.790108	3.67598	0	0	4.88063	0	0	0.456177	0	0.862581	0.447887	0	0	0	0	0	0	0	0	0	0.433789	0
(flgF) flagellar basal-body rod protein FlgF	0.937655	0	0	0	0	0	0	0	0	2.64261	0	0	0	0	0	0	0	0	0	0	0	0	0	0	0	0.442544	0	0	0	0	0	0	0	0	0	0	0	0	0	0	0
glutamine synthetase, type I	0.898529	0	0	0	0	0	0	0	4.55322	0	0	0	4.52987	0	0	0	0	0	0	1.14925	0	0	0	3.75834	0	0	0	0	0	1.38438	0	0	0	0	0	0	1.1942	0	0	2.68161	0
plasmid-partitioning protein SopA	0.937655	0	0	0	0	0	0	0	3.2165	0	0	2.35026	0	0	1.25985	0	0	0	0	0	0	0	0.358807	0	0	0	3.31461	0	0	0	0	0	0	1.25697	0	25.3079	0	0	0	0	0
heat shock protein IbpA	0.990642	0	8.03512	0	56.5658	0	0	0	23.4082	1.15043	100.715	0.712201	0	0	1.76056	0	0	0	0	0	0	28.1872	0	0	0	0	38.3189	0	1.33308	35.3549	17.9809	0	82.1	1.03795	1.54342	28.6063	0	0	32.6656	0	0
(fliN) flagellar motor switch protein FliN	0.748454	0	0	0	0	0	0	0	0	0.632737	0	0	0	0	0	0	0	0	0	0	0	0	0	0	0	0	0	0	0	0	0	0	0	0	0	0	0	0	0	0	0
(fliR) flagellar biosynthetic protein FliR	0.748454	0	0	0	0	0	0	0	0	0.874666	0	0	0	0	0	0	0	0	0	0	0	0	0	0	0	0	0	0	0	0	0	0	0	0	0	0	0	0	0	0	0
superoxide dismutase	0.922895	2.2515	0.845802	0	11.9086	0	0	0	3.51477	0.33302	47.4423	0.412327	0	0	0.401531	0	0	0	0	0	0	16.7599	0	0	0	0	13.8294	0.848936	1.92946	0.400741	3.56913	0	35.2243	0	0	10.5936	0	0	0	0	0
ABC transporter outer membrane lipoprotein	0.949246	0	11.1256	0	104.429	0	0	0	30.8218	0	239.063	18.079	0	0	0	0	0	0	0	0	0	131.501	0	0	0	0	73.269	0	0	0	20.8657	0	249.345	0	3.91792	68.3073	3.03142	0	0	0	0
osmolarity sensor protein	0.942181	0	25.9596	0	153.38	0	0	0	30.8218	2.92033	267.006	10.8474	0	9.25414	0	0	0	0	0	0	0	143.104	0	0	2.90142	0	88.4282	0	3.38397	35.1419	36.515	0	253.066	2.6348	3.91792	87.4334	0	0	22.8659	0	0
undecaprenyl-phosphate alpha-N-acetylglucosaminyl 1-phosphate transferase	0.942181	0	22.2511	3.17655	143.59	0	0	0	15.4109	0	267.006	14.4632	0	0	0	0	0	0	0	0	0	131.501	0	0	0	0	98.5342	0	0	0	31.2986	0	286.56	2.6348	3.91792	98.3626	3.03142	0	0	0	0
flagellin	0.777328	0	0	0	0	0	0	0	0	0	0	0	0	0	0	0	0	0	0	0	0	0	0	0	0	0	0	0	0	0	0	0	0	0	0	13.5981	0	0	0	0	0
outer membrane protein A	0.942181	0	1.78558	0	3.14254	0	0	0	1.85502	0.703041	79.2278	0.870468	0	0	0	0	0	0	0	0	0	31.6577	0	0	0	0	7.90707	0	0	0.846009	6.90694	0	68.9868	0.634304	0.943203	1.31555	0	0	0	0	0
flagellin	0.937655	0	6.46084	0	0	0	0	0	0	0	0	0	0	0	0	0	0	0	0	0	0	0	0	0	0	0	33.8036	0	0	0	0	0	0	0	0	0	0	0	0	0	0
KpsC protein	0.748454	0	0	0.724476	0	0	0	0	0	0	98.425	0	0	0	0	0	0	0	0	0	0	0	0	0	0	0	0	0	0	0	0	0	0	0	0	0	0	0	0	0	0
UDP-galactose:(galactosyl) LPS alpha1,2-galactosyltransferase	0.901763	0.635483	10.9584	0	46.6643	0	0.102082	0	5.99425	0	0	2.8128	0	0	0	0	0	0	0	0	0	48.5951	0	0	0.13074	0	15.9757	0	6.37574	0.039588	12.7371	0	95.9443	0.356178	1.32531	11.6202	1.33278	0	0	0	0.77677
TDP-4-oxo-6-deoxy-D-glucose transaminase	0.937655	0	4.82107	0	0	0	0	0	0	0	0	0	0	0	0	0	0	0	0	0	0	0	0	0	0	0	0	0	0	0	0	0	0.806339	0	0	0	0	0	0	0	0
aspartate-semialdehyde dehydrogenase	0.881713	0.321643	6.76642	0.362238	31.26	0	0	0	8.78692	0.33302	48.8585	1.64931	0	5.62825	0.803061	0	0	0	0	0	0	23.3757	0	0	0	0	21.8965	0	0.771783	8.01483	5.3537	0	48.8047	0.30046	0.893561	11.5284	0.345688	0	8.19505	0.388127	0
UreC	0.937655	0	0	0	0	0	0	0	0	0	0	0	1.0381	0	0	0	0	0	0	0	0	0	0	0.328109	0	0	0	0	0	0	0	0	0	0	0	0	0	0	0	0	0
acetyltransferase	0.748454	0	0	0	0.08286	0	0	0	0	0	0	0	0	0	0	0	0	0	0	0	0	0	0	0	0	0	0	0	0	0	0	0	0	0	0	0	0	0	0	0	0
sucrose operon repressor ScrR	0.748454	0	0	0	0	0	0	0	0	0	0.120842	0	0	0	0	0	0	0	0	0	0	0	0	0	0	0	0	0	0	0	0	0	0	0	0	0	0	0	0	0	0
microcompartment protein	0.748454	0	0	0	0	0	0	0	0	0	2.3742	0	0	0	0	0	0	0	0	0	0	0	0	0	0	0	0	0	0	0	0	0	0	0	0	0	0	0	0	0	0
methionine aminopeptidase	0.748454	0	0	0	0	0	0	0	0	0	3.10472	0	0	0	0	0	0	0	0	0	0	0	0	0	0	0	0	0	0	0	0	0	0	0	0	0	0	0	0	0	0
O-antigen polymerase	0.777328	0	0	0	0	0	0	0	0	0	0	0	0	0	0	0	0	0	0	0	0	0	0	0	0.0465086	0	0	0	0	0	0	0	0	0	0	0	0	0	0	0	0
zinc ABC transporter ATP-binding protein ZnuC	0.777328	0	0	0	0	0	0	0	0	0	0	0	0	0	0	0	0	0	0	0	0	0	0	0	0	0	0	0	0	28.1135	0	0	0	0	0	0	0	0	0	0	0
RNA polymerase-binding transcription factor	0.895096	0	18.5426	0	120.746	0	0	0	38.5273	0	282.529	7.23158	0	21.593	0	0	0	0	0	0	0	116.03	0	0	2.90142	0	98.5342	0	6.76794	28.1135	36.515	0	227.015	2.6348	3.91792	101.095	3.03142	0	29.399	0	0
(algP/algR3) alginate regulatory protein AlgP	0.748454	0	0	0	1.63171	0	0	0	0	0	0	0	0	0	0	0	0	0	0	0	0	0	0	0	0	0	0	0	0	0	0	0	0	0	0	0	0	0	0	0	0
(cpsF) polysaccharide biosynthesis protein CpsF	0.748454	0.531411	0	0	0.642793	0	0	0	0	0.275103	0.305768	0	0	1.51899	0.331699	1.14706	0	0	0	0	0	0	0	0.313195	0	0	0	0	0.31878	0	0	0	0	0	0	0	0	0	0	0	0.308906
PerR	0.748454	0	0	0	0.673402	0	0	0	0	0	0.640656	0	0	0	0	0	0	0	0	0	0	0	0	0	0	0	0	0	0	0	0	0	0	0	0	0	0	0	0	0	0
catalase	0.777328	0	0	1.44895	0	0	0	0	0	0	0	0	4.37093	0	0	0	0	0	0	0	0	0.882102	0	0	0	0	0	0	0	0	0	0	0	0	0	0	0	0	0	0	0
catabolite control protein A	0.777328	0	0	0	0	0	0	0	0	0	0	0	0	0	0	0	0	0	0	0	0	0	0	0	0	0	0	0	0	0	0	0	0.79312	0	0	0	0	0	0	0	0
3-dehydroquinate dehydratase	0.937655	0	0	0	10.2133	0	0	0	3.85273	0	27.655	2.41053	0	0	1.08987	0	0	0	0	0	0	38.6768	0	0	0	0	21.1145	0	2.09484	0	4.39532	0	23.2942	1.26861	0	13.6615	0.938297	0	0	0	0
(sigE) RNA polymerase sigma-70 factor	0.748454	0	0	0	0	0	0	0	0	0	0	0	0	0	0	0.268709	0	0	0	0	0	0	0	0	0	0	0	0	0	0	0	0	0	0	0	0	0	0	0	0	0
(afaE-I) AFA-I adhesin	0.777328	0	0	0	0	0	0	0	0	0	0	0	0	0	0	0	0	0	0	0	0	0	0	0	0	0	0	0	0	0	0	0	0	0	0	0.540911	0	0	0	0	0
3-phosphoshikimate 1-carboxyvinyltransferase	0.937655	0.531411	3.061	0.59848	31.972	0	0	0	7.25876	1.10041	93.0066	4.47669	0	0	0.726579	0	0	0	0	0	0	35.9141	0	0	0	0	21.8965	0	0.63756	7.97666	3.93122	0	64.5071	0.992824	2.95264	27.7981	1.14228	0	10.4625	0	0
serine/threonine protein kinase	0.929302	0	3.21405	0	46.5299	0	0	0	3.33903	0	46.8712	1.56684	0	0	0	0	0	0	0	0	0	29.1947	0	0	0	0	22.2497	0	3.66597	0	12.0314	0	70.2295	0	6.36662	34.374	2.46303	0	0	0	0
peptidyl-prolyl cis-trans isomerase SurA	0.937655	0	2.29575	0	33.6701	0	0	0	5.56505	0	79.4414	2.98446	0	0	0	0	0	0	0	0	0	28.7313	0	0	0	0	26.5886	0	2.09484	12.3276	5.65113	0	73.7224	0	0.848883	17.3652	0.625532	0	0	0	0
Mip1p	0.748454	0	0	0	0.350614	0	0	0	0	0	0	0	0	0	0	0	0	0	0	0	0	0	0	0	0	0	0	0	0	0	0	0	0	0	0	0	0	0	0	0	0
beta-2 toxin	0.777328	0	0	0	0	0	0	0	0	0	0	0	0	0	0	0	0	0	0	0	0	0	0	0	0	0	0	0	4.27696	0	0	0	0	0	0	0	0	0	0	0	0
functional relaxosome complex initiator	0.777328	0	0	0.953422	0	0	0	0	2.63346	0	0	0	0	0	0	0	0	0	0	0	0	87.9897	0	0	0	0	5.7348	0	0	0	28.3341	0	167.427	0	2.22327	0	4.02686	0	0	0	0
Probable transcriptional regulator	0.748454	0	0	0	0	0	0	0	0	0.575216	0	0	0	0	0	0	0	0	0	0	0	0	0	0	0	0	0	0	0	0	0	0	0	0	0	0	0	0	0	0	0
Flagellar assembly protein fliH	0.777328	0	0	0	0	0	0	0	0	0	0	0	0	0	0	0	0	0	0	0	0	0	0	0	0	0	9.64489	0	0	0	0	0	0	0	0	0	0	0	0	0	0
Probable aminoglycoside efflux pump	0.990518	0	0	0	97.9023	0	0	0	19.2636	8.76098	273.215	3.61579	0	0	0	0	0	0	0	0	0	100.56	0	0	0	0	83.3751	0	0	0	31.2986	0	260.51	5.2696	7.83584	54.6459	6.06284	0	0	0	0
Protease 7	0.945715	0	6.24954	0	46.3525	0	0	0	5.56505	0.632737	0	1.36247	0	0	0	0	0	0	0	0	0	40.9687	0	0	0	0	5.23612	0	1.27512	0	13.186	0	89.5036	1.26861	0	20.7199	1.14228	0	0	0	0
Carbamate kinase	0.898529	0	2.00878	0	23.5691	0	0	0	0	0	53.9716	1.95855	0	0	0	0	0	0	0	0	0	21.0474	0	0	0	0	15.9662	0	1.22199	0	5.1802	0	44.3486	0.398284	1.41481	14.0427	0	0	0	0	0
Sec-independent protein translocase protein tatB	0.748454	0	0	0	0	0	0	0	0	0	0	0	0	0	0	0	0	0	0	0	0	0	0	0	0	0	0	0	0	5.95885	0	0	0.350582	0	0	0	0	0	0	0	0
response regulator	0.748454	0	0	0	0	0	0	0	0	0	0	0	0	0	0	0	0	0	0	0	0	0	0	0	0	0	2.02169	0	0	0	0.245701	0	0	0	0	0	0	0	0	0	0
Fragilysin	0.748454	0	0	0	0	0	0	0	0	0	0	0	0	0	0	0	0	0	0	0	10.9268	0	0	0	4.94668	0	0	0	0	0	2.48857	0	0	0	0	0	0	0	0	0	0
unknown	0.937655	0	0	0	0	0	0	0	0	0.379642	0	0	0	0	0	0	0	0	0	0	0	0	0	0	0	0	0	0	0	0	0	0	0	0	0	0	0	0	0	0	3.0034
S-ribosylhomocysteine lyase	0.937655	5.23819	27.549	0	139.394	0	0	0	35.7753	5.42346	380.55	20.1451	0	0	0	0	0	0	0	0	0	229.851	0	5.90597	0	0	131.379	0	12.569	0	48.4383	0	387.043	0	0	86.2624	5.62978	0	0	0	0
Cerevisin	0.748454	0	0	0	0.0635095	0	0	0	0	0	0	0	0	0	0	0	0	0	0	0	0	0	0	0	0	0	0	0	0	0	0	0	0	0	0	0	0	0	0	0	0
Flagellar motor switch protein FliG	0.937655	0.555566	6.3307	0.430157	41.7299	0	0	0	5.66443	0	105.488	1.20184	0	1.90958	0.346776	0	0	0	0.69768	0	0	30.1869	0	0	0.285746	0	29.93	0	0.458246	8.3619	8.73356	0	78.4981	0	0.385856	22.6051	0.410505	0	0	0	0
Protein hokC	0.937655	0	25.9596	0	150.117	0	0	0	23.1164	0	180.074	10.8474	0	0	0	0	0	0	0	0	0	77.3535	0	0	0	0	73.269	0	3.38397	0	20.8657	0	241.902	0	0	49.1813	3.03142	0	0	0	0
Large-conductance mechanosensitive channel	0.748454	0	0	0	0	0	0	0	0	0	0	0	0	0	0	0	0	0	0	0	1.22533	0	0	0	0	0	8.21119	0	1.22199	0	0	0	0	0	0	0	0	0	0	0	0
RteB	0.748454	0	0	0	0	0	0	0	0	0	0	0	0	0	7.04223	0	0	0	0	0	0	0	0	0	0	0	0	0	0	0	0	0	0	0	0	0	0	0	0	0	0
DNA-binding protein HU 1	0.998302	0	0.382625	0	0	0	0.467472	0	0	0	0.640656	0	0	0.318264	0	0.307096	0	1.61944	0	1.89626	0	0.798092	0	0.328109	0	0	1.30336	0	2.56618	0	0	0	0	0	0	0.84571	0	0	0	0	0
Colicin-E1	0.777328	0	0	0	0	0	0	0	0	0	0	0	0	0	0	0	0	0	0	0	0	0	0	0	0	0	0	0	0	0	0	0	0	1.03795	0	0	0	0	0	0	0
DNA-binding protein HU-alpha	0.748454	0	0	0	0	0	0	0	0	4.97151	0	0	0	0	0	0	0	0	0	0	0	0	0	0	0	0	0	0	0	0	0	0	0	0	0	0	0	0	0	0	0
Anaerobic nitric oxide reductase transcription regulator norR	0.777328	0.531411	0	1.06396	0	0	0	0	2.17763	0	0	1.21109	0	0	0	0	0	0	0	0	0	0	0	0	0.349245	0	13.0771	0	0	0	0	0	0	0	0	10.2384	0	0	0	0	0
Alanine racemase, catabolic	0.937655	0	0	0	0	0	0	0	5.86285	0	0	0	0	0	0.918552	0	0	0	0	0	0	0	0	0	0	0	4.13763	0	0	0	0	0	0	0	0	0	0	0	11.9537	0	0
Outer membrane pore protein E	0.937655	0	0	0	0	0	0	0	0.758871	0	0	0	0	0	1.38711	0	0	0	0	0	0	0	0	0	0	0	0.497648	0	0	0	0	0	0	0	0	0	0	0	8.36437	0	0
Carbamate kinase-like protein yahI	0.998302	0	4.36192	0	43.4008	0	0	0	4.15391	0.301303	37.6546	4.25286	0.415238	0	0	0	0	0	0.732564	0	0	37.4305	0	0	0.613673	0	23.1086	0	0.366597	0	8.82653	0	80.1539	0.570874	0.848883	16.1249	0.328404	0	0	0	0
DNA-binding protein HU	0.937655	0	0	0.344126	1.76768	0	0.490846	0.759615	5.74393	0	0.656673	0	4.52807	0	0	1.2898	0	2.86872	0	0.632086	6.51174	0.399046	0.962228	12.2549	0	0	0	0	3.98019	0.761408	0	1.08896	0	0	0	0.591997	1.31362	0.685878	0	1.80849	0
Integration host factor subunit beta	0.748454	0	0	0	0	0	0	0	0	4.71451	0	0	0	0	0	0	0	0	0	0	0	0	0	0	0	0	0	0	0	0	0	0	0	0	0	0	0	0	0	0	0
Beta-lactamase	0.937655	0	0	0	0	0	0	0	6.67806	0	0	0	0	0	2.03442	0	0	0	0	0	0	0	0	0	0	0	4.3793	0	0	0	0	0	0	0	0	0	0	0	12.2677	0	0
Probable general secretion pathway protein D	0.937655	0	3.86717	0.711985	0	0	0	0	5.00855	0.654556	0	3.51911	0	0	0	0	0	0	0	0	0	27.6942	0	0	0	0	35.0344	0	2.27543	0	7.97806	0	71.2973	0.549504	1.41481	5.91997	0	0	0	0	0
Probable two-component response regulator	0.748454	0	0	0	0	0	0	0	0	0.486721	0	0	0	0	0	0	0	0	0	0	0	0	0	0	0	0	0	0	0	0	0	0	0	0	0	0	0	0	0	0	0
Streptothricine-acetyl-transferase	0.748454	1.29881	0	0	5.68613	0	0.27019	0.150917	1.08485	0.348296	28.0536	0	0	0	0.606285	1.45876	1.5561	3.21861	1.0415	0.850258	3.50691	3.80482	3.47757	0.948206	0.893748	1.72506	0.301328	0.986368	1.90571	12.9554	0.224548	15.8781	5.27631	0	0	10.7893	8.58492	0	0.476022	0.608897	0.532247
Surface layer protein	0.777328	0	0	0	0	0	0	0	0	0	0	0	0	0	0	0	0	0	0	0	0	0	0	0	0	0	0	0	2.6395	0	0	0	0	0	0	0	0	0	0	0	0
Acetoacetate metabolism regulatory protein AtoC	0.937655	0.873032	4.38279	0	28.2829	0	0	0	0	0.90391	101.864	0	0	0	0	0	0	0	0	0	0	0	0	0	0	0	33.84	0	4.18968	0	9.2473	0	67.4393	0	0	9.68722	0	0	0	0	0
Peptidoglycan-associated lipoprotein	0.942181	0	5.07481	0.724476	31.26	0	0	0	9.27509	0	89.2198	9.07119	0	0	0	0	0	0	0	0	0	40.5767	0	0	0	0	18.2471	0	1.54357	6.41186	10.0465	0	70.4486	0	0	26.1725	0	0	0	0	0
Protein-export membrane protein secG	0.748454	0	0	0.131513	0	0	0	0.145149	0	0	0	0	0.476069	0.127711	0	0	0	0	0	0	0	0	0	0	0	0	0	0	0	0	0	0	0	0	0	0	0.251009	0	0	0	0
OprL	0.748454	0	0	0	0	0	0	0	0	1.10041	0	0	0	0	0	0	0	0	0	0	0	0	0	0	0	0	0	0	0	0	0	0	0	0	0	0	0	0	0	0	0
transposase	0.748454	121.284	422.771	44.4717	65.2682	1826.02	217.482	652.1	231.164	20.4423	0	3181.9	502.119	598.434	478.872	104.176	91.0771	86.7022	378.679	598.051	84.8304	127.633	379.065	63.6027	597.693	0	1280.95	260.558	6.76794	0	0	234.922	513.576	1101.35	607.278	177.599	624.473	63.3118	300.523	17.0179	416.452
Carbamate kinase	0.748454	0	0	0	0	0	0	0	0	0	0	0	0	0	0	0	0	0	0	0	0	0	0	0	0	0	0.899856	0	1.80788	0	0	0	0	0	0	0	0	0	0	0	0
Alanine racemase, catabolic	0.937655	0	1.14787	0	14.4781	0	0	0	3.18003	0	33.3141	0.746115	0	0	0	0	0	0	0.34884	0	0	9.57711	0	0	0	0	8.08085	0	0.69828	0	3.49832	0	30.7177	0	0.40423	7.04758	0.312766	0	0	0	0
glutathione reductase	0.748454	0	0	0	0	0	0	0	4.55322	0	25.6845	0	0	0	0	0	0	0	0	0	0	0	0	0	0	0	1.49294	0	0	4.15314	4.62365	0	10.9955	0	2.31514	4.84361	0	0	11.5814	0	0
Nucleoside-specific channel-forming protein tsx	0.881713	0	1.20527	0	23.6869	0	0	0	8.76496	0.949106	31.28	0.783421	0	0.334177	0.381454	0	0	0	0.732564	0	0	15.9219	0	0	0.314321	0	11.222	0	2.56618	1.52282	3.95579	0	36.6884	1.14175	0.848883	8.28796	0.656808	0	4.6004	0	0.355241
Arginine deiminase	0.748454	0	0	0	0	0	0	0	0	0	0	0	0	0	0	0	0	0	0	0	0	0	0	0	0	0	1.09482	0	1.66243	0	0	0	0	0	0	0	0	0	0	0	0
transposase	0.777328	0	0	0	0	0	0	0	0	0	527.802	3.61579	0	0	0	0	0	0	0	0	0	0	0	0	0	0	0	0	0	0	0	0	0	0	0	0	3.03142	0	0	0	0
Protein hokE	0.996352	0	5.53238	0	45.9017	0	0	0	9.03181	0	185.265	6.16463	0	0	0	0	0	0	0.720555	0	0	65.9407	0	0	0	0	27.9988	0	0.721174	0	12.2287	0	81.6914	0	1.66993	34.3552	0	0	0	0	0
S-ribosylhomocysteine lyase	0.937655	0	0	0	0	0	0	0	0	0	0	0	0	0	0.209975	0	0	0	0	0	0	0	0	0	0	0	1.08335	0	1.65281	0	0	0	0	0	0	0	0	0	0	0	0
Protein-export membrane protein SecG	0.777328	1.10982	7.88352	0.389577	43.6334	0	0	0	4.68567	0.358153	79.8739	4.39751	0	2.45904	0.431835	0.768102	0	0	0.414659	0	0	35.9311	0	0	0	0	23.8396	0	2.16154	10.8106	18.2396	0	85.4168	0.679932	1.2513	19.9171	1.75046	0	0	0	0
Peptidoglycan hydrolase flgJ	0.998302	0	10.1502	0.625683	26.9397	0	0	0	9.43492	0.575216	107.931	4.25195	0	0	0	0	0	0.588887	0	0	0	45.4588	0	0	0.571492	0	28.8858	0	3.3128	0	14.0626	0	77.1657	0.518976	1.92352	23.222	1.17637	0	0	0	0
Outer membrane protein A	0.937655	1.16404	6.122	0	24.9159	0	0	0	3.18003	0.602607	59.581	0.746115	0	5.09223	1.45316	0	0	0	0.69768	0	0	25.5389	0	0	0	0	16.683	0	0	7.25151	6.45843	0	53.7559	0	0.80846	19.1694	0.625532	0	12.807	0	0.67665
Flagellar hook-basal body complex protein FliE	0.990642	0	3.09043	0	26.7748	0	0	0	5.77909	0	88.1317	3.36926	0	0	0.586852	0	0	0	0.563511	0	0	28.9783	0	0	0	0	14.8146	0	0.563995	2.07657	6.24391	0	40.8808	0.439134	0	8.83856	0.505237	0	0	0	0
General secretion pathway protein D	0.991268	0	0	0	0	0	0	0	4.40567	0	0	0	0	0	1.27151	0	0	0	0	0	0	0	0.688045	0	0	0	3.72097	0	0	0	0	0	0	0	0	0	0	0	8.90475	0	0
Outer membrane pore protein E	0.943135	0.254634	4.04252	0.59848	31.7798	0	0	0	8.44695	0	73.9958	2.37013	0	0.835443	0	0	0	0	0	0	0	28.9504	0	0	0	0	29.9589	0	1.3662	2.85528	14.3969	0	76.1202	0	2.53742	26.7793	0.559239	0	0	0	0.308906
Phosphopantetheine adenylyltransferase	0.937655	0	33.3767	0	166.434	0	0	0	26.9691	0	270.111	10.8474	0	3.08471	0	0	0	0	3.38106	0	0	143.104	0	0	0	0	106.114	0	6.76794	42.1703	33.9068	0	316.333	7.90441	0	79.2365	6.06284	0	0	0	0
Outer membrane protein C	0.777328	0	0	0	0	0	0	0	0	0	0	0	0	0	0	0	0	0	0	0	0	0	0	0	0	0	0	0	0	0	0	0	0	0	0	10.9292	0	0	0	0	0
ORFa	0.937655	0	0	0	0	0	0	0	0	0	0	0	0	0	50.1638	0	0	0	0	0	0	0	0	0	0	0	0	0	0	0	0	0	708.57	0	0	0	0	0	0	0	0
Inner membrane lipoprotein yiaD	0.942181	0	9.13517	0	47.5169	0	0	0	5.0331	0.602607	78.2543	1.23575	0	0	0	0	0	0	0	0	0	15.9618	0	0	0.392901	0	20.5443	0	1.77907	0	6.98081	0	46.0765	0.271845	0.40423	21.9708	0	0	0	0	0
Colicin-E9	0.748454	0	0	0	0	0	0	0	0	0	0	57.8526	0	0	0	0	0	0	0	0	0	0	0	0	0	0	0	0	0	0	0	0	0	0	0	0	0	0	0	0	0
Type 4 prepilin-like proteins leader peptide-processing enzyme	0.937655	0	13.3919	0	0	0	0	0	16.6952	0.730082	0	7.23158	0	0	0	0	0	0	0	0	0	75.4197	0	0	0	0	58.3907	0	1.69199	0	39.5579	0	198.897	0.6587	0	11.8399	0	0	0	0	0
Colicin-Ib	0.777328	0	0	0	0	0	0	0	0	0	0	0	0	0	0	0	0	0	0	0	0	0	0	0	0	0	0	0	0	0	0	0	0	0	0	0	0.895647	0	0	0	0
Transcriptional regulator AcoR	0.748454	0	0	0	0.437364	0	0	0	0	0	0	0	0	0	0	0	0	0	0	0	0	0	0	0	0	0	0	0	0	0	0	0	0	0	0	0	0	0	0	0	0
Protein-export membrane protein secF	0.937655	0	3.56804	0	32.461	0	0	0	7.4532	0.774329	72.4927	2.55401	0	0	0.346776	0	0	0	0	0	0	27.9528	0	0	0	0	15.5036	0	0	10.3752	2.27701	0	67.8904	0.439134	0	17.2217	1.13077	0	0	0	0
Phosphoenolpyruvate-protein phosphotransferase	0.780979	0	0	0	1.17845	0	0	0	4.17379	0	0.747432	0.435234	3.22963	1.11392	0	0.716557	0	1.79938	0	1.05348	6.12664	0.931107	0.362129	16.8429	0	0	0	0.44805	4.0733	0	0	0	0.895932	0	0	0	0.729787	0.381043	0.393197	0.819379	0
Outer membrane protein X	0.937655	0	0	0	0	0	0	0	1.45175	0	12.8688	0	0	5.81178	3.98039	0	0	0	0	0	0	0	1.13362	0	0	0	3.80809	0	0	14.5661	0	0	0.701164	0	0	0	0	0	11.6933	0	0
F factor stm	0.943441	0	16.2799	0	0	0	0	0	6.40586	0	290.119	0	0	0	0.497549	0	0	0	0	0	0	124.716	0	0	0	0	0	0	0	0	13.833	0.36884	116.025	0	0.424442	15.971	0.428353	0	0	0	0
Arginine deiminase	0.748454	0	0	0	0	0	0	0	0	1.04539	0	0	0	0	0	0	0	0	0	0	0	0	0	0	0	0	0	0	0	0	0	0	0	0	0	0	0	0	0	0	0
Probable DNA binding protein	0.748454	0	0	0	0	0	0	0	0	0	0	0	0	0	0	0	0	0	0	0	0.33418	0	0	0	0	0	1.86618	0	1.24976	0	0	0	0	0	0	0	0	0	0	0	0
Outer membrane protein N	0.998302	0.582021	3.82625	0	32.9967	0	0	0	6.36006	0	55.7371	0	0	0	0	0	0	0	0	0	0	39.9046	0	0	0	0	14.5977	0	0	0	9.14945	0	59.8995	0	0	19.7332	1.87659	0	0	0	2.02995
(waaG) B-band O-antigen polymerase	0.748454	0	0	0	0	0	0	0	0	2.10912	0	0	0	0	0	0	0	0	0	0	0	0	0	0	0	0	0	0	0	0	0	0	0	0	0	0	0	0	0	0	0
HTH-type transcriptional regulator uidR	0.937655	0.241233	4.91097	0.543357	25.8618	0	0	0	3.2826	0.949343	68.683	2.74657	0	0	0.602296	0	0	0	0.57834	0	0	26.9318	0	0	0.764436	0	19.425	0	0.416982	0	5.81042	0	49.4604	0.468846	1.72942	16.0998	0.632807	0	0	0.209699	0
Phospholipase A1	0.962663	0	4.5915	0	46.4647	0	0	0	4.77004	0.90391	60.542	2.79793	0	5.72875	0.544934	0	0	0	0	0	0	25.7385	0	0	0	0	15.6404	0	3.14226	9.78954	7.66939	0	53.564	0.407767	0.606345	14.3771	0.469149	0	0	0.526744	0
Histone-like protein HU form N	0.748454	0	0	0	0	0	0	0	0	1.60128	0	0	0	0	0	0	0	0	0	0	0	0	0	0	0	0	0	0	0	0	0	0	0	0	0	0	0	0	0	0	0
transposase	0.777328	0	0	0	0	0	0	0	0	0	3.10472	0	0	0	0	5.95294	0	0	0	0	0	3.86768	3.00846	25.4411	0	0	0	0	6.76794	0	0	0	7.44313	0	0	30.0552	0	0	0	0	0
Urease subunit alpha	0.937655	0	0	0	0	0	0	0	2.9462	0	0	0	0	0	0	0	0	0	0	0	0	0	0	0	0	0	1.93446	0	0	0	0	0	0	0	0	0	0	0	11.9639	0	0
DNA protection during starvation protein	0.777328	1.33909	8.3113	0.842757	46.8445	0	0	0	8.04273	1.38645	98.649	3.43325	0	2.86438	0.467087	0	0	0	0	0	0	66.3737	0	0	0.769765	0	33.0035	0	2.31535	0	15.8972	0	134.332	1.60041	3.72013	32.7919	0.402127	0	0	0	0
Surface located protein	0.777328	0	0	0	0	0	0	0	0	0	0	0	0	0	0	0	0	0	0	0	0	0	0	0	0	0	0	0	0	0	0	0	0	0.30046	0	0	0	0	0	0	0
Pyocin-S2	0.748454	0	0	0	0	0	0	0	0	1.21125	0	0	0	0	0	0	0	0	0	0	0	0	0	0	0	0	0	0	0	0	0	0	0	0	0	0	0	0	0	0	0
DNA-binding protein fis	0.937655	0	12.0527	0	55.5557	0	0	0	11.4779	0	98.9814	2.23835	0	5.8481	1.90727	0	0	0	0	0	0	31.4249	0	0	0	0	27.3706	0	0.916492	6.66232	7.7703	0	87.6894	0	0	21.9885	1.64202	0	10.6163	0	0
Flagellin	0.777328	0	0	0	0	0	0	0	0	0	0	0	0	0	0	0	0	0	0	0	0	0	0	0	0	0	0.597177	0	0	0	0	0	0	0	0	0	0	0	0	0	0
Protein HokA	0.943135	1.20221	11.0648	2.03091	19.4735	0	0	0	9.85288	0	87.3393	6.16463	0	0	0	0	0	0	0	0	0	57.6981	0	0	0	0	47.3826	0	4.32705	0	14.4521	0	98.3469	0.561515	0.834967	20.9625	0.646041	0	0	0	0
Manganese ABC transporter substrate-binding lipoprotein	0.845789	0	0	0	0	0	0	0	0	0	0	0	0.922751	0	0	0	0	0	0	0	2.77031	0	0	3.36193	0	0	0	0	0	0	0	0	0	0	0	0	0	0.762086	0	0	0
Phosphoenolpyruvate-protein phosphotransferase	0.777328	0	0	0	0	0	0	0	0	0	0	0	0	0	0	0	0	0	0	0	0	0	0	0	0	0	0	0	0.95634	0	0	0	0	0	0	0	0	0	0	0	0
Cloacin	0.777328	0	0	0	0	0	0	0	0	0	0	0	0	0	0	0	0	0	0	0	0	0	0	0	0	0	0	0	0	54.9538	0	0	0	0	0	0	0	0	0	0	0
Nucleoside-specific channel-forming protein tsx	0.748454	0	0	0	0	0	0	0	0	0	27.9425	0	0	0	0	0	0	0	0	0	0	0	0	0	0	0	0	0	0	0	0	0	0	0	0	0	0	0	0	0	0
Protein tonB	0.937655	0	0	0	0	0	0	0	6.78241	0	0	0	0	0	1.90727	0	0	0	0	0	0	0	0	0	0	0.470203	3.42133	0	0.458246	0	0	0	0	0	0	0	0	0	8.84693	0	0
DNA-binding protein HU-beta	0.748454	0	0	0	0	0	0	0	0	15.1857	0	0	0	0	0	0	0	0	0	0	0	0	0	0	0	0	0	0	0	0	0	0	0	0	0	0	0	0	0	0	0
Flagellin 2	0.777328	0	0	0	0	0	0	0	0	0	0	0	0	0	0	0	0	0	0	0	0	0	0	0	0	0	0	0	0	0	0	0	0.447966	0	0	0	0	0	0	0	0
Polysialic acid transport protein kpsM	0.942181	0	8.6887	0	64.9559	0	0	0	8.8011	0	92.2578	2.21626	0	0	0	0	0	0	0	0	0	55.6578	0	0	0	0	5.42174	0	1.37608	0	16.3297	0	106.713	0.356796	0	0	1.82982	0	0	0	0
Rod shape determining protein MreB	0.748454	0	0	0	0	0	0	0	0	1.20521	0	0	0	0	0	0	0	0	0	0	0	0	0	0	0	0	0	0	0	0	0	0	0	0	0	0	0	0	0	0	0
Phosphoenolpyruvate-protein phosphotransferase PtsP	0.748454	0	0	0	0	0	0	0	0	0.703041	0	0	0	0	0	0	0	0	0	0	0	0	0	0	0	0	0	0	0	0	0	0	0	0	0	0	0	0	0	0	0
Arginine repressor	0.922895	0	0	0	13.5266	0	0	0	0	0	48.5506	3.40618	0	0	0	0	0	0	0	0	0	3.80908	0	0	0	0	13.8043	0	0	3.97257	0	0	10.9955	0	0.771712	6.69214	0	0	1.28683	0	0
RteB protein	0.777328	41.5563	262.749	15.8298	11.3132	288.746	101.114	178.509	265.453	388.501	386.796	231.109	108.792	179.119	216.666	211.528	116.323	106.235	293.026	140.955	255.113	60.3358	168.825	37.8966	125.728	42.8825	143.422	197.59	10.9979	0.761408	110.197	68.6042	207.229	278.586	299.656	59.1997	250.244	81.6195	110.41	35.3972	218.118
(waaA) lipopolysaccharide core biosynthesis protein WaaP	0.748454	0	0	0	0	0	0	0	0	0.33302	0	0	0	0	0	0	0	0	0	0	0	0	0	0	0	0	0	0	0	0	0	0	0	0	0	0	0	0	0	0	0
Protein translocase subunit SecY	0.777328	0	0	0	0	0	0	0	0	0	0	0	0	0	0	0	0	0	0	0	0	0.798092	0	0	0	0	0	0	0	0	0	0	0	0	0	0	0	0	0	0	0
Outer membrane protein X	0.943135	0	6.69594	0	37.7105	0	0	0	4.17379	0	58.2997	3.68669	0	0	0	0	0	0	0	0	0	33.5199	0	0	0	0	18.2471	0	0	0	4.23835	0	55.7718	0.475728	1.99737	14.7999	0	0	0	0	0
ZapE	0.777328	0	0	0	0	0	0	0	0	0	0	0	0	0	0	0	0	0	0	0	0	0	0	0	0	0	0	0	0	0	0	0	0.186078	0	0	0	0	0	0	0	0
Protein-export membrane protein secG	0.748454	0	0	0	0	0	0	0	0	0.711829	0	0	0	0	0	0	0	0	0	0	0	0	0	0	0	0	0	0	0	0	0	0	0	0	0	0	0	0	0	0	0
Urease subunit alpha	0.777328	0	0	0	0	0	0	0	0	0	0	0	0	0	0	0	0	0	0	0	0	0	0	0	0	0	0	0	76.2522	0	0	0	0	0	0	0	0	0	0	0	0
Tetracycline repressor protein class H	0.748454	0	0	0	0	0	0	0	0	0	0.668973	0	0	0	0	0	0	0	0	0	0	0	0	0	0	0	0	0	0	0	0	0	0	0	0	0	0	0	0	0	0
Integration host factor subunit alpha	0.777328	0	0.349353	0	0.922268	0	0	0	0	0	0.877421	0.340618	0	0	0	0	0	0	0	0	0	0.728693	0	0	0	0	1.90404	0	0.31878	1.32419	0.245701	0	2.80466	0	0	1.28695	0	0	0.307719	0	0
S-layer protein	0.777328	0	0	0	0	0	0	0	0	0	0	0	0	0	0	0	0	0	0	0	0	0	0.0515962	0	0	0	0	0	0	0	0	0	0	0	0	0	0	0	0	0	0
Propionate kinase	0.937655	0	0	0	0	0	0	0	0	0	0	3.91711	0	0	0	0	0	0	0	0	0	0	0	1.37806	0	0	0	0	0	0	0	0	0	0	0	8.28796	0	0	0	0	0
Colicin-E6	0.748454	0	0	0	0	0	0	0	0	0	0	2.76502	0	0	0	0	0	0	0	0	0	0	0	0	0	0	0	0	0	0	0	0	0	0	0	0	0	0	0	0	0
Two-component response regulator NtrC	0.748454	0	0	0	0	0	0	0	0	17.522	0	0	0	0	0	0	0	0	0	0	0	0	0	0	0	0	0	0	0	0	0	0	0	0	0	0	0	0	0	0	0
Acetate kinase	0.937655	0	18.5426	0	97.9023	0	0	0	15.4109	0	217.33	14.4632	0	6.16943	0	0	0	0	0	0	0	81.2212	0	0	0	0	75.7956	0	3.38397	0	20.8657	0	219.572	0	0	57.3782	0	0	3.26656	0	0
Colicin protein	0.748454	0	0	0	0	0	0	0	0	0	0	0	0	0	0	0	0	0	0	0	0	0	0	0	0	0	0	0	0	0	0	0	0	2.6348	0	0	3.03142	0	0	0	0
Multidrug resistance protein mdtC	0.981988	0	22.2511	0	130.536	0	0	0	15.4109	0	186.283	7.23158	0	0	0	0	0	0	0	0	0	85.0889	0	0	0	0	50.5304	0	3.38397	0	18.2575	0	182.357	0	0	68.3073	6.06284	0	0	0	0
Uncharacterized serine protease ydgD	0.777328	0.339512	3.03079	0.382362	34.4439	0	0	0	1.31804	0.703041	80.0933	4.74176	0	0	0	0.358279	0	0	0	0	0	41.6548	0	0	0	0	23.7692	0	0.771783	0	6.84084	0	60.4283	0.617612	0.446781	13.9517	0.364893	0	0	0	0
Phosphoenolpyruvate-protein phosphotransferase	0.937655	0	5.84373	0.625683	34.7108	0	0	0	6.07097	0	89.8957	2.47396	0	1.11392	0.635757	0	0	0	0	0	0	39.6946	0	0	0	0	19.4083	0	0.66654	3.17254	7.70609	0	71.2973	0	1.54342	17.2217	2.07413	0	0.589795	0	0
Protein tonB	0.748454	0	0	0	0	0	0	0	0	0.0956278	0	0	0	0	0	0	0	0	0	0	0	0	0	0	0	0	0	0	0	0	0	0	0	0	0	0	0	0	0	0	0
(waaC) 3-deoxy-D-manno-octulosonic-acid (KDO) transferase	0.748454	0	0	0	0	0	0	0	0	0.703041	0	0	0	0	0	0	0	0	0	0	0	0	0	0	0	0	0	0	0	0	0	0	0	0	0	0	0	0	0	0	0
Flagellin	0.748454	0	0	0	0	0	0	0	0	0	0	0	0	0	0	0	0	0	0	0	0	0	0	0	0	0	0	0	0	0	17.3301	0	201.585	0	0	0	0	0	0	0	0
Phospholipase A1	0.898529	0	0	0	0	0	0	0	0	0	0	0	0	0	1.69535	0	0	0	0	0	0	0	0.724258	0	0	0	3.64942	0	0	0	0	0	0	0	0	0	0	0	11.0095	0	0
D,D-carboxypeptidase	0.943135	0	0	0	0	0	0	0	0	0.296596	0	0	0	0	0	0	0	0	0	0	0	0	0	0	0	0	1.68215	0	0	0	0	0	0	0	0	0	0.307879	0	0	0	0
Nitrogen regulation protein NR I	0.937655	0	11.1256	0	137.063	0	0	0	42.38	5.84065	232.854	3.61579	0	21.593	3.52111	2.97647	0	0	0	0	0	131.501	0	0	0	0	88.4282	0	6.76794	38.6561	26.0821	0	297.725	10.5392	0	71.0396	3.03142	0	48.9984	0	0
Proteinase inhibitor	0.748454	0	0	0	2.12122	0	0	0	0	0	0	0	0	0	0	0	0	0	0	0	0	0	0	0	0	0	0	0	0	0	0	0	0	0	0	0	0	0	0	0	0
DNA-binding protein HU-beta	0.991268	0	2.79483	0	32.3233	0	0	0	10.7326	0	32.6735	3.35752	0	4.77396	0.663398	0	0	0	0	0	0	15.5628	1.30366	0	0.628641	0	10.9482	0	0	6.52636	2.42191	0	49.5323	0	0.848883	15.3919	0.656808	0	16.2783	0	0
(waaF) heptosyltransferase I	0.748454	0	0	0	0.372143	0	0	0	0	1.38758	0	0	0	0	0	0	0	0	0	0	0	0	0	0	0	0	0	0	0	0	0	0	0	0	0	0	0	0	0	0	0
DNA-binding protein HU	0.943135	0	0	0	0	0	0	0	0	0	0	0	4.15238	0	0	0	0	0	0	0	0	0	0	0.861287	0	0	0	0	0	0	0	0	0	0	0	0	1.64202	0	0	0	0
Multidrug resistance protein mdtB	0.937655	0	7.41704	0	68.5316	0	0	0	11.5582	0	214.226	10.8474	0	0	0	0	0	0	0	0	0	85.0889	0	0	5.80284	0	42.9508	0	3.38397	0	28.6903	0	171.192	0	0	60.1105	3.03142	0	0	0	0
Protein-export protein SecB	0.937655	1.06282	5.58965	0	33.2017	0	0	0	7.98464	1.65062	74.2883	2.72494	0	0	0	0	0	0	0	0	0	35.7059	0	0	0.546644	0	17.6124	0	1.27512	8.60723	10.8109	0	77.8292	0	0	20.5912	0	0	0	0	0
Phosphotransferase system transporter enzyme I, FruI	0.748454	0	0	0	0	0	0	0	0	0.51587	0	0	0	0	0	0	0	0	0	0	0	0	0	0	0	0	0	0	0	0	0	0	0	0	0	0	0	0	0	0	0
Large-conductance mechanosensitive channel	0.82236	0	3.38321	0.362238	62.5467	0	0	0	2.9499	0.33302	76.373	3.18081	0	0	0.946465	0	0	0	0	0	0	20.2883	0	0	0	0	29.408	0	1.54357	0	5.3537	0	51.3511	0	1.78712	28.1087	0.345688	0	0	0	0
Preprotein translocase subunit secE	0.92906	0	0.365233	0	7.39212	0	0	0	1.89718	0.287608	10.3961	0.712201	0	0.607595	0	0	0	0.294443	0	0	0	5.33271	0	0	0.285746	0	2.73706	0	0	0.692189	1.02748	0	13.9277	0	0	2.95998	0	0	0	0	0
HTH-type transcriptional regulator AcrR	0.937655	0	3.81668	0	24.7927	0	0	0	2.30786	0	39.3807	2.06374	0	0	0	0	0	0	0	0	0	35.1959	0	0	0	0	22.5566	0	1.77907	0	8.94208	0	71.2899	0	0.738159	23.9759	0.328404	0	0	0	0
Probable transcriptional regulator	0.748454	0	0	0	0	0	0	0	0	1.05456	0	0	0	0	0	0	0	0	0	0	0	0	0	0	0	0	0	0	0	0	0	0	0	0	0	0	0	0	0	0	0
Phosphoenolpyruvate-protein phosphotransferase ptsP	0.883681	4.23085	9.2713	1.58827	122.378	0	0	0	19.2636	1.46016	249.93	5.42369	0	6.16943	0	0	0	0	0	0	0	100.56	0	0	1.45071	0	77.0588	0	0	8.78548	65.2053	0	254.927	3.9522	5.87688	66.9412	0	0	0	0	4.91873
OmpK35 porin	0.937655	0	0	0	0	0	0	0	7.51282	0	0	0	0	0	0.803061	0	0	0	0	0	0	0	0	0	0	0	1.82471	0	0	0	0	0	0	0	0	0	0	0	11.6779	0	0
OmpK37 porin	0.898529	0	0	0	0	0	0	0	4.17379	0	0	0	0	0	1.90727	0	0	0	0	0	0	1.0475	0.81479	0	0	1.88081	2.0528	0	0	0	0	0	0	0	0	0	0	0	7.07754	0	0
Protein-export membrane protein	0.777328	0	0	0	0	0	0	0	0	0	0	0	0	0	0	0	0	0	0	0	0	0	0	0	0	0	0	0	1.14475	0	0	0	0	0	0	0	0	0	0	0	0
(exoT) type III secretion system effector ExoT, ADP ribosyltransferase activity and GTPase-activating protein activity	0.748454	0	0	0	0	0	0	0	0	0.742169	0	0	0	0	0	0	0	0	0	0	0	0	0	0	0	0	0	0	0	0	0	0	0	0	0	0	0	0	0	0	0
Protein translocase subunit SecY	0.937655	1.41028	24.1054	1.58827	156.644	0	0	0	42.38	1.46016	192.493	7.23158	1.91648	26.2201	5.28167	0	0	1.49487	1.69053	0	0	123.766	1.50423	3.18014	1.45071	0	93.4812	0	3.38397	49.1987	41.7314	0	253.066	7.90441	0	68.3073	1.51571	0	40.832	0	1.63958
Tetracycline repressor protein class C	0.937655	0	0	5.50601	0	0	0	0	0	0	0	0	0	0	0	0	0	0	0	0	0	0	0	0	0	0	0	0	0	0	0	0	0	0	0	155.103	0	0	0	0	0
TetB	0.922895	0	0	0	0	0	0	0	0	0	175.664	0	0	0	0	0	0	0	0	0	0	0	0	0	0	0	3.31765	0	0	0	0	0	0	0	1.4373	3.30596	0	0	0	0	0
(rhlR) transcriptional regulator RhlR	0.748454	0	0	0	0	0	0	0	0	2.06376	0	0	0	0	0	0	0	0	0	0	0	0	0	0	0	0	0	0	0	0	0	0	0	0	0	0	0	0	0	0	0
integrase INTI1	0.881713	0	0.983893	6.74206	0	0	0	0	0	0	892.892	0	0	0	0.934173	0	0	0	0	0	0	0	0	0	0	0	5.36241	0.987538	0	0	0	0	0	1.39806	0	0	1.60851	0	0	0	0
integrase	0.943135	0	2.30097	0	0	0	0	0	4.034	0	27.9166	1.60808	0	0	0	0	0	0	0	0	0	42.2046	0	0	0	0	2.58777	0	0.366597	0	6.08781	0	59.779	0	0.771712	1.42617	0	0	0	0	0
pyruvate kinase	0.777328	0	7.41704	0	6.52682	0	0	0	7.70546	0	37.2566	0	0	9.25414	3.52111	0	0	0	0	0	0	0	0	0	0	0	20.2122	0	0	31.6277	0	0	7.44313	0	0	10.9292	0	0	32.6656	0	0
(ace) collagen adhesin protein	0.748454	0	0	0	0	0	0	0	0	0	4.65708	0	0	0	0	0	0	0	0	0	0	0	0	0	0	0	0	0	0	0	0	0	0	0	0	0	0	0	0	0	0
DNA-binding transcriptional regulator SoxS	0.944472	0	8.65321	0	56.5658	0	0	0	6.42121	1.94688	85.8972	2.6114	0	7.63834	0	0	0	0	0	0	0	54.1475	0	0	0	0	40.4243	0	2.44398	12.6901	16.9534	0	111.647	0	2.61195	27.3229	4.0419	0	0	0	0
IS3 ORF1	0.929302	0	88.3863	0	0	0	0	0	58.433	0	0	0	0	0	0	0	0	0	0	0	0	0	0	0	0	0	82.1119	0	21.9958	0	0	0	0	0	0	0	0	0	0	0	0
insertion element IS2 transposase InsD	0.777328	0	53.0318	0	16.9697	0	0	0	0	0	0	94.0105	0	0	0	0	0	0	0	0	0	407.266	3.91099	4.13418	0	0	3.28447	0	8.79833	0	0	0	0	3.42524	10.1866	88.7995	39.4085	0	0	0	0
insertion sequence 2 OrfA protein	0.937655	0	18.366	1.31096	5.38722	0	0	0	3.97504	0	103.146	17.9068	0	0	0.726579	0	0	0	0	0	0	141.262	0	0	0	0	0.521345	0	0	0	7.53484	0	95.2248	2.17476	3.23384	15.7866	1.87659	0	0	0.702325	0
colV-immunity protein	0.937655	0	0	0	0	0	0	0	0	0	0	0.459335	0	0	0	0.126039	0	0.126601	0	0	0	0	0	0	0	0	0	0	0	0	0	0	0	0	0	10.6444	0	0	0	0	0
IS1 ORF2	0.802879	6.78901	14.3317	8.30908	5.91369	0	0	0	15.6024	0	1934.24	23.2178	0.33219	0	10.1259	0	0	0.25911	4.26219	0	0	147.99	5.90204	1.14003	1.10869	0	298.34	3.44591	0	2.3396	53.0487	0	373.863	6.27961	2.46948	599.069	8.69375	0	19.6756	0.630177	0.645893
IS629 ORF2	0.990642	0	51.9193	19.0593	0	0	0	0	0	0	0	1.20526	0	0	0	0	0	0	1.12702	0	0	0	0	0	0	0	10.9482	0	0	0	0	0	0	10.5392	0	25.5014	1.01047	0	0	0	0
iso-IS10R ORF	0.748454	0	0	0	0	0	0	0	0	0	0	0	0	0	0	0	0	0	0	0	0	0	0	0	0	0	4.5081	0	0	0	0	0	0	0	3.99474	107.256	0	0	0	0	0
integrase	0.777328	0	0	0	0	0	0	0	4.70889	0	0	0.435234	0	0	0	0	0	0	0	0	0	0	0	0	0	0	0	0	0	0	0	0	0	0	4.9627	0	0	0	0	0	0
Ctn001	0.748454	0	0	0	0	0	0	0	0	0	0	0	0	0	0	0	0	0	21.2013	0	0	0	0	0	1.77499	0	0	0	0	0	0	0	0	0	0	0	0	0	0	0	0
unknown	0.777328	0	0	0	2.35691	0	0	0	1.08881	0	0	0	0	0	0	0	0	0	0	0	0	0	0	0	0	0	36.7798	0	0	0	0	0	0	0	0	0	0	0	0	0	0
unknown	0.748454	0	0	0	0	0	0	0	0	0	0	0	0	0	0	0	0	0	0	0	0	0	0	0	0	0	16.4224	0	11.9977	0	0	0	0	0	0	0	0	0	0	0	0
[truncated: 405 more rows]

## Sheet: Table S8
Table S8. Microbial origin of virulence factors
Virulence factors	Origin
[truncated: 12 more rows]
